# Supplementary material for: Proteome profiling in the aorta and kidney of type 1 diabetic rats
Source: PLoS One. 2017 Nov 9;12(11):e0187752. doi: 10.1371/journal.pone.0187752 (PMC5679573; doi:10.1371/journal.pone.0187752)
Supplement: S2 File — (TXT) [file pone.0187752.s002.txt]

Protein IDs	Majority protein IDs	Peptide counts (all)	Peptide counts (razor+unique)	Peptide counts (unique)	Protein names	Gene names	Fasta headers	Number of proteins	Peptides	Razor + unique peptides	Unique peptides	Peptides Case 1 A	Peptides Case 1 B	Peptides Case 1 C	Peptides Case 10 A	Peptides Case 10 B	Peptides Case 10 C	Peptides Case 2 A	Peptides Case 2 B	Peptides Case 2 C	Peptides Case 3 A	Peptides Case 3 B	Peptides Case 3 C	Peptides Case 4 A	Peptides Case 4 B	Peptides Case 4 C	Peptides Case 5 A	Peptides Case 5 B	Peptides Case 5 C	Peptides Case 6 A	Peptides Case 6 B	Peptides Case 6 C	Peptides Case 7 A	Peptides Case 7 B	Peptides Case 7 C	Peptides Case 8 A	Peptides Case 8 B	Peptides Case 8 C	Peptides Case 9 A	Peptides Case 9 B	Peptides Case 9 C	Razor + unique peptides Case 1 A	Razor + unique peptides Case 1 B	Razor + unique peptides Case 1 C	Razor + unique peptides Case 10 A	Razor + unique peptides Case 10 B	Razor + unique peptides Case 10 C	Razor + unique peptides Case 2 A	Razor + unique peptides Case 2 B
A0A096MIW3;F1M9X3;A0A096MJ80;A0A0G2K087;A0A0G2KAG1;Q710E6;A0A096MIV8	A0A096MIW3;F1M9X3;A0A096MJ80;A0A0G2K087;A0A0G2KAG1;Q710E6;A0A096MIV8	3;3;3;3;3;3;2	3;3;3;3;3;3;2	3;3;3;3;3;3;2	SUN domain-containing ossification factor	Suco	;;;;;;	7	3	3	3	0	0	0	2	1	1	0	0	0	0	0	0	0	0	0	0	0	0	2	2	2	3	2	2	2	0	2	2	2	0	0	0	0	2	1	1	0	0
A0A096MIZ3;D3ZRW8	A0A096MIZ3;D3ZRW8	1;1	1;1	1;1	Ethanolamine kinase 2	Etnk2	;	2	1	1	1	0	0	0	1	0	0	0	1	0	0	0	0	0	0	0	0	0	0	1	0	0	0	0	0	0	1	0	0	0	0	0	0	0	1	0	0	0	1
A0A096MJ06;D4ACI9;A0A096MK92	A0A096MJ06;D4ACI9;A0A096MK92	1;1;1	1;1;1	1;1;1		Ift88	;;	3	1	1	1	0	0	0	0	0	0	1	1	0	0	0	1	0	1	1	0	1	1	0	1	0	0	0	0	0	0	0	0	0	0	0	0	0	0	0	0	1	1
F1M5F4;A0A096MJ37	F1M5F4;A0A096MJ37	1;1	1;1	1;1		Urgcp	;	2	1	1	1	0	0	0	0	0	0	0	0	0	0	0	0	0	0	0	0	0	0	0	0	0	0	1	0	0	0	0	0	0	0	0	0	0	0	0	0	0	0
Q6IMX5;A0A0G2JYC5;A0A096MJ39;Q07969;A0A096MJJ0;O35754;Q5BKE5;F7F5B5;D4A8Z2;Q794J1;A0A096MIY7;Q1XIH4	Q6IMX5;A0A0G2JYC5;A0A096MJ39;Q07969;A0A096MJJ0;O35754;Q5BKE5;F7F5B5;D4A8Z2	6;6;6;6;5;5;5;5;5;2;2;1	6;6;6;6;5;5;5;5;5;2;2;1	6;6;6;6;5;5;5;5;5;2;2;1	Platelet glycoprotein 4	LOC685953;Cd36;CD36/FAT;RGD1565355	;;;;;;;;	12	6	6	6	0	0	0	1	2	4	0	0	1	0	0	2	0	1	2	2	0	1	4	4	3	3	2	5	5	0	3	1	4	0	0	0	0	1	2	4	0	0
A0A096MJA9;A0A096MKE0;A0A0G2K2B5	A0A096MJA9;A0A096MKE0;A0A0G2K2B5	1;1;1	1;1;1	1;1;1		Asph	;;	3	1	1	1	0	0	0	0	0	1	0	0	0	0	0	0	0	0	0	0	0	0	1	0	0	1	1	0	1	0	0	1	1	0	0	0	0	0	0	1	0	0
A0A096MJB5	A0A096MJB5	1	1	1		Unc45b		1	1	1	1	0	1	1	0	0	0	0	1	0	0	0	0	0	0	0	0	1	0	0	0	0	0	0	0	0	0	0	0	0	0	0	1	1	0	0	0	0	1
A0A096MKB7;A0A096MJD3;Q68G11;P67874	A0A096MKB7;A0A096MJD3;Q68G11;P67874	1;1;1;1	1;1;1;1	1;1;1;1	Casein kinase II subunit beta	Csnk2b	;;;	4	1	1	1	0	0	0	1	0	0	0	0	0	0	0	0	0	0	0	0	0	0	1	0	0	1	1	0	1	0	0	1	1	1	0	0	0	1	0	0	0	0
A0A096MJF0;D4A433	A0A096MJF0;D4A433	1;1	1;1	1;1		Foxo4	;	2	1	1	1	0	0	0	0	0	0	0	0	0	0	0	0	0	1	0	0	0	1	0	0	0	0	1	0	1	0	0	0	0	0	0	0	0	0	0	0	0	0
A0A096MJJ4	A0A096MJJ4	2	2	2		Cfap58		1	2	2	2	0	0	0	0	0	0	0	0	0	0	0	0	0	0	0	0	0	0	0	0	1	0	0	0	0	1	0	0	0	0	0	0	0	0	0	0	0	0
A0A096MJJ6;B1H213;M0R9S4;A0A0G2K3Z5;A0FKI7	A0A096MJJ6;B1H213;M0R9S4;A0A0G2K3Z5;A0FKI7	1;1;1;1;1	1;1;1;1;1	1;1;1;1;1	Acyl-CoA-binding domain-containing protein 5	Acbd5;LOC100910957	;;;;	5	1	1	1	0	0	0	0	0	0	0	0	0	0	0	0	0	0	0	0	0	0	0	0	0	0	1	0	0	0	0	0	0	0	0	0	0	0	0	0	0	0
A0A096MJL2;M0R8A4;M0R7M8;Q3B8Q0	A0A096MJL2;M0R8A4;M0R7M8;Q3B8Q0	1;1;1;1	1;1;1;1	1;1;1;1	Microtubule-associated protein RP/EB family member 2	LOC100911918;Mapre2	;;;	4	1	1	1	0	0	0	0	0	0	0	0	0	0	0	0	0	1	0	0	0	0	0	0	0	0	0	0	0	0	0	0	0	0	0	0	0	0	0	0	0	0
A0A096MJQ0;A0JPN7	A0A096MJQ0;A0JPN7	1;1	1;1	1;1		Cstf3	;	2	1	1	1	0	0	0	0	0	0	0	0	0	1	1	0	0	0	0	1	1	1	0	0	0	0	0	0	0	0	0	0	0	0	0	0	0	0	0	0	0	0
A0A096MJT7;D4A9C6;A0A0G2QC37;M0RBQ1	A0A096MJT7;D4A9C6;A0A0G2QC37;M0RBQ1	1;1;1;1	1;1;1;1	1;1;1;1		Dcp2	;;;	4	1	1	1	0	0	1	0	0	1	1	1	0	0	0	1	0	0	0	0	1	1	0	0	0	0	0	0	0	0	0	0	1	0	0	0	1	0	0	1	1	1
A0A096MJU1;A0A0G2JX30	A0A096MJU1;A0A0G2JX30	1;1	1;1	1;1		Atad2b	;	2	1	1	1	0	0	0	0	0	0	0	0	0	0	0	0	0	0	0	0	0	0	0	0	0	0	0	0	0	1	0	0	0	1	0	0	0	0	0	0	0	0
A0A0G2JZ61;A0A096MJU2	A0A0G2JZ61;A0A096MJU2	4;4	4;4	4;4		Dnhd1	;	2	4	4	4	1	1	1	1	0	1	0	2	1	1	1	2	1	1	3	2	1	1	0	1	0	0	0	1	0	1	0	1	0	1	1	1	1	1	0	1	0	2
A0A096MJW3	A0A096MJW3	3	1	1		LOC100912565		1	3	1	1	2	2	2	0	1	0	2	2	2	2	2	2	2	2	2	1	1	2	0	2	1	0	1	1	1	1	2	0	0	1	0	0	0	0	0	0	0	0
A0A096MJX4;A0A0G2K296	A0A096MJX4;A0A0G2K296	4;3	4;3	4;3		Fsip2	;	2	4	4	4	0	2	1	1	2	1	1	1	1	0	0	1	1	1	0	0	2	2	1	0	2	2	2	1	0	0	0	1	2	0	0	2	1	1	2	1	1	1
B1WBZ0;A0A096MJZ0	B1WBZ0;A0A096MJZ0	1;1	1;1	1;1		Dnalc1;Dnal1	;	2	1	1	1	1	1	1	1	0	1	1	1	1	1	1	1	1	1	0	1	0	1	1	0	1	0	0	1	0	0	0	0	1	0	1	1	1	1	0	1	1	1
F1M1J2;A0A096MK15	F1M1J2;A0A096MK15	2;2	2;2	1;1		Neb	;	2	2	2	1	0	0	0	0	0	1	0	0	0	0	0	0	0	1	0	0	0	0	0	1	1	0	0	1	0	1	1	0	0	0	0	0	0	0	0	1	0	0
A0A096MK16;A0A0G2K7I9	A0A096MK16;A0A0G2K7I9	1;1	1;1	1;1		Arap2	;	2	1	1	1	0	0	0	0	0	1	0	0	0	0	0	0	0	0	0	0	0	0	0	1	1	0	1	1	0	1	1	0	0	0	0	0	0	0	0	1	0	0
A0A096MK30;O35763	A0A096MK30;O35763	22;21	22;21	14;13	Moesin	Msn	;	2	22	22	14	19	16	18	13	5	15	21	15	17	19	19	15	18	17	17	17	18	16	10	4	5	11	6	10	6	3	7	15	13	5	19	16	18	13	5	15	21	15
A0A096MK45;Q9JKU3	A0A096MK45;Q9JKU3	1;1	1;1	1;1	Intraflagellar transport protein 172 homolog	Ift172	;	2	1	1	1	0	0	0	0	0	0	0	0	0	0	0	1	0	0	0	1	0	0	0	0	0	0	0	0	0	0	0	0	0	0	0	0	0	0	0	0	0	0
A0A096MK54;G3V9G5;Q810D0	A0A096MK54;G3V9G5;Q810D0	3;3;2	3;3;2	3;3;2		Synm	;;	3	3	3	3	1	2	2	1	0	1	2	2	1	1	1	1	1	2	1	0	0	0	0	0	0	1	0	1	0	0	1	1	1	0	1	2	2	1	0	1	2	2
A0A096MKG2;A0A0G2QC27	A0A096MKG2;A0A0G2QC27	1;1	1;1	1;1		Nol6	;	2	1	1	1	0	0	0	0	0	0	0	0	0	0	0	0	0	0	0	0	0	0	0	1	0	0	0	0	0	0	0	0	0	0	0	0	0	0	0	0	0	0
F1LST1;A0A096P6L8;P04937;Q6LC76	F1LST1;A0A096P6L8;P04937	37;37;35;1	37;37;35;1	37;37;35;1	Fibronectin;Anastellin	Fn1	;;	4	37	37	37	4	5	5	26	28	27	3	3	4	3	7	5	10	7	10	6	5	8	17	10	15	24	19	19	23	27	16	26	27	19	4	5	5	26	28	27	3	3
A0A1B0GWS5;A0A096P6L9	A0A1B0GWS5;A0A096P6L9	2;2	2;2	2;2		C5	;	2	2	2	2	0	0	0	0	0	0	0	0	0	0	0	1	0	0	0	1	0	0	0	0	0	0	0	0	0	0	0	0	0	0	0	0	0	0	0	0	0	0
Q8SEZ2;Q8M7G4;Q7H115;I6V4L9;A0A096XKT2;P05505	Q8SEZ2;Q8M7G4;Q7H115;I6V4L9;A0A096XKT2;P05505	1;1;1;1;1;1	1;1;1;1;1;1	1;1;1;1;1;1	Cytochrome c oxidase subunit 3	Mt-cox3;COX3;Mtco3	;;;;;	6	1	1	1	1	1	1	0	0	0	1	1	1	1	1	1	1	1	1	1	1	1	1	0	1	1	0	1	1	0	0	0	1	0	1	1	1	0	0	0	1	1
Q8SEZ0;Q06QK5;Q06QG6;Q06QA1;A0A096XKT9;P11661;A7XYD5;A7XYC1;A0A0A1FZN8	Q8SEZ0;Q06QK5;Q06QG6;Q06QA1;A0A096XKT9;P11661;A7XYD5;A7XYC1;A0A0A1FZN8	4;4;4;4;4;4;2;2;2	4;4;4;4;4;4;2;2;2	4;4;4;4;4;4;2;2;2	NADH-ubiquinone oxidoreductase chain 5	Mt-nd5;ND5;Mtnd5;Nd5	;;;;;;;;	9	4	4	4	4	4	3	0	0	0	3	4	4	4	4	4	4	4	4	3	4	4	0	0	1	0	0	0	0	0	0	0	0	0	4	4	3	0	0	0	3	4
A0A0K1W396;C4PAV9;C7EMI4;U3M4V1;H8Y1J4;A4UHZ3;A4UHZ2;B3Y999;K7T8L3;A0A0U3BXX1;G8HZ47;M9TEK6;E0A0C7;A0A0U2UDS4;A0A0U2M179;A0A0U2IDR8;E0A016;F8QU31;E0A075;L0L4L8;A0A140GE11;A0A140GE10;A0A140GE09;A0A140GE08;E0A019;A0A097PE40;S5RKC8;R9TL61;R9TKN1;Q8SEY9;Q8HIC4;Q5UAI7;Q06Q99;L0N495;L0N490;L0N311;L0N1V8;H6RXT5;H2KXA0;F8QU37;F2Q6S6;F2Q6S5;D6NSS7;D6NSS6;D6NSR9;D6NSR8;D6NSR7;D6NSR3;D6NSR2;D6NSR1;D6NSQ8;D6…	A0A0K1W396;C4PAV9;C7EMI4;U3M4V1;H8Y1J4;A4UHZ3;A4UHZ2;B3Y999;K7T8L3;A0A0U3BXX1;G8HZ47;M9TEK6;E0A0C7;A0A0U2UDS4;A0A0U2M179;A0A0U2IDR8;E0A016;F8QU31;E0A075;L0L4L8;A0A140GE11;A0A140GE10;A0A140GE09;A0A140GE08;E0A019;A0A097PE40;S5RKC8;R9TL61;R9TKN1;Q8SEY9;Q8HIC4;Q5UAI7;Q06Q99;L0N495;L0N490;L0N311;L0N1V8;H6RXT5;H2KXA0;F8QU37;F2Q6S6;F2Q6S5;D6NSS7;D6NSS6;D6NSR9;D6NSR8;D6NSR7;D6NSR3;D6NSR2;D6NSR1;D6NSQ8;D6…	1;1;1;1;1;1;1;1;1;1;1;1;1;1;1;1;1;1;1;1;1;1;1;1;1;1;1;1;1;1;1;1;1;1;1;1;1;1;1;1;1;1;1;1;1;1;1;1;1;1;1;1;1;1;1;1;1;1;1;1;1;1;1;1;1;1;1;1	1;1;1;1;1;1;1;1;1;1;1;1;1;1;1;1;1;1;1;1;1;1;1;1;1;1;1;1;1;1;1;1;1;1;1;1;1;1;1;1;1;1;1;1;1;1;1;1;1;1;1;1;1;1;1;1;1;1;1;1;1;1;1;1;1;1;1;1	1;1;1;1;1;1;1;1;1;1;1;1;1;1;1;1;1;1;1;1;1;1;1;1;1;1;1;1;1;1;1;1;1;1;1;1;1;1;1;1;1;1;1;1;1;1;1;1;1;1;1;1;1;1;1;1;1;1;1;1;1;1;1;1;1;1;1;1	Cytochrome b	cyt b;cytb;CYTB;Mt-cytb;CYB;Mt-Cyb	;;;;;;;;;;;;;;;;;;;;;;;;;;;;;;;;;;;;;;;;;;;;;;;;;;;;;;;;;;;;;;;;;;;	68	1	1	1	1	1	1	1	0	1	1	1	1	1	1	1	1	1	1	1	1	1	1	1	1	1	1	0	0	0	1	1	1	0	1	1	1	1	0	1	1	1
A0A097BW25;D3ZAF5;CON__Q2KJC7	A0A097BW25;D3ZAF5	14;14;4	14;14;4	14;14;4		Postn	;	3	14	14	14	0	0	0	12	7	10	1	0	0	0	0	1	0	0	1	0	1	1	6	2	4	9	6	7	6	4	5	12	10	3	0	0	0	12	7	10	1	0
S5RZM8;Q8SEZ5;A0A097PE04;P00406;Q37652	S5RZM8;Q8SEZ5;A0A097PE04;P00406;Q37652	7;7;7;7;5	7;7;7;7;5	1;1;1;1;0	Cytochrome c oxidase subunit 2	COX2;Mt-co2;Mtco2;COXII	;;;;	5	7	7	1	6	3	5	1	4	1	3	5	6	4	4	4	4	5	4	4	5	5	4	3	3	2	2	1	4	1	1	1	2	1	6	3	5	1	4	1	3	5
A0A0A0MP78;D3ZKB9	A0A0A0MP78;D3ZKB9	3;3	2;2	2;2	Teashirt homolog 3	Tshz3	;	2	3	2	2	1	0	0	0	0	1	0	0	0	0	0	0	1	0	0	0	1	1	0	0	0	0	0	0	1	0	0	0	1	0	0	0	0	0	0	1	0	0
A0A0A0MXU8;Q2IBC5	A0A0A0MXU8;Q2IBC5	2;2	2;2	2;2	Caveolin;Caveolin-2	Cav2	;	2	2	2	2	0	0	0	1	0	1	0	0	0	0	0	0	0	0	0	0	0	0	0	0	0	2	0	0	0	0	0	1	1	0	0	0	0	1	0	1	0	0
A0A0A0MXW0;Q6AY14	A0A0A0MXW0;Q6AY14	1;1	1;1	1;1	Protein FAM161A	Fam161a	;	2	1	1	1	0	0	0	1	0	0	0	0	0	0	0	0	0	0	0	0	0	0	1	0	0	0	1	1	0	0	0	0	0	0	0	0	0	1	0	0	0	0
B0BNK6;A0A0A0MXW1;P35738	B0BNK6;A0A0A0MXW1;P35738	8;8;8	8;8;8	8;8;8	2-oxoisovalerate dehydrogenase subunit beta, mitochondrial	Bckdhb	;;	3	8	8	8	5	7	6	0	0	0	7	5	6	7	7	6	6	6	7	6	6	6	1	2	5	0	1	0	0	0	0	1	2	0	5	7	6	0	0	0	7	5
A0A0A0MXW3;P0C0S7;D4AEC0;M0R6X5	A0A0A0MXW3;P0C0S7;D4AEC0	5;5;4;1	5;5;4;1	3;3;2;0	Histone H2A;Histone H2A.Z	H2afz;H2afv	;;	4	5	5	3	5	4	3	3	2	3	3	4	3	4	4	4	4	5	4	2	5	4	3	3	3	3	2	3	2	2	2	3	3	1	5	4	3	3	2	3	3	4
A0A0A0MXW9;A0A0G2K8K9;P84586;D4AE41;Q4V898	A0A0A0MXW9;A0A0G2K8K9;P84586;D4AE41;Q4V898	1;1;1;1;1	1;1;1;1;1	1;1;1;1;1	RNA-binding motif protein, X chromosome retrogene-like;RNA-binding motif protein, X chromosome retrogene-like, N-terminally processed;RNA binding motif protein, X-linked-like-1;RNA-binding motif protein, X chromosome;RNA-binding motif protein, X chromosome, N-terminally processed	Rbmxrtl;Rbmxl1;Rbmx	;;;;	5	1	1	1	1	1	1	0	0	1	1	1	1	1	0	1	1	1	0	0	0	0	1	1	1	0	0	1	0	0	0	0	0	0	1	1	1	0	0	1	1	1
A0A0A0MXX5;D4A1J4	A0A0A0MXX5;D4A1J4	6;6	6;6	6;6	3-hydroxybutyrate dehydrogenase type 2	Bdh2	;	2	6	6	6	4	3	4	0	0	0	3	6	4	4	4	4	5	5	4	5	4	5	0	1	0	0	0	0	0	0	0	1	0	0	4	3	4	0	0	0	3	6
A0A0G2K3V2;A0A0A0MXY9;Q8CG45	A0A0G2K3V2;A0A0A0MXY9;Q8CG45	7;7;7	7;7;7	7;7;7	Aflatoxin B1 aldehyde reductase member 2	Akr7a2	;;	3	7	7	7	4	5	5	0	1	0	5	5	6	4	5	5	5	5	5	5	5	5	1	1	1	2	0	2	1	0	1	0	0	1	4	5	5	0	1	0	5	5
A0A0A0MXZ3;B2GV75;P84850	A0A0A0MXZ3;B2GV75;P84850	3;3;3	3;3;3	3;3;3	D-2-hydroxyglutarate dehydrogenase, mitochondrial	D2hgdh	;;	3	3	3	3	2	1	1	0	0	0	2	2	1	2	2	1	1	1	3	3	2	2	0	0	1	0	0	0	0	0	0	0	0	0	2	1	1	0	0	0	2	2
A0A0A0MY00;P70584	A0A0A0MY00;P70584	4;4	4;4	4;4	Short/branched chain specific acyl-CoA dehydrogenase, mitochondrial	Acadsb	;	2	4	4	4	4	2	3	1	0	1	2	1	2	1	2	2	2	2	3	3	2	2	1	0	1	1	0	1	0	0	0	1	1	0	4	2	3	1	0	1	2	1
A0A0A0MY09;Q66HD0	A0A0A0MY09;Q66HD0	15;15	14;14	3;3	Endoplasmin	Hsp90b1	;	2	15	14	3	13	13	12	9	1	11	12	13	13	13	12	11	13	13	13	13	13	13	6	2	4	7	8	9	3	5	4	10	9	4	12	12	11	8	1	10	11	12
A0A0A0MY13;D4A6L0	A0A0A0MY13;D4A6L0	1;1	1;1	1;1	Probable G-protein coupled receptor 158	Gpr158	;	2	1	1	1	0	0	0	0	0	1	0	0	0	0	0	0	0	0	0	0	0	0	0	0	0	0	0	0	0	0	0	0	0	0	0	0	0	0	0	1	0	0
A0A0G2KAH9;A0A0A0MY31;F1LQX8;C7E1V2;F1LNT1;P29994	A0A0G2KAH9;A0A0A0MY31;F1LQX8;C7E1V2;F1LNT1;P29994	3;3;3;3;3;3	3;3;3;3;3;3	3;3;3;3;3;3	Inositol 1,4,5-trisphosphate receptor type 1	Itpr1	;;;;;	6	3	3	3	1	1	1	2	0	1	0	0	0	1	0	0	0	0	1	0	0	0	0	0	0	1	0	0	0	0	0	1	1	0	1	1	1	2	0	1	0	0
Q95938;Q8SEZ6;Q8HIC9;Q06QK0;Q06QA9;A0A0A1FZ34;P05503;D6QSE9;B3Y997;A4UIA7	Q95938;Q8SEZ6;Q8HIC9;Q06QK0;Q06QA9;A0A0A1FZ34;P05503	3;3;3;3;3;3;3;1;1;1	3;3;3;3;3;3;3;1;1;1	3;3;3;3;3;3;3;1;1;1	Cytochrome c oxidase subunit 1	Mt-co1;COI;CO1;COX1;Mtco1	;;;;;;	10	3	3	3	3	3	3	0	0	0	3	2	3	2	3	3	3	2	2	2	3	3	1	0	0	0	0	0	0	0	0	0	0	0	3	3	3	0	0	0	3	2
Q8SEZ1;Q06QG9;A0A0A1FZ38;P05506	Q8SEZ1;Q06QG9;A0A0A1FZ38;P05506	1;1;1;1	1;1;1;1	1;1;1;1	NADH-ubiquinone oxidoreductase chain 3	Mt-nd3;ND3;Mtnd3	;;;	4	1	1	1	1	1	1	0	0	0	1	1	1	1	1	1	1	1	1	1	1	1	0	1	1	0	0	0	0	0	0	0	0	0	1	1	1	0	0	0	1	1
Q9Z1J7;A0A0F7R4W9;D3ZJ25	Q9Z1J7;A0A0F7R4W9;D3ZJ25	1;1;1	1;1;1	1;1;1	Amino acid transporter	Slc1a5	;;	3	1	1	1	0	0	0	1	0	1	0	1	1	0	0	0	1	0	1	1	0	0	1	0	1	1	0	1	0	0	0	1	1	0	0	0	0	1	0	1	0	1
Q76GL9;A0A0F7R5I4	Q76GL9;A0A0F7R5I4	2;2	2;2	2;2	Amino acid transporter	Slc1a4	;	2	2	2	2	0	0	0	1	0	0	0	0	0	0	0	0	0	0	0	0	0	0	1	0	0	2	0	0	1	0	0	2	1	0	0	0	0	1	0	0	0	0
A0A0F7RQJ6;P80254	A0A0F7RQJ6;P80254	4;4	4;4	4;4	D-dopachrome decarboxylase	Ddt	;	2	4	4	4	0	1	2	0	4	0	0	0	1	1	0	1	0	1	2	0	0	1	0	2	0	1	0	0	2	3	2	0	0	1	0	1	2	0	4	0	0	0
A0A0F7RQL3;P30904;F1LTZ6;D4A3P7;D3ZE63	A0A0F7RQL3;P30904	3;3;1;1;1	3;3;1;1;1	3;3;1;1;1	Macrophage migration inhibitory factor	Mif	;	5	3	3	3	3	2	3	1	1	2	3	3	3	3	3	3	3	3	3	3	3	3	2	2	2	2	2	2	2	1	2	1	1	0	3	2	3	1	1	2	3	3
A0A0G2JSG6;P29410	A0A0G2JSG6;P29410	9;8	9;8	9;8	Adenylate kinase 2, mitochondrial;Adenylate kinase 2, mitochondrial, N-terminally processed	Ak2	;	2	9	9	9	6	7	6	2	3	2	7	7	7	7	7	5	6	7	7	6	6	2	3	4	4	2	3	2	2	0	3	2	3	0	6	7	6	2	3	2	7	7
A0A0G2JSH2;P29147	A0A0G2JSH2;P29147	3;3	3;3	3;3	D-beta-hydroxybutyrate dehydrogenase, mitochondrial	Bdh1	;	2	3	3	3	2	2	2	0	0	0	3	2	2	3	3	2	3	3	2	3	2	3	0	0	0	0	0	0	0	0	0	0	0	0	2	2	2	0	0	0	3	2
A0A0G2JSH6;Q9WUD2	A0A0G2JSH6;Q9WUD2	2;2	2;2	2;2	Transient receptor potential cation channel subfamily V member 2	Trpv2	;	2	2	2	2	0	0	0	0	0	1	1	0	0	0	0	0	0	0	0	0	0	0	0	0	0	0	0	1	0	0	0	0	0	0	0	0	0	0	0	1	1	0
A0A0G2JSH9;P35704	A0A0G2JSH9;P35704	9;8	9;8	9;8	Peroxiredoxin-2	Prdx2	;	2	9	9	9	7	7	7	7	7	4	6	6	6	7	7	7	5	7	7	7	6	6	7	7	7	7	6	7	7	5	5	7	7	5	7	7	7	7	7	4	6	6
A0A0G2JSI0;Q9EQ76;M0R553	A0A0G2JSI0;Q9EQ76	8;8;3	8;8;3	8;8;3	Dimethylaniline monooxygenase [N-oxide-forming] 3	Fmo3	;	3	8	8	8	7	5	6	4	0	1	4	4	4	5	6	6	6	5	6	4	4	6	2	0	1	5	2	3	0	0	0	3	1	0	7	5	6	4	0	1	4	4
A0A0G2JSI1;Q9JLJ3	A0A0G2JSI1;Q9JLJ3	19;18	19;18	19;18	4-trimethylaminobutyraldehyde dehydrogenase	Aldh9a1	;	2	19	19	19	13	14	13	6	3	9	16	14	15	16	12	15	18	18	14	18	17	17	8	7	6	8	5	5	8	4	3	7	7	3	13	14	13	6	3	9	16	14
A0A0G2JSJ2;A0A0G2JTN5;Q4KM73	A0A0G2JSJ2;A0A0G2JTN5;Q4KM73	5;5;5	5;5;5	5;5;5	UMP-CMP kinase	Cmpk1	;;	3	5	5	5	3	5	4	2	0	2	3	3	4	3	5	3	3	3	3	4	4	4	3	1	2	4	1	1	1	0	2	2	2	0	3	5	4	2	0	2	3	3
A0A0G2JSJ8;P17164	A0A0G2JSJ8;P17164	2;2	2;2	2;2	Tissue alpha-L-fucosidase	Fuca1	;	2	2	2	2	2	2	1	0	0	0	2	1	0	1	2	2	1	2	2	2	2	2	0	0	0	0	0	0	0	0	0	0	0	0	2	2	1	0	0	0	2	1
A0A0G2JSK5;P49134	A0A0G2JSK5;P49134	13;11	13;11	13;11	Integrin beta-1	Itgb1	;	2	13	13	13	6	7	7	12	11	11	7	6	6	8	8	8	9	8	5	7	8	8	10	6	8	11	11	11	13	5	12	11	10	6	6	7	7	12	11	11	7	6
A0A0G2JSK9;O09171	A0A0G2JSK9;O09171	4;4	4;4	3;3	Betaine--homocysteine S-methyltransferase 1	Bhmt	;	2	4	4	3	1	3	2	0	0	0	4	4	4	3	4	2	1	2	1	3	3	2	0	0	0	1	0	1	0	0	0	0	0	0	1	3	2	0	0	0	4	4
A0A0G2JSL0;P28073	A0A0G2JSL0;P28073	4;4	4;4	4;4	Proteasome subunit beta type-6	Psmb6	;	2	4	4	4	3	3	2	1	1	1	3	1	2	3	2	3	3	3	2	2	2	1	1	1	1	1	1	1	1	0	1	0	1	0	3	3	2	1	1	1	3	1
D3ZLW4;A0A0G2JSL4;P49816	D3ZLW4;A0A0G2JSL4;P49816	1;1;1	1;1;1	1;1;1	Tuberin	Tsc2	;;	3	1	1	1	0	0	0	0	0	0	0	0	0	1	0	0	0	0	0	0	0	0	0	0	0	0	0	0	0	0	0	0	0	0	0	0	0	0	0	0	0	0
A0A0G2JSL8;A0A0G2K6X9;Q64640	A0A0G2JSL8;A0A0G2K6X9;Q64640	6;6;5	6;6;5	6;6;5	Adenosine kinase	Adk	;;	3	6	6	6	4	5	6	1	0	2	4	4	6	5	5	3	6	4	4	5	3	4	1	0	1	2	0	1	1	0	1	1	1	0	4	5	6	1	0	2	4	4
A0A0G2JSM3;A0A0G2K9W2;D3ZFR7;Q66HS7	A0A0G2JSM3;A0A0G2K9W2;D3ZFR7;Q66HS7	7;6;6;6	7;6;6;6	7;6;6;6	PDZ and LIM domain protein 3	Pdlim3	;;;	4	7	7	7	0	0	0	6	0	7	0	0	0	0	0	0	0	0	0	0	0	0	6	2	2	6	7	6	5	0	4	7	5	0	0	0	0	6	0	7	0	0
D3ZZ99;A0A0G2JSM7;Q63028	D3ZZ99;A0A0G2JSM7;Q63028	3;3;3	3;3;3	3;3;3	Alpha-adducin	Add1	;;	3	3	3	3	3	3	3	2	0	1	3	3	3	3	3	3	3	3	3	3	3	3	1	0	0	0	0	1	0	0	0	0	1	0	3	3	3	2	0	1	3	3
A0A0G2JSP8;P00564	A0A0G2JSP8;P00564	3;3	3;3	3;3	Creatine kinase M-type	Ckm	;	2	3	3	3	0	0	0	3	1	3	0	0	0	0	0	0	0	0	0	0	0	0	2	0	0	3	2	3	1	3	2	3	2	1	0	0	0	3	1	3	0	0
Z4YNW7;A0A0G2JSQ0;A0A0G2K165;P36877;P36876;P56932	Z4YNW7;A0A0G2JSQ0;A0A0G2K165;P36877;P36876;P56932	1;1;1;1;1;1	1;1;1;1;1;1	1;1;1;1;1;1	Serine/threonine-protein phosphatase 2A 55 kDa regulatory subunit B;Serine/threonine-protein phosphatase 2A 55 kDa regulatory subunit B beta isoform;Serine/threonine-protein phosphatase 2A 55 kDa regulatory subunit B alpha isoform;Serine/threonine-protein phosphatase 2A 55 kDa regulatory subunit B delta isoform	Ppp2r2b;Ppp2r2a;Ppp2r2d	;;;;;	6	1	1	1	0	0	0	1	0	1	0	0	0	0	0	0	1	0	0	0	0	0	1	0	0	1	1	1	0	0	0	1	1	0	0	0	0	1	0	1	0	0
A0A0G2JSQ3;Q9R1U7	A0A0G2JSQ3;Q9R1U7	2;2	2;2	2;2	Solute carrier family 22 member 8	Slc22a8	;	2	2	2	2	1	1	1	0	0	0	2	1	1	1	1	1	1	2	2	2	1	1	0	0	0	0	0	0	0	0	0	0	0	0	1	1	1	0	0	0	2	1
A0A0G2JSQ4;Q91XN7	A0A0G2JSQ4;Q91XN7	15;13	1;1	0;0		Tpm1	;	2	15	1	0	5	5	3	11	8	12	5	4	4	5	6	4	5	3	8	4	7	5	10	10	9	11	11	12	10	6	11	13	10	7	1	1	1	0	0	0	1	1
A0A0G2JSR0;Q9R1Z0	A0A0G2JSR0;Q9R1Z0	5;5	4;4	4;4	Voltage-dependent anion-selective channel protein 3	Vdac3	;	2	5	4	4	4	4	4	3	1	3	5	4	3	5	4	5	5	4	3	4	4	4	2	1	3	3	2	2	1	1	1	3	3	1	3	3	3	2	0	2	4	3
Q6P6H1;B5DEM0;A0A0G2JSR7;P43244	Q6P6H1;B5DEM0;A0A0G2JSR7;P43244	3;3;3;3	3;3;3;3	3;3;3;3	Matrin-3	Matr3	;;;	4	3	3	3	0	0	0	1	0	2	0	0	0	0	0	0	0	0	0	0	0	0	1	0	0	1	1	1	0	0	0	1	1	0	0	0	0	1	0	2	0	0
A0A0G2JSS8;Q9R063	A0A0G2JSS8;Q9R063	10;10	10;10	10;10	Peroxiredoxin-5, mitochondrial	Prdx5	;	2	10	10	10	10	10	9	5	6	6	10	10	10	10	10	9	10	9	10	10	10	10	5	6	7	7	5	6	9	3	7	5	7	0	10	10	9	5	6	6	10	10
A0A0G2JSS9;Q0ZHH6;Q6PST4	A0A0G2JSS9;Q0ZHH6	6;5;1	6;5;1	6;5;1	Atlastin-3	Atl3	;	3	6	6	6	1	0	0	5	0	3	1	1	0	1	1	1	1	0	1	0	1	0	3	0	1	5	4	2	1	0	0	5	4	0	1	0	0	5	0	3	1	1
A0A0G2K611;A0A0G2JSU1;A0A0G2KAS7;G3V846;P24942	A0A0G2K611;A0A0G2JSU1;A0A0G2KAS7;G3V846;P24942	1;1;1;1;1	1;1;1;1;1	1;1;1;1;1	Amino acid transporter;Excitatory amino acid transporter 1	Slc1a3	;;;;	5	1	1	1	0	0	0	0	0	0	0	0	0	0	0	0	0	0	0	0	0	1	0	0	0	0	0	0	0	0	0	0	0	0	0	0	0	0	0	0	0	0
B0BMV1;A0A0G2JSU3;D3ZC07;Q63945;Q6QI56;A0A0G2K5L9;Q6UN82	B0BMV1;A0A0G2JSU3;D3ZC07;Q63945;Q6QI56;A0A0G2K5L9	3;3;3;3;2;2;1	3;3;3;3;2;2;1	3;3;3;3;2;2;1	Protein SET	Set;Pkn3;LOC317165	;;;;;	7	3	3	3	2	2	2	1	1	1	2	2	1	1	1	2	2	1	3	1	0	1	1	1	1	1	2	1	0	0	0	1	1	0	2	2	2	1	1	1	2	2
A0A0G2JSU4;A0A0G2JSV0;Q8VBU2	A0A0G2JSU4;A0A0G2JSV0;Q8VBU2	1;1;1	1;1;1	1;1;1	Protein NDRG2	Ndrg2	;;	3	1	1	1	0	0	0	1	0	1	0	0	0	0	0	0	0	0	0	0	0	0	1	1	1	1	1	1	1	1	1	0	1	0	0	0	0	1	0	1	0	0
A0A0G2JSU8;P10633;P12939;Q5I0P9;Q64680;P13108;P10634;A0A0G2K0N7;A0A0G2JYL2;P12938	A0A0G2JSU8;P10633;P12939	5;5;3;2;2;2;2;1;1;1	5;5;3;2;2;2;2;1;1;1	5;5;3;2;2;2;2;1;1;1	Cytochrome P450 2D1;Cytochrome P450 2D10	Cyp2d1;Cyp2d10	;;	10	5	5	5	0	3	2	0	0	0	2	1	1	2	2	2	4	1	4	2	0	1	0	0	0	0	0	0	0	0	0	0	0	0	0	3	2	0	0	0	2	1
M0R3X6;A0A0G2JSV2;P47727;A0A096MJ24;A0A0G2K658;O08559;B2GV72	M0R3X6;A0A0G2JSV2;P47727;A0A096MJ24;A0A0G2K658	5;5;5;4;4;2;1	5;5;5;4;4;2;1	5;5;5;4;4;2;1	Carbonyl reductase [NADPH] 1	Cbr1	;;;;	7	5	5	5	2	2	2	3	2	2	1	2	0	1	3	0	2	2	2	1	1	2	3	1	0	3	3	3	5	1	3	2	3	0	2	2	2	3	2	2	1	2
A0A0G2JSV3;P60892;P09330	A0A0G2JSV3;P60892;P09330	1;1;1	1;1;1	1;1;1	Ribose-phosphate pyrophosphokinase 1;Ribose-phosphate pyrophosphokinase 2	Prps1;Prps2	;;	3	1	1	1	1	1	1	0	0	0	0	1	1	1	1	0	1	1	1	1	1	1	0	0	0	0	0	0	0	0	0	0	0	0	1	1	1	0	0	0	0	1
A0A0G2JSV5;P46953	A0A0G2JSV5;P46953	8;8	8;8	8;8	3-hydroxyanthranilate 3,4-dioxygenase	Haao	;	2	8	8	8	5	8	7	0	0	0	7	7	6	5	6	6	5	6	7	6	6	6	0	0	0	0	0	0	0	0	0	0	0	0	5	8	7	0	0	0	7	7
A0A0G2JSV6;CON__P01966	A0A0G2JSV6	14;3	14;3	2;1				2	14	14	2	8	7	9	6	10	7	8	9	8	8	7	9	9	8	10	8	9	8	9	8	9	10	8	8	9	8	11	6	7	6	8	7	9	6	10	7	8	9
D3ZL24;A0A0G2JSY2;F1LPH1;P27321	D3ZL24;A0A0G2JSY2;F1LPH1;P27321	1;1;1;1	1;1;1;1	1;1;1;1	Calpastatin	Cast	;;;	4	1	1	1	0	0	0	1	0	1	0	0	0	0	0	0	0	0	0	0	0	0	1	0	1	1	0	1	1	0	1	1	1	0	0	0	0	1	0	1	0	0
A0A0G2K0R2;A0A0G2JSY6;Q03191	A0A0G2K0R2;A0A0G2JSY6;Q03191	1;1;1	1;1;1	1;1;1	Trefoil factor 3	Tff3	;;	3	1	1	1	0	0	0	0	0	0	0	0	0	0	0	0	1	1	1	0	0	0	0	0	0	0	0	0	0	0	0	0	0	0	0	0	0	0	0	0	0	0
A0A0G2JSZ5;Q63081	A0A0G2JSZ5;Q63081	9;9	9;9	9;9	Protein disulfide-isomerase A6	Pdia6	;	2	9	9	9	6	5	5	7	3	8	4	5	5	6	5	6	5	4	5	4	5	5	8	3	4	9	7	8	3	1	4	8	7	4	6	5	5	7	3	8	4	5
A0A0G2JT00;G3V616;Q6MGD0	A0A0G2JT00;G3V616;Q6MGD0	1;1;1	1;1;1	1;1;1	Protein CutA	Cuta	;;	3	1	1	1	0	0	0	1	1	1	0	0	0	0	0	0	0	0	0	0	0	0	1	1	1	1	1	1	1	0	1	0	0	0	0	0	0	1	1	1	0	0
A0A0G2JT53;D3ZQM2	A0A0G2JT53;D3ZQM2	2;1	2;1	2;1		Zfp521	;	2	2	2	2	0	0	0	1	1	1	0	0	0	0	0	0	1	0	0	0	1	0	1	1	1	1	1	1	1	1	1	1	1	0	0	0	0	1	1	1	0	0
A0A0G2JT84;A0A0G2K0B3;B4F7B1;A0A0G2JUV2	A0A0G2JT84;A0A0G2K0B3;B4F7B1;A0A0G2JUV2	1;1;1;1	1;1;1;1	1;1;1;1		Tsga10	;;;	4	1	1	1	0	0	0	0	0	0	0	0	0	0	0	0	0	0	0	0	0	0	0	0	0	1	0	0	0	0	0	0	0	0	0	0	0	0	0	0	0	0
Q7TSL4;A0A0G2K044;A0A0G2JT89;Q91XN5;A0A0G2JWD0	Q7TSL4;A0A0G2K044;A0A0G2JT89;Q91XN5;A0A0G2JWD0	1;1;1;1;1	1;1;1;1;1	1;1;1;1;1		Prom1	;;;;	5	1	1	1	1	1	1	0	0	0	1	1	1	1	1	1	1	1	1	1	1	1	0	0	0	0	0	0	0	0	0	0	0	0	1	1	1	0	0	0	1	1
A0A0G2JT93;Q9WU82	A0A0G2JT93;Q9WU82	2;2	2;2	2;2	Catenin beta-1	Ctnnb1	;	2	2	2	2	2	2	2	0	0	0	1	2	0	1	2	2	0	2	2	1	2	2	0	0	0	0	0	0	0	0	0	0	0	0	2	2	2	0	0	0	1	2
A0A0G2JTD1	A0A0G2JTD1	1	1	1				1	1	1	1	0	0	0	1	0	0	0	0	0	0	0	0	0	0	0	0	0	0	0	0	0	0	0	0	0	0	0	1	1	0	0	0	0	1	0	0	0	0
A0A0G2JTD9;B2RZ46	A0A0G2JTD9;B2RZ46	1;1	1;1	1;1		Rab17	;	2	1	1	1	1	0	0	0	0	0	1	0	1	1	1	1	1	0	0	1	1	1	0	0	0	0	0	0	0	0	0	0	0	0	1	0	0	0	0	0	1	0
A0A0G2JTF1	A0A0G2JTF1	1	1	1				1	1	1	1	1	1	1	0	0	0	0	1	1	1	1	0	1	1	1	1	1	1	0	0	0	0	0	0	0	0	0	1	0	0	1	1	1	0	0	0	0	1
G3V9Q3;A0A0G2JTG7;Q8VHV7;Q6AY09;Q499R8	G3V9Q3;A0A0G2JTG7;Q8VHV7;Q6AY09	3;3;3;2;1	3;3;3;2;1	2;2;2;2;1	Heterogeneous nuclear ribonucleoprotein H;Heterogeneous nuclear ribonucleoprotein H, N-terminally processed;Heterogeneous nuclear ribonucleoprotein H2	Hnrnph1;Hnrnph2	;;;	5	3	3	2	3	3	3	3	0	2	1	3	2	3	3	2	3	3	3	2	2	2	2	2	3	3	3	3	2	0	1	3	3	0	3	3	3	3	0	2	1	3
A0A0G2JTH4;P97829	A0A0G2JTH4;P97829	1;1	1;1	1;1	Leukocyte surface antigen CD47	Cd47	;	2	1	1	1	1	1	1	1	1	1	1	1	1	1	1	1	1	1	1	1	1	1	1	1	1	1	1	1	1	0	1	1	1	0	1	1	1	1	1	1	1	1
A0A0G2JTH6;Q8R491	A0A0G2JTH6;Q8R491	8;8	2;2	2;2	EH domain-containing protein 3	Ehd3	;	2	8	2	2	3	4	5	2	0	1	4	5	3	4	5	4	3	4	4	4	4	4	1	0	0	2	1	1	1	0	0	2	1	0	0	0	1	0	0	0	1	1
A0A0G2JTL5;P52873	A0A0G2JTL5;P52873	36;35	36;35	35;35	Pyruvate carboxylase, mitochondrial	Pc	;	2	36	36	35	28	27	28	0	0	0	29	31	29	28	28	31	28	28	29	31	30	30	9	5	15	0	0	1	8	0	1	1	12	0	28	27	28	0	0	0	29	31
A0A0G2JTL7;D4A731	A0A0G2JTL7;D4A731	1;1	1;1	1;1		Ankib1	;	2	1	1	1	0	0	0	1	0	1	0	0	0	0	0	1	1	0	0	0	0	1	1	0	0	1	1	1	1	0	0	1	1	0	0	0	0	1	0	1	0	0
F1LSF5;A0A0G2JTP6;P43884	F1LSF5;A0A0G2JTP6;P43884	10;10;10	10;10;10	10;10;10	Perilipin;Perilipin-1	Plin1	;;	3	10	10	10	0	0	0	0	1	1	0	0	1	0	0	0	0	0	0	0	0	0	6	6	7	1	1	5	3	3	1	0	5	1	0	0	0	0	1	1	0	0
M5AJY0;A0A0G2JTP7;Q4KLY4	M5AJY0;A0A0G2JTP7;Q4KLY4	1;1;1	1;1;1	1;1;1	E3 ubiquitin-protein ligase RING2	Rnf2	;;	3	1	1	1	0	0	0	0	0	0	0	0	0	0	0	0	0	0	0	0	0	0	0	0	0	0	1	0	0	0	0	0	0	0	0	0	0	0	0	0	0	0
A0A0G2JZZ7;A0A0G2JTR4	A0A0G2JZZ7;A0A0G2JTR4	1;1	1;1	1;1			;	2	1	1	1	1	0	0	1	0	0	1	1	0	1	1	1	0	0	0	0	1	0	0	0	0	0	1	0	0	0	0	0	1	0	1	0	0	1	0	0	1	1
Q66WT9;Q66SY1;A0A0G2JUQ5;Q498N4;A0A0G2JTT2;O55012;A0A0G2K0B6;F1LRK0;Q05140	Q66WT9;Q66SY1;A0A0G2JUQ5;Q498N4;A0A0G2JTT2;O55012	4;4;4;4;4;4;1;1;1	4;4;4;4;4;4;1;1;1	4;4;4;4;4;4;1;1;1	Phosphatidylinositol-binding clathrin assembly protein	Picalm	;;;;;	9	4	4	4	1	1	1	2	0	2	1	2	1	2	1	2	3	3	1	1	1	1	1	0	0	2	2	2	2	0	1	2	2	0	1	1	1	2	0	2	1	2
D3ZB30;A0A0G2JTV1;Q6P736;Q00438	D3ZB30;A0A0G2JTV1;Q6P736;Q00438	5;5;5;5	5;5;5;5	5;5;5;5	Polypyrimidine tract-binding protein 1	Ptbp1	;;;	4	5	5	5	4	5	5	3	0	1	4	4	3	5	3	4	4	5	5	5	4	3	2	0	1	3	1	2	1	0	0	2	2	0	4	5	5	3	0	1	4	4
Q5PPJ7;A1A5N2;Q3KR62;A0A0G2JTW5;G3V8B6;O88761	Q5PPJ7;A1A5N2;Q3KR62;A0A0G2JTW5;G3V8B6;O88761	1;1;1;1;1;1	1;1;1;1;1;1	1;1;1;1;1;1	26S proteasome non-ATPase regulatory subunit 1	Psmd1	;;;;;	6	1	1	1	0	0	0	1	0	1	0	0	0	0	0	0	1	0	0	0	0	0	0	0	0	1	0	0	0	0	0	1	1	0	0	0	0	1	0	1	0	0
A0A0G2JTW9	A0A0G2JTW9	13	6	0				1	13	6	0	8	7	10	8	10	6	9	10	8	10	9	12	9	9	9	9	8	7	11	9	6	10	11	10	12	5	12	8	10	7	4	3	4	4	5	2	4	4
F1M7X5;A0A0G2JTX5;A0A0G2K238;P14740	F1M7X5;A0A0G2JTX5;A0A0G2K238;P14740	20;20;20;17	20;20;20;17	20;20;20;17	Dipeptidyl peptidase 4;Dipeptidyl peptidase 4 membrane form;Dipeptidyl peptidase 4 soluble form;Dipeptidyl peptidase 4 60 kDa soluble form	Dpp4	;;;	4	20	20	20	19	19	19	0	0	0	18	18	19	20	19	19	19	19	17	20	19	20	0	1	0	0	0	0	0	0	3	0	0	0	19	19	19	0	0	0	18	18
Q9Z296;Q6IRK4;A0A0G2JTY3	Q9Z296;Q6IRK4;A0A0G2JTY3	3;3;3	3;3;3	3;3;3		Slc37a4	;;	3	3	3	3	2	1	2	0	0	0	1	2	2	1	2	2	1	1	2	1	3	2	0	0	0	0	0	0	0	0	0	0	0	0	2	1	2	0	0	0	1	2
D3ZQ89;A0A0G2JU09	D3ZQ89;A0A0G2JU09	1;1	1;1	1;1		Ep400	;	2	1	1	1	0	0	0	0	0	0	0	0	0	0	0	0	0	0	0	0	1	0	0	0	0	0	0	0	0	0	0	0	0	0	0	0	0	0	0	0	0	0
A0A0G2JU11;F1M386;A0A0A0MP77	A0A0G2JU11;F1M386;A0A0A0MP77	2;2;1	2;2;1	2;2;1	Rap guanine nucleotide exchange factor 2	Rapgef2	;;	3	2	2	2	1	1	1	0	0	0	1	1	1	1	1	1	1	1	1	1	1	1	0	0	0	0	0	1	0	0	0	0	0	0	1	1	1	0	0	0	1	1
A0A0G2JU17	A0A0G2JU17	1	1	1				1	1	1	1	1	0	1	0	0	0	1	1	1	0	0	1	0	0	1	0	0	1	0	0	0	0	0	0	0	0	0	0	0	0	1	0	1	0	0	0	1	1
A0A0G2JU33	A0A0G2JU33	1	1	1				1	1	1	1	1	1	1	0	0	0	1	0	1	1	1	0	1	1	1	1	1	1	0	0	0	0	0	0	0	0	0	0	0	0	1	1	1	0	0	0	1	0
A0A0G2JU47;G3XEU5;Q66H77	A0A0G2JU47;G3XEU5;Q66H77	1;1;1	1;1;1	1;1;1		oat-pg;Slc22a22	;;	3	1	1	1	1	0	1	0	0	0	0	1	0	1	0	1	1	1	1	1	0	0	0	0	0	0	0	0	0	0	0	0	0	0	1	0	1	0	0	0	0	1
M9MMM9;A0A0G2JU82;A0A0G2JWA8;A0A0G2K9T4;D3ZHV2	M9MMM9;A0A0G2JU82;A0A0G2JWA8;A0A0G2K9T4;D3ZHV2	2;2;2;2;2	2;2;2;2;2	2;2;2;2;2	Microtubule-actin cross-linking factor 1	Macf1	;;;;	5	2	2	2	0	0	1	0	0	0	0	0	1	0	0	1	1	1	1	0	0	1	1	0	1	0	0	0	0	0	0	0	0	0	0	0	1	0	0	0	0	0
A0A0G2JU95;F1LY11;Q9QX75	A0A0G2JU95;F1LY11;Q9QX75	1;1;1	1;1;1	1;1;1	Triadin	Trdn	;;	3	1	1	1	0	0	0	0	0	0	0	0	0	1	0	0	0	0	0	0	0	0	0	0	0	0	0	0	0	0	0	0	0	0	0	0	0	0	0	0	0	0
A0A0G2JUA5;A0A0G2JU96;Q38PF8;Q38PG2;Q38PG0;Q38PG3;Q8VHJ0;Q8VHI9	A0A0G2JUA5;A0A0G2JU96	56;55;8;8;7;4;3;1	56;55;8;8;7;4;3;1	50;49;8;8;7;4;3;0			;	8	56	56	50	5	5	8	46	7	46	6	4	7	6	5	3	5	4	4	6	7	3	42	12	31	40	17	37	29	13	3	42	42	17	5	5	8	46	7	46	6	4
A0A0G2JUA6;A0A0G2JXU2;Q5PQQ2	A0A0G2JUA6;A0A0G2JXU2;Q5PQQ2	1;1;1	1;1;1	1;1;1	WW domain-binding protein 11	Wbp11	;;	3	1	1	1	0	1	1	0	0	0	1	1	0	1	1	1	0	1	0	1	0	1	0	0	0	0	0	0	0	0	0	0	0	0	0	1	1	0	0	0	1	1
A0A0G2JUB8;F1M2B6	A0A0G2JUB8;F1M2B6	1;1	1;1	1;1		Zfp839	;	2	1	1	1	0	0	0	0	0	0	1	0	0	0	0	0	0	0	0	0	0	0	0	0	0	0	0	0	0	0	0	0	0	0	0	0	0	0	0	0	1	0
A0A0G2JUC7;Q6AYH5	A0A0G2JUC7;Q6AYH5	4;4	4;4	4;4	Dynactin subunit 2	Dctn2	;	2	4	4	4	1	2	2	3	0	3	2	1	2	0	2	1	1	1	1	1	0	2	2	0	0	3	1	3	0	0	0	2	2	0	1	2	2	3	0	3	2	1
D4ACN3;A0A0G2JUC9	D4ACN3;A0A0G2JUC9	1;1	1;1	1;1		Herc2	;	2	1	1	1	0	0	0	0	0	1	1	0	1	1	0	0	1	1	0	1	0	0	0	0	0	0	1	0	0	0	1	1	0	0	0	0	0	0	0	1	1	0
F7EPH4;A0A0G2JUD2;Q499R7	F7EPH4;A0A0G2JUD2;Q499R7	2;2;2	2;2;2	2;2;2		Ppa1	;;	3	2	2	2	1	1	1	1	0	1	1	2	2	1	1	1	1	1	1	1	1	1	1	1	1	1	1	1	1	0	1	1	1	0	1	1	1	1	0	1	1	2
A0A0G2K9I3;A0A0G2JUE4;Q5U4E6	A0A0G2K9I3;A0A0G2JUE4;Q5U4E6	2;2;2	2;2;2	2;2;2	Golgin subfamily A member 4	Golga4	;;	3	2	2	2	1	1	1	0	0	1	1	1	1	1	0	1	1	1	1	1	0	0	2	0	1	1	0	1	0	0	0	0	1	0	1	1	1	0	0	1	1	1
D3Z8V4;A0A0G2JUF9	D3Z8V4;A0A0G2JUF9	1;1	1;1	1;1		Nckap1l	;	2	1	1	1	1	0	1	0	0	0	0	0	0	0	0	1	0	0	0	0	0	0	0	0	0	0	0	0	0	0	0	0	0	0	1	0	1	0	0	0	0	0
F1LS67;A0A0G2JUG4	F1LS67;A0A0G2JUG4	1;1	1;1	1;1		Rgs6	;	2	1	1	1	0	0	0	0	0	0	0	0	0	0	0	0	0	0	0	1	0	0	0	0	0	0	0	0	0	0	0	0	0	0	0	0	0	0	0	0	0	0
A0A0G2JUG8	A0A0G2JUG8	1	1	1				1	1	1	1	0	0	0	0	1	0	0	0	0	0	0	0	0	0	0	0	0	0	0	0	0	0	1	0	1	1	1	0	0	1	0	0	0	0	1	0	0	0
Q5XHZ7;A0A0G2JUI4;A0A0G2K602	Q5XHZ7;A0A0G2JUI4;A0A0G2K602	1;1;1	1;1;1	1;1;1		Noa1	;;	3	1	1	1	0	1	0	0	0	0	0	0	0	0	1	1	0	0	0	1	0	0	0	0	0	0	0	0	0	0	0	0	0	0	0	1	0	0	0	0	0	0
B6RHI7;A0A0G2JUI7;B6RHI6;B6RHI5	B6RHI7;A0A0G2JUI7;B6RHI6;B6RHI5	1;1;1;1	1;1;1;1	1;1;1;1		Lnx1	;;;	4	1	1	1	0	0	0	0	0	0	0	0	0	1	0	0	0	0	0	0	0	0	0	0	0	0	0	0	0	0	0	0	0	0	0	0	0	0	0	0	0	0
A0A0G2JUL0	A0A0G2JUL0	1	1	1				1	1	1	1	0	0	0	0	0	0	0	0	0	0	0	0	0	0	0	0	0	0	0	0	0	0	0	0	1	0	0	0	0	0	0	0	0	0	0	0	0	0
A0A0G2JUL1	A0A0G2JUL1	1	1	1				1	1	1	1	1	0	0	1	1	1	0	0	0	0	0	0	0	0	0	1	0	0	1	1	1	1	1	1	1	0	1	0	1	0	1	0	0	1	1	1	0	0
A0A0G2JUM2;Q5XI83	A0A0G2JUM2;Q5XI83	1;1	1;1	1;1	UPF0505 protein C16orf62 homolog		;	2	1	1	1	0	1	1	0	0	0	0	0	0	1	0	1	1	1	0	0	0	0	0	0	0	1	0	0	0	0	0	1	0	0	0	1	1	0	0	0	0	0
A0A0G2JUN7;R9PXU4;O89049	A0A0G2JUN7;R9PXU4;O89049	3;3;3	3;3;3	3;3;3	Thioredoxin reductase 1, cytoplasmic	Txnrd1	;;	3	3	3	3	1	1	1	2	0	1	2	1	1	2	1	1	1	2	1	1	2	2	1	0	0	2	1	2	0	0	0	0	2	0	1	1	1	2	0	1	2	1
A0A0G2JUV4;A0A0G2JWU3;F1M9A4;B5DER4;D3ZFE9	A0A0G2JUV4;A0A0G2JWU3;F1M9A4;B5DER4;D3ZFE9	1;1;1;1;1	1;1;1;1;1	1;1;1;1;1		Mrpl1	;;;;	5	1	1	1	0	0	1	0	0	0	0	0	0	0	1	0	1	1	0	1	1	0	0	0	0	0	0	0	0	0	0	0	0	0	0	0	1	0	0	0	0	0
A1L1K5;A0A0G2JUV7	A1L1K5;A0A0G2JUV7	1;1	1;1	1;1		Cep85	;	2	1	1	1	0	0	0	1	0	0	0	0	0	0	0	0	0	1	0	0	0	0	0	0	0	1	1	0	0	0	0	1	0	0	0	0	0	1	0	0	0	0
D4A6E3;A0A0G2JUW7;Q03626	D4A6E3;A0A0G2JUW7;Q03626	32;32;32	10;10;10	0;0;0	Murinoglobulin-1	LOC100911833;Mug1	;;	3	32	10	0	21	21	23	10	13	12	13	12	15	19	21	19	20	22	20	14	11	15	25	23	24	20	15	19	23	18	21	22	18	16	3	5	4	4	5	4	2	2
A0A0G2JUW9;D3Z8I3	A0A0G2JUW9;D3Z8I3	1;1	1;1	1;1		Fnip2	;	2	1	1	1	1	1	1	0	0	0	1	1	1	1	1	1	1	1	1	1	1	1	0	0	0	0	0	0	0	0	0	0	0	0	1	1	1	0	0	0	1	1
A0A0G2JUX5;Q68A21	A0A0G2JUX5;Q68A21	2;2	2;2	2;2	Transcriptional activator protein Pur-beta	Purb	;	2	2	2	2	1	1	1	1	0	2	0	1	0	0	1	0	1	1	1	1	0	1	1	0	0	0	1	1	1	0	0	1	2	0	1	1	1	1	0	2	0	1
A0A0G2JUY4;A0A0G2K290;D3ZE00;A0A0G2K3A6;A0A0G2K4A4;M0RBL2;F1M3X3;A0A0G2JWW4;M0R5S4;A0A0G2JYX2	A0A0G2JUY4;A0A0G2K290;D3ZE00;A0A0G2K3A6;A0A0G2K4A4;M0RBL2;F1M3X3;A0A0G2JWW4;M0R5S4;A0A0G2JYX2	2;2;1;1;1;1;1;1;1;1	2;2;1;1;1;1;1;1;1;1	2;2;1;1;1;1;1;1;1;1			;;;;;;;;;	10	2	2	2	0	0	0	2	1	1	0	0	0	0	0	0	0	0	0	0	0	0	2	2	2	2	2	2	2	1	2	1	1	1	0	0	0	2	1	1	0	0
A0A0G2JUY9;D4AAG0	A0A0G2JUY9;D4AAG0	2;2	2;2	2;2		Tma16	;	2	2	2	2	0	0	0	0	1	0	1	0	0	0	0	0	0	0	0	0	0	0	0	1	0	1	1	1	0	0	1	1	0	0	0	0	0	0	1	0	1	0
A0A0G2JV05	A0A0G2JV05	1	1	1				1	1	1	1	0	0	0	1	0	0	0	0	0	0	0	0	0	0	0	0	0	0	1	1	1	1	0	0	0	0	0	1	0	0	0	0	0	1	0	0	0	0
F1LPD0;A0A0G2JV12;Q4G024	F1LPD0;A0A0G2JV12	15;15;3	15;15;3	15;15;3		Col15a1	;	3	15	15	15	0	2	1	13	10	13	0	0	0	2	1	1	2	0	1	2	0	1	12	9	8	12	11	12	12	9	10	12	13	9	0	2	1	13	10	13	0	0
F1LQ91;A0A0G2JV16;Q2PS60	F1LQ91;A0A0G2JV16;Q2PS60	4;4;2	4;4;2	4;4;2		Dock11	;;	3	4	4	4	1	1	1	1	0	0	0	0	0	0	0	1	0	0	1	2	0	1	2	1	0	1	0	0	1	0	0	0	1	0	1	1	1	1	0	0	0	0
M0R979;A0A0G2JV24;Q71SA3;CON__Q28194	M0R979;A0A0G2JV24;Q71SA3;CON__Q28194	2;2;2;2	2;2;2;2	2;2;2;2		Thbs1	;;;	4	2	2	2	0	0	0	1	0	1	0	0	0	0	0	1	0	0	0	0	0	0	0	0	0	0	0	0	0	0	0	0	1	0	0	0	0	1	0	1	0	0
A0A0G2JV31;O54975	A0A0G2JV31;O54975	16;16	16;16	16;16	Xaa-Pro aminopeptidase 1;Xaa-Pro aminopeptidase 1, N-terminally processed	Xpnpep1	;	2	16	16	16	8	10	8	11	7	11	5	9	6	9	9	7	11	10	7	6	9	9	10	5	5	13	10	10	10	6	8	12	12	5	8	10	8	11	7	11	5	9
D3ZNS1;A0A0G2JV32;Q63312;A0A0G2JTS5	D3ZNS1;A0A0G2JV32;Q63312	3;3;2;1	3;3;2;1	3;3;2;1	Pleckstrin homology-like domain family B member 1	Phldb1	;;	4	3	3	3	0	1	1	1	1	0	1	0	0	1	1	0	0	0	1	0	0	0	1	1	1	1	1	1	1	1	1	1	1	1	0	1	1	1	1	0	1	0
A0A0G2JV37;O70631;G3V9D8;A0A0G2K455;A0A0G2K0C1	A0A0G2JV37;O70631;G3V9D8;A0A0G2K455;A0A0G2K0C1	3;3;3;3;3	2;2;2;2;2	1;1;1;1;1	Carboxylic ester hydrolase	Ces2c	;;;;	5	3	2	1	0	1	3	0	1	0	3	1	1	0	3	0	1	2	2	3	3	3	1	1	1	1	0	1	1	0	0	0	1	0	0	1	2	0	0	0	2	0
A0A0G2JV52;F1LNM4;M0RB00;Q6MG79;A0A0G2JW12;P08649;CON__P01030	A0A0G2JV52;F1LNM4;M0RB00;Q6MG79;A0A0G2JW12;P08649	10;10;10;10;10;10;1	10;10;10;10;10;10;1	1;1;1;1;1;1;0	Complement C4;Complement C4 beta chain;Complement C4 alpha chain;C4a anaphylatoxin;Complement C4 gamma chain	LOC100909666;C4a;C4	;;;;;	7	10	10	1	1	1	2	6	5	3	1	2	1	1	0	2	1	1	2	1	1	2	9	7	6	9	6	9	6	3	4	4	5	2	1	1	2	6	5	3	1	2
A0A0G2JV62;Q4G052;Q9QXQ5	A0A0G2JV62;Q4G052;Q9QXQ5	1;1;1	1;1;1	1;1;1	Protein Wnt;Protein Wnt-4	Wnt4	;;	3	1	1	1	0	0	0	0	1	1	0	0	0	0	0	0	0	0	0	0	0	0	0	0	0	0	0	1	0	0	0	1	0	1	0	0	0	0	1	1	0	0
A0A0G2JV65;P63102	A0A0G2JV65;P63102	15;15	15;15	12;12	14-3-3 protein zeta/delta	Ywhaz	;	2	15	15	12	14	12	13	10	11	12	12	12	12	12	12	13	13	12	13	12	12	12	12	12	10	11	12	13	12	6	12	12	11	8	14	12	13	10	11	12	12	12
A0A0G2K5Q3;A0A0G2JV69	A0A0G2K5Q3;A0A0G2JV69	1;1	1;1	1;1			;	2	1	1	1	1	1	1	0	0	0	1	1	1	1	1	1	1	1	1	1	0	1	0	0	0	0	0	0	1	0	1	0	0	0	1	1	1	0	0	0	1	1
F1M5C9;A0A0G2JV72;A0A0G2K739;P62839;P61078;P70711	F1M5C9;A0A0G2JV72;A0A0G2K739;P62839;P61078;P70711	2;2;2;2;2;1	2;2;2;2;2;1	2;2;2;2;2;1	Ubiquitin-conjugating enzyme E2 D2;Ubiquitin-conjugating enzyme E2 D3;Ubiquitin-conjugating enzyme E2 D2B	Ube2d2;Ube2d3;Ube2d2b	;;;;;	6	2	2	2	1	1	1	1	0	1	1	1	1	1	1	1	1	2	2	1	1	1	1	0	0	2	1	2	1	0	1	1	1	0	1	1	1	1	0	1	1	1
D3ZS31;A0A0G2JV91	D3ZS31;A0A0G2JV91	1;1	1;1	1;1		Rgl1	;	2	1	1	1	0	0	0	0	1	0	0	0	0	0	0	0	0	0	0	0	0	0	0	0	0	0	0	0	1	1	1	0	0	1	0	0	0	0	1	0	0	0
A0A0G2JVC4	A0A0G2JVC4	1	1	1				1	1	1	1	0	0	0	0	0	0	0	0	0	0	0	0	0	0	0	0	0	0	0	0	0	0	0	0	0	0	0	0	1	0	0	0	0	0	0	0	0	0
A0A0G2K913;A0A0G2JVD6;P80385	A0A0G2K913;A0A0G2JVD6;P80385	2;2;2	2;2;2	2;2;2	5-AMP-activated protein kinase subunit gamma-1	Prkag1	;;	3	2	2	2	1	1	1	0	0	0	1	1	0	1	1	1	1	1	2	1	1	1	0	0	0	0	0	0	0	0	0	0	0	0	1	1	1	0	0	0	1	1
B2GUV4;A0A0G2JVF2;O70594	B2GUV4;A0A0G2JVF2;O70594	1;1;1	1;1;1	1;1;1	Solute carrier family 22 member 5	Slc22a5	;;	3	1	1	1	0	0	0	0	0	0	0	0	0	0	0	0	0	0	0	0	0	0	0	0	1	0	1	1	0	1	1	1	0	0	0	0	0	0	0	0	0	0
Q6P7S0;A0A0G2JVG3;M0RD14	Q6P7S0;A0A0G2JVG3;M0RD14	20;20;18	20;20;18	2;2;2	Pyruvate kinase	Pkm	;;	3	20	20	2	7	9	8	14	7	12	9	9	11	9	11	8	8	9	10	12	10	11	11	9	13	12	11	12	10	8	9	15	10	6	7	9	8	14	7	12	9	9
A0A0G2JVG4;Q9WVK3;A0A0G2JUF1;A0A0G2K6H4	A0A0G2JVG4;Q9WVK3;A0A0G2JUF1;A0A0G2K6H4	6;6;5;5	6;6;5;5	6;6;5;5	Peroxisomal trans-2-enoyl-CoA reductase	Pecr	;;;	4	6	6	6	6	6	6	1	0	0	6	5	6	6	6	6	6	6	5	6	5	6	1	0	0	0	0	0	0	0	1	1	1	0	6	6	6	1	0	0	6	5
A0A0G2JVH4;A0A140TAG5;Q3KR86	A0A0G2JVH4;A0A140TAG5;Q3KR86	16;15;15	16;15;15	16;15;15	MICOS complex subunit Mic60	Immt	;;	3	16	16	16	10	12	13	3	0	9	13	12	13	12	12	13	12	13	13	14	13	14	6	7	10	7	1	4	0	1	0	5	6	0	10	12	13	3	0	9	13	12
D3ZMQ9;A0A0G2JVH5	D3ZMQ9;A0A0G2JVH5	2;2	2;2	2;2		Hltf	;	2	2	2	2	0	0	0	0	1	1	0	1	1	0	0	0	0	0	0	1	0	0	1	1	1	1	1	1	1	1	1	2	2	1	0	0	0	0	1	1	0	1
A0A0G2JVH7;E9PTF9;A0A0G2K5T9;Q5FWU0	A0A0G2JVH7;E9PTF9;A0A0G2K5T9;Q5FWU0	1;1;1;1	1;1;1;1	1;1;1;1		Wasf2	;;;	4	1	1	1	0	0	0	0	0	0	0	0	0	0	0	0	0	0	0	0	0	1	0	0	0	0	1	0	0	0	0	0	0	0	0	0	0	0	0	0	0	0
A0A0G2JVK8;D3ZFT1	A0A0G2JVK8;D3ZFT1	1;1	1;1	1;1		Rfc1	;	2	1	1	1	0	1	0	0	0	0	0	1	0	1	1	1	0	1	0	0	0	1	0	0	0	0	0	0	0	0	0	0	0	0	0	1	0	0	0	0	0	1
A0A0G2JVL2	A0A0G2JVL2	1	1	1				1	1	1	1	0	0	0	0	0	0	0	0	0	0	0	1	0	0	0	0	0	0	0	0	0	0	0	0	0	0	0	1	0	0	0	0	0	0	0	0	0	0
D3ZL30;A0A0G2JVL3	D3ZL30;A0A0G2JVL3	1;1	1;1	1;1		Mast3	;	2	1	1	1	0	0	0	1	0	0	0	0	0	0	0	0	0	0	0	0	0	0	1	0	1	1	0	0	0	0	0	0	1	0	0	0	0	1	0	0	0	0
A0A0G2JVL6;Q7TP78;F7EXQ7	A0A0G2JVL6;Q7TP78;F7EXQ7	5;4;4	5;4;4	5;4;4		Ndufa8	;;	3	5	5	5	5	5	5	2	1	3	5	5	5	5	5	5	5	5	4	5	5	5	3	0	0	0	2	2	2	0	1	1	2	0	5	5	5	2	1	3	5	5
A0A0G2JVP4;F1LM30;F1LPW0;Q569B8;Q4QQW0;Q3B8R4;Q569B3;Q5RK07;Q3SYP8	A0A0G2JVP4;F1LM30;F1LPW0;Q569B8;Q4QQW0;Q3B8R4;Q569B3;Q5RK07	3;3;3;3;3;3;3;2;1	3;3;3;3;3;3;3;2;1	3;3;3;3;3;3;3;2;1		Rwdd4;Igh-6	;;;;;;;	9	3	3	3	0	1	0	2	0	1	0	0	0	0	0	1	0	1	0	0	0	1	2	0	0	2	1	3	2	0	3	1	1	0	0	1	0	2	0	1	0	0
G3V8Y1;A0A0G2JVP8;B5DF30	G3V8Y1;A0A0G2JVP8;B5DF30	1;1;1	1;1;1	1;1;1		Gba3	;;	3	1	1	1	1	1	1	0	0	0	1	1	1	1	0	1	0	1	0	1	1	1	0	0	0	0	0	0	0	0	0	0	0	0	1	1	1	0	0	0	1	1
O88341;O88340;A0A0G2JVR6;M0R6T8	O88341;O88340;A0A0G2JVR6;M0R6T8	1;1;1;1	1;1;1;1	1;1;1;1		Itgae	;;;	4	1	1	1	0	0	0	0	0	0	0	0	0	0	0	0	0	0	0	0	0	1	0	0	0	0	0	0	0	0	0	0	0	0	0	0	0	0	0	0	0	0
A0A0G2JVT0;B5DF77;A0A0G2KA84;D3ZL82	A0A0G2JVT0;B5DF77;A0A0G2KA84;D3ZL82	1;1;1;1	1;1;1;1	1;1;1;1		Trim37	;;;	4	1	1	1	0	0	0	1	1	1	0	0	0	0	0	0	0	0	0	0	0	0	1	1	1	1	1	1	1	1	1	1	1	1	0	0	0	1	1	1	0	0
A0A0G2JVT4;Q5U2T3	A0A0G2JVT4;Q5U2T3	2;1	2;1	1;1	SPATS2-like protein	Spats2l	;	2	2	2	1	0	0	0	1	0	0	0	1	0	0	0	0	1	0	0	0	0	0	0	0	0	0	0	0	0	0	1	1	0	0	0	0	0	1	0	0	0	1
A0A0G2JVW5;E9PSZ5	A0A0G2JVW5	3;1	3;1	3;1				2	3	3	3	0	0	0	0	0	2	0	0	0	0	0	0	0	0	0	0	0	0	0	1	0	0	1	1	1	0	0	2	1	1	0	0	0	0	0	2	0	0
D3ZQR3;A0A0G2JVX9	D3ZQR3;A0A0G2JVX9	1;1	1;1	1;1		Arpp21	;	2	1	1	1	0	0	0	0	0	0	0	0	0	0	0	0	0	0	0	0	0	0	0	0	0	1	0	0	0	0	0	0	0	0	0	0	0	0	0	0	0	0
B0BNJ6;A0A0G2JVY0;F1LS62	B0BNJ6;A0A0G2JVY0;F1LS62	1;1;1	1;1;1	1;1;1		Kdm4c	;;	3	1	1	1	0	0	0	1	0	0	0	0	0	0	0	0	0	0	0	0	0	0	0	0	0	0	0	0	0	0	0	0	0	0	0	0	0	1	0	0	0	0
F1LZX9;A0A0G2JVZ6	F1LZX9;A0A0G2JVZ6	1;1	1;1	1;1		Itgav	;	2	1	1	1	0	0	0	1	0	1	0	0	0	0	0	0	0	0	0	0	0	0	0	0	0	1	0	1	0	0	0	0	1	0	0	0	0	1	0	1	0	0
A0A0G2JW28;D3ZCH7;G3V9D7;Q62847	A0A0G2JW28;D3ZCH7;G3V9D7;Q62847	2;2;2;2	2;2;2;2	2;2;2;2	Gamma-adducin	Add3	;;;	4	2	2	2	1	1	2	0	0	1	1	1	2	2	1	2	1	2	2	1	2	2	1	0	0	0	0	0	0	0	0	0	0	0	1	1	2	0	0	1	1	1
A0A0G2JW30;A0A0G2JZ72;A0A0G2KAF1;A0A0G2K897;V9GW19	A0A0G2JW30;A0A0G2JZ72;A0A0G2KAF1;A0A0G2K897;V9GW19	1;1;1;1;1	1;1;1;1;1	1;1;1;1;1		Kdm5c	;;;;	5	1	1	1	0	0	0	1	1	1	0	0	0	0	0	0	0	0	0	0	0	0	1	1	1	1	1	1	1	1	1	1	1	0	0	0	0	1	1	1	0	0
Q3MIF0;A0A0G2JW38	Q3MIF0;A0A0G2JW38	1;1	1;1	1;1		Rpe	;	2	1	1	1	0	0	0	1	1	1	0	0	0	0	0	0	0	0	0	0	0	0	1	1	1	1	0	1	1	0	1	1	0	0	0	0	0	1	1	1	0	0
A0A0G2JW46;A0A0G2K500;A0A0G2K8C1	A0A0G2JW46;A0A0G2K500;A0A0G2K8C1	2;2;2	2;2;2	2;2;2			;;	3	2	2	2	0	0	0	0	1	0	0	0	0	0	0	0	0	0	0	0	0	0	0	0	0	1	0	0	0	2	0	0	0	0	0	0	0	0	1	0	0	0
A0A0G2JW51;Q5BJS0	A0A0G2JW51;Q5BJS0	1;1	1;1	1;1	Putative ATP-dependent RNA helicase DHX30	Dhx30	;	2	1	1	1	1	1	1	0	0	0	1	1	1	1	1	0	0	0	0	0	0	0	0	0	0	0	0	0	0	0	0	0	0	0	1	1	1	0	0	0	1	1
O55147;G3V7L1;A0A0G2JW60	O55147;G3V7L1;A0A0G2JW60	3;3;3	3;3;3	3;3;3		Utrn	;;	3	3	3	3	1	1	1	2	0	2	1	1	1	0	1	1	1	1	1	0	0	1	0	0	0	1	0	0	0	0	0	1	1	0	1	1	1	2	0	2	1	1
F1LTB9;A0A0G2JW64;B2RYC1;A0A0G2K0C5	F1LTB9;A0A0G2JW64;B2RYC1;A0A0G2K0C5	1;1;1;1	1;1;1;1	1;1;1;1		Cdc40	;;;	4	1	1	1	0	0	0	1	0	0	0	0	0	0	0	0	0	0	0	0	0	0	1	1	1	0	0	0	0	0	0	1	1	0	0	0	0	1	0	0	0	0
D4A1H0;A0A0G2JW72	D4A1H0;A0A0G2JW72	3;3	3;3	3;3	V-type proton ATPase subunit a	Atp6v0a4	;	2	3	3	3	3	2	2	0	0	0	3	3	2	3	2	3	3	3	2	3	3	2	0	0	0	0	0	0	0	0	0	0	0	0	3	2	2	0	0	0	3	3
A0A0G2JW74;D3ZIA5	A0A0G2JW74;D3ZIA5	1;1	1;1	1;1	Kinesin-like protein	Kif18a	;	2	1	1	1	1	0	0	0	0	0	1	0	0	0	0	0	0	0	0	0	0	0	0	0	0	0	0	0	0	0	0	0	0	0	1	0	0	0	0	0	1	0
A0A0G2JW88	A0A0G2JW88	3	1	1				1	3	1	1	0	0	0	2	1	2	0	0	0	0	0	0	0	0	0	0	0	0	2	1	2	2	1	1	2	1	0	2	2	0	0	0	0	0	0	1	0	0
A0A0G2JWA3;F1LQM9	A0A0G2JWA3;F1LQM9	3;3	3;3	3;3		Xpo7	;	2	3	3	3	3	2	0	2	0	1	1	3	1	1	0	0	0	1	0	3	1	1	0	0	0	0	0	0	0	0	0	1	1	0	3	2	0	2	0	1	1	3
D3ZKE6;A0A0G2JWA5;B5DF63;P0C219	D3ZKE6;A0A0G2JWA5;B5DF63;P0C219	11;11;8;8	11;11;8;8	10;10;7;7	Sarcolemmal membrane-associated protein	Slmap	;;;	4	11	11	10	1	1	1	7	0	7	2	1	1	2	2	2	1	1	2	1	2	2	5	0	1	6	6	7	2	0	1	8	7	0	1	1	1	7	0	7	2	1
A0A0G2JWC7;Q5XI19	A0A0G2JWC7;Q5XI19	9;8	9;8	9;8		Fermt2	;	2	9	9	9	2	5	5	8	0	7	3	5	3	4	3	3	3	3	4	3	3	4	3	0	2	5	3	4	3	0	1	6	5	0	2	5	5	8	0	7	3	5
D3ZIF5;A0A0G2JWD6	D3ZIF5;A0A0G2JWD6	2;2	2;2	2;2		Ap3b1	;	2	2	2	2	0	1	1	1	1	1	0	0	0	0	0	0	1	0	1	0	1	0	1	1	1	0	1	0	1	0	0	1	1	0	0	1	1	1	1	1	0	0
A0A0G2JWD9	A0A0G2JWD9	1	1	1				1	1	1	1	0	0	0	0	0	0	0	0	0	0	0	0	0	0	1	0	0	0	0	0	0	0	0	0	0	0	0	0	0	0	0	0	0	0	0	0	0	0
D4A2C4;A0A0G2JWF7	D4A2C4;A0A0G2JWF7	1;1	1;1	1;1		Morc2	;	2	1	1	1	1	1	1	1	0	0	1	1	1	1	1	1	1	1	1	1	1	1	0	0	0	1	1	1	1	0	1	0	1	0	1	1	1	1	0	0	1	1
Q63714;G3V6A8;A0A0G2JWG6	Q63714;G3V6A8;A0A0G2JWG6	2;2;2	2;2;2	2;2;2		Golgb1	;;	3	2	2	2	0	0	0	0	1	0	0	1	0	0	0	0	0	0	0	0	0	0	1	1	1	0	0	1	1	0	1	0	0	0	0	0	0	0	1	0	0	1
A0A0G2JWG7	A0A0G2JWG7	1	1	1				1	1	1	1	0	0	1	0	0	0	0	0	0	0	0	0	0	0	0	0	0	0	0	0	0	0	0	0	0	0	0	0	0	0	0	0	1	0	0	0	0	0
A6N7T8;F1LNF5;A6N7T7;F1LPK3;A0A0G2JWG8;P15389;Q62968	A6N7T8;F1LNF5;A6N7T7;F1LPK3;A0A0G2JWG8;P15389;Q62968	2;2;2;2;2;2;1	2;2;2;2;2;2;1	1;1;1;1;1;1;0	Sodium channel protein;Sodium channel protein type 5 subunit alpha;Sodium channel protein type 10 subunit alpha	Scn5a;Scn10a	;;;;;;	7	2	2	1	0	0	0	0	0	0	0	1	0	0	0	0	0	1	0	0	0	0	0	0	0	0	0	0	0	0	0	0	0	0	0	0	0	0	0	0	0	1
B4F7C9;A0A0G2JWH5	B4F7C9;A0A0G2JWH5	1;1	1;1	1;1		Stt3a	;	2	1	1	1	0	0	0	0	0	1	0	0	0	0	0	0	0	0	0	0	0	0	0	0	0	0	0	0	0	0	0	1	1	0	0	0	0	0	0	1	0	0
A0A0G2JWH7;P97648	A0A0G2JWH7;P97648	2;1	2;1	2;1		LOC682206	;	2	2	2	2	1	1	1	1	0	1	1	1	1	1	1	1	1	1	1	1	1	1	1	1	1	1	1	1	0	0	2	1	1	0	1	1	1	1	0	1	1	1
D4ACS0;D4A1S6;D3ZR53;A0A0G2JWJ0;Q10728	D4ACS0;D4A1S6;D3ZR53;A0A0G2JWJ0;Q10728	6;6;6;6;6	6;6;6;6;6	6;6;6;6;6	Protein phosphatase 1 regulatory subunit;Protein phosphatase 1 regulatory subunit 12A	Ppp1r12a	;;;;	5	6	6	6	0	0	0	5	0	5	0	1	0	1	0	0	0	1	0	1	0	0	0	0	0	1	1	0	0	0	0	2	1	0	0	0	0	5	0	5	0	1
B1WBR1;A0A0G2JWJ7;O35254	B1WBR1;A0A0G2JWJ7;O35254	1;1;1	1;1;1	1;1;1	Golgi reassembly-stacking protein 1	Gorasp1	;;	3	1	1	1	0	0	1	0	0	0	0	0	0	0	0	0	0	0	0	0	0	0	0	0	0	0	0	0	0	0	0	0	0	0	0	0	1	0	0	0	0	0
A0A0G2JWK7;P31232	A0A0G2JWK7;P31232	14;14	14;14	14;14	Transgelin	Tagln	;	2	14	14	14	3	5	4	11	11	11	4	4	4	6	6	4	5	4	4	5	4	3	13	13	11	13	11	12	13	10	11	12	10	11	3	5	4	11	11	11	4	4
D4A8I5;A0A0G2JWL6	D4A8I5;A0A0G2JWL6	1;1	1;1	1;1		Fbxw10	;	2	1	1	1	0	0	0	0	0	0	0	0	0	0	0	0	0	0	0	0	0	0	1	0	0	1	1	1	1	0	1	0	0	0	0	0	0	0	0	0	0	0
A0A0G2JWP6	A0A0G2JWP6	1	1	1				1	1	1	1	0	0	0	0	0	0	0	0	1	0	1	1	0	0	1	0	0	0	0	0	0	0	0	0	0	0	0	0	0	0	0	0	0	0	0	0	0	0
D3ZSS1;Q5PQK2;A0A0G2JWR5;A0A0G2JZ19;B2RYG5	D3ZSS1;Q5PQK2;A0A0G2JWR5;A0A0G2JZ19;B2RYG5	1;1;1;1;1	1;1;1;1;1	1;1;1;1;1		Taf15;Fus	;;;;	5	1	1	1	1	1	0	1	0	1	1	1	1	1	1	0	0	0	0	0	0	0	1	1	1	1	1	1	1	0	0	1	1	0	1	1	0	1	0	1	1	1
A0A0G2JWS3;Q0KL00	A0A0G2JWS3;Q0KL00	1;1	1;1	1;1	Piezo-type mechanosensitive ion channel component 1	Piezo1	;	2	1	1	1	0	0	0	1	0	1	0	0	0	0	0	0	0	0	0	0	0	0	1	1	0	0	1	1	1	0	1	1	1	0	0	0	0	1	0	1	0	0
A0A0G2JWT7	A0A0G2JWT7	1	1	1				1	1	1	1	0	0	0	0	0	0	0	0	0	0	0	0	0	0	1	0	0	0	0	0	0	0	0	0	0	0	0	0	0	0	0	0	0	0	0	0	0	0
B5DEP6;A0A0G2JWX1;F1LMZ8;D3Z950	B5DEP6;A0A0G2JWX1;F1LMZ8;D3Z950	2;2;2;1	2;2;2;1	2;2;2;1	26S proteasome non-ATPase regulatory subunit 11	Psmd11	;;;	4	2	2	2	1	0	1	2	0	1	1	0	1	1	0	1	1	0	0	2	0	1	2	0	1	2	1	0	2	0	0	2	2	0	1	0	1	2	0	1	1	0
G3V8H1;A0A0G2JX00;P36373	G3V8H1;A0A0G2JX00;P36373	1;1;1	1;1;1	1;1;1	Glandular kallikrein-7, submandibular/renal	Klk1;Klk7	;;	3	1	1	1	0	0	0	0	0	0	0	0	0	0	0	0	0	0	0	0	0	0	1	0	0	1	0	0	1	0	1	1	0	0	0	0	0	0	0	0	0	0
A0A0G2JX64;Q91XN6;P04692	A0A0G2JX64;Q91XN6;P04692	19;17;17	5;5;5	0;0;0	Tropomyosin alpha-1 chain	Tpm1	;;	3	19	5	0	5	5	3	15	11	17	6	4	4	5	6	3	5	4	8	4	8	5	14	11	10	16	16	17	13	8	14	17	14	8	2	2	1	4	4	5	3	2
Q4V7D1;A0A0G2K075;A0A0G2JX79;A0A0G2JXS8;Q7TPJ0	Q4V7D1;A0A0G2K075;A0A0G2JX79;A0A0G2JXS8;Q7TPJ0	2;2;2;2;2	2;2;2;2;2	2;2;2;2;2	Translocon-associated protein subunit alpha	Ssr1	;;;;	5	2	2	2	0	0	0	2	1	2	0	0	0	0	0	0	0	0	1	0	0	0	1	1	0	1	2	2	1	0	1	2	2	0	0	0	0	2	1	2	0	0
A0A0G2JX86;D4A4Y9	A0A0G2JX86;D4A4Y9	2;1	1;1	1;1			;	2	2	1	1	0	0	0	1	0	0	0	0	0	0	0	0	0	0	0	0	0	0	0	0	0	1	0	0	0	0	0	0	1	0	0	0	0	0	0	0	0	0
A0A0G2JXC3;D3ZSE0;P05765	A0A0G2JXC3;D3ZSE0;P05765	1;1;1	1;1;1	1;1;1	40S ribosomal protein S21	LOC100363012;Rps21	;;	3	1	1	1	0	0	0	1	0	1	0	0	0	0	0	0	0	0	0	0	0	0	0	0	0	0	0	0	1	1	0	1	0	0	0	0	0	1	0	1	0	0
A0A0G2JXD0;Q6P9U5;P17077;M0RBD4;M0R6B4;A0A0G2JX41;D3ZA49;F1LX84	A0A0G2JXD0;Q6P9U5;P17077;M0RBD4;M0R6B4	6;6;6;5;3;2;1;1	6;6;6;5;3;2;1;1	1;1;1;1;1;0;1;0	60S ribosomal protein L9	Rpl9;LOC100911472;LOC100910002	;;;;	8	6	6	1	5	3	3	3	1	3	3	4	3	5	4	3	5	4	4	3	4	4	5	1	1	3	2	2	0	0	2	4	3	0	5	3	3	3	1	3	3	4
G3V773;A0A0G2JXD5;Q03070	G3V773;A0A0G2JXD5;Q03070	1;1;1	1;1;1	1;1;1	Beta-chimaerin	Chn2	;;	3	1	1	1	0	0	0	0	0	0	1	0	0	0	0	0	0	0	0	0	0	0	0	0	0	0	0	0	0	0	0	0	0	0	0	0	0	0	0	0	1	0
F1LSN6;A0A0G2JXD6	F1LSN6;A0A0G2JXD6	1;1	1;1	1;1		Hydin	;	2	1	1	1	1	1	0	0	0	0	0	1	1	0	0	1	1	0	0	1	0	1	0	0	0	0	0	0	0	0	0	0	0	0	1	1	0	0	0	0	0	1
M0R4L7;G3V9C7;G3V8B3;D3ZWM5;D3ZLY9;A0A0G2JXE0;D3ZNH4;A0A0G2JXI9;Q00715;A0A0G2K7R1;M0RBQ5;D3ZNZ9;Q00729	M0R4L7;G3V9C7;G3V8B3;D3ZWM5;D3ZLY9;A0A0G2JXE0;D3ZNH4;A0A0G2JXI9;Q00715;A0A0G2K7R1;M0RBQ5;D3ZNZ9	4;4;4;4;4;4;4;4;4;3;2;2;1	4;4;4;4;4;4;4;4;4;3;2;2;1	2;2;2;2;2;2;2;2;2;2;0;0;0	Histone H2B;Histone H2B type 1	Hist1h2bl;Hist1h2bk;LOC100910200;Hist1h2bb;Hist1h2bh;Hist1h2bo;Hist3h2bb;Hist3h2ba	;;;;;;;;;;;	13	4	4	2	4	3	3	4	1	2	4	4	4	3	4	2	4	3	4	4	4	4	4	2	2	2	3	4	2	2	1	3	2	2	4	3	3	4	1	2	4	4
A0A0G2JXF0;A0A0G2K3L5	A0A0G2JXF0;A0A0G2K3L5	1;1	1;1	1;1			;	2	1	1	1	0	0	0	0	0	0	0	0	0	0	0	0	0	0	0	0	0	0	0	1	0	0	0	1	1	1	0	0	0	0	0	0	0	0	0	0	0	0
A0A0G2JXG3;Q6AY41	A0A0G2JXG3;Q6AY41	1;1	1;1	1;1	Cell cycle control protein 50A	Tmem30a	;	2	1	1	1	0	1	1	0	0	0	0	0	1	1	1	1	0	1	1	0	0	1	0	0	0	0	0	0	0	0	0	0	0	0	0	1	1	0	0	0	0	0
A0A0G2JXH4;F1LMQ1;Q9Z1N3	A0A0G2JXH4;F1LMQ1;Q9Z1N3	5;5;5	5;5;5	5;5;5	Unconventional myosin-IXa	Myo9a	;;	3	5	5	5	2	1	2	0	0	0	3	1	1	1	1	1	2	1	1	0	1	3	1	0	0	0	0	0	0	0	0	0	0	1	2	1	2	0	0	0	3	1
Q5RJQ6;D4A3W4;A0A0G2JXH9	Q5RJQ6;D4A3W4;A0A0G2JXH9	1;1;1	1;1;1	1;1;1		Snx11	;;	3	1	1	1	0	0	0	0	0	0	0	0	0	0	0	0	0	0	0	0	0	0	1	0	0	0	0	1	1	0	0	0	0	0	0	0	0	0	0	0	0	0
A0A0G2JXK0;D3ZXL0	A0A0G2JXK0;D3ZXL0	1;1	1;1	1;1		Slc26a10	;	2	1	1	1	0	0	0	0	1	0	0	0	0	0	0	0	0	0	0	0	0	0	0	1	0	0	0	0	0	1	1	0	0	1	0	0	0	0	1	0	0	0
A0A0G2JXL5	A0A0G2JXL5	1	1	1				1	1	1	1	0	1	0	0	0	0	0	0	1	0	0	1	0	0	1	1	0	0	0	0	0	0	0	0	1	0	0	0	0	0	0	1	0	0	0	0	0	0
A0A0G2JXP1;O08730;F8WFR6	A0A0G2JXP1;O08730;F8WFR6	3;3;2	3;3;2	3;3;2	Glycogenin-1	Gyg1	;;	3	3	3	3	0	0	0	1	3	1	0	0	0	0	0	0	0	0	0	0	0	0	1	1	2	1	0	2	1	2	1	1	1	1	0	0	0	1	3	1	0	0
F1LRN8;A0A0G2JXP3;D7NIW0	F1LRN8;A0A0G2JXP3;D7NIW0	2;2;2	1;1;1	1;1;1		Nedd4l	;;	3	2	1	1	0	0	0	2	0	1	0	0	0	0	0	0	0	0	0	0	0	0	1	0	0	1	0	1	0	1	0	0	0	0	0	0	0	1	0	1	0	0
A0A0G2JXR9;D3ZY03;O88382	A0A0G2JXR9;D3ZY03;O88382	1;1;1	1;1;1	1;1;1	Membrane-associated guanylate kinase, WW and PDZ domain-containing protein 2	Magi2	;;	3	1	1	1	1	1	1	0	0	0	1	1	1	1	1	1	1	1	0	1	0	0	0	0	0	0	0	1	0	0	0	0	0	0	1	1	1	0	0	0	1	1
A0A0G2JXT0;Q6AY86	A0A0G2JXT0;Q6AY86	2;2	2;2	2;2	Vacuolar protein sorting-associated protein 26A	Vps26a	;	2	2	2	2	0	2	1	0	0	0	1	2	2	1	2	0	1	2	2	1	1	2	0	0	1	0	0	0	0	0	0	0	0	0	0	2	1	0	0	0	1	2
D4A8D5;A0A0G2JXT8	D4A8D5;A0A0G2JXT8	9;9	4;4	4;4		Flnb	;	2	9	4	4	4	3	5	4	1	4	3	4	4	4	4	5	5	5	5	7	5	4	3	0	2	3	3	3	1	2	2	4	4	1	2	2	2	0	0	0	1	2
A0A0G2JXT9	A0A0G2JXT9	2	2	2				1	2	2	2	1	1	1	1	1	1	1	1	1	1	1	1	1	1	1	1	1	2	1	1	1	1	1	1	1	1	1	1	1	0	1	1	1	1	1	1	1	1
A0A140TAI3;A0A0G2K7B3;A0A0G2JXW4;G3V9R8	A0A140TAI3;A0A0G2K7B3;A0A0G2JXW4;G3V9R8	1;1;1;1	1;1;1;1	1;1;1;1	Heterogeneous nuclear ribonucleoprotein C	Hnrnpc	;;;	4	1	1	1	0	1	1	1	0	1	1	1	1	1	0	0	1	1	1	1	1	1	1	0	0	0	0	1	0	0	0	1	1	0	0	1	1	1	0	1	1	1
A1L1L0;A0A0G2JXW5	A1L1L0;A0A0G2JXW5	1;1	1;1	1;1		Bbx	;	2	1	1	1	0	0	0	0	0	0	0	0	0	0	0	0	0	0	0	0	0	0	0	0	0	0	0	0	0	0	1	0	0	0	0	0	0	0	0	0	0	0
A0A0G2JXZ3	A0A0G2JXZ3	1	1	1				1	1	1	1	0	0	0	0	0	0	0	0	0	0	0	0	0	0	1	0	0	0	0	0	0	0	0	0	0	0	0	0	0	0	0	0	0	0	0	0	0	0
D3ZFD0;A0A0G2JY08	D3ZFD0;A0A0G2JY08	3;3	3;3	3;3		Myo18a	;	2	3	3	3	1	1	1	0	0	0	1	1	1	1	1	1	1	2	2	2	2	1	0	0	0	0	0	0	0	0	0	0	0	0	1	1	1	0	0	0	1	1
Q2IBC7;A0A0G2JY19;P97523	Q2IBC7;A0A0G2JY19;P97523	1;1;1	1;1;1	1;1;1	Receptor protein-tyrosine kinase;Hepatocyte growth factor receptor	Met	;;	3	1	1	1	0	0	0	0	0	0	0	0	0	0	0	0	0	0	0	0	0	0	1	0	0	1	0	0	1	0	0	0	0	0	0	0	0	0	0	0	0	0
A0A0G2JY25	A0A0G2JY25	1	1	1				1	1	1	1	0	0	0	1	0	1	0	1	0	1	0	0	1	0	0	0	0	0	0	0	0	0	0	1	0	0	0	1	0	0	0	0	0	1	0	1	0	1
A0A0G2JY31;A0A0G2JZ73;P17475	A0A0G2JY31;A0A0G2JZ73;P17475	14;14;14	14;14;14	14;14;14	Alpha-1-antiproteinase	Serpina1	;;	3	14	14	14	10	6	6	8	12	7	11	9	11	10	5	12	8	9	11	7	10	6	13	11	10	12	11	12	10	8	11	10	9	8	10	6	6	8	12	7	11	9
G3V9W6;A0A0G2JY43;P30839	G3V9W6;A0A0G2JY43;P30839	2;2;2	1;1;1	1;1;1	Aldehyde dehydrogenase;Fatty aldehyde dehydrogenase	Aldh3a2	;;	3	2	1	1	0	0	0	2	0	1	0	1	1	0	0	0	1	0	0	0	0	0	2	0	0	2	1	0	2	0	1	1	1	0	0	0	0	1	0	1	0	1
A0A0G2JY54;A8R0X4;F1LS14	A0A0G2JY54;A8R0X4;F1LS14	2;1;1	2;1;1	2;1;1		rEsp3	;;	3	2	2	2	0	0	0	1	1	1	0	0	0	0	0	0	0	0	1	0	0	0	0	0	1	0	1	2	0	0	1	0	1	0	0	0	0	1	1	1	0	0
A0A0G2JY60	A0A0G2JY60	1	1	1				1	1	1	1	0	0	0	0	0	0	0	0	0	0	0	0	0	0	0	1	0	0	0	0	0	0	0	0	0	0	0	0	0	0	0	0	0	0	0	0	0	0
G3V822;A0A0G2K3Z4;A0A0G2JY66	G3V822;A0A0G2K3Z4;A0A0G2JY66	9;9;9	8;8;8	0;0;0	Carboxylic ester hydrolase	Ces1d	;;	3	9	8	0	0	0	1	2	4	1	1	1	0	0	1	0	0	1	1	1	2	1	7	7	7	2	4	8	6	1	1	1	3	1	0	0	1	2	3	1	1	1
A0A0G2JY70;A0A0H2UHG7;D3ZZK1;A0A0G2K6L6;P60868;M0RB28;M0R5V6;M0R566;A0A0G2K8W1;M0R987;A0A0G2K3E9	A0A0G2JY70;A0A0H2UHG7;D3ZZK1;A0A0G2K6L6;P60868;M0RB28;M0R5V6;M0R566;A0A0G2K8W1;M0R987	3;3;3;3;3;2;2;2;2;2;1	3;3;3;3;3;2;2;2;2;2;1	3;3;3;3;3;2;2;2;2;2;1	40S ribosomal protein S20	LOC100359563;Rps20;LOC100909911;RGD1562725;RGD1563124;LOC100364116	;;;;;;;;;	11	3	3	3	2	2	2	1	1	2	2	2	2	2	2	2	2	2	2	1	2	1	0	0	2	1	2	2	1	0	0	1	1	0	2	2	2	1	1	2	2	2
D4A554;A0A0G2JY73	D4A554;A0A0G2JY73	2;2	2;2	2;2		Eif4g3	;	2	2	2	2	0	0	0	0	0	0	1	0	2	0	0	0	0	1	0	0	0	2	0	0	0	0	0	0	0	0	0	0	0	0	0	0	0	0	0	0	1	0
A0A0G2JY85;Q641W7	A0A0G2JY85;Q641W7	1;1	1;1	1;1	Probable tubulin polyglutamylase TTLL9	Ttll9	;	2	1	1	1	0	0	0	0	0	1	0	0	0	0	0	0	0	0	0	0	0	0	0	0	0	0	0	0	0	0	0	0	0	0	0	0	0	0	0	1	0	0
A0A0G2JYA4;P63331;P62716;G3V8M5;Q5BJ92	A0A0G2JYA4;P63331;P62716	4;4;3;1;1	4;4;3;1;1	4;4;3;1;1	Serine/threonine-protein phosphatase 2A catalytic subunit alpha isoform;Serine/threonine-protein phosphatase 2A catalytic subunit beta isoform	Ppp2ca;Ppp2cb	;;	5	4	4	4	3	1	2	1	1	2	2	3	2	0	1	2	2	3	2	1	1	2	3	3	2	3	3	3	3	0	0	1	3	0	3	1	2	1	1	2	2	3
A0A0G2JYB1;Q5XI32	A0A0G2JYB1;Q5XI32	6;6	6;6	6;6	F-actin-capping protein subunit beta	Capzb	;	2	6	6	6	6	6	5	4	0	3	4	5	5	6	4	4	4	6	5	5	6	6	2	1	3	3	3	3	1	0	0	4	3	0	6	6	5	4	0	3	4	5
A0A0G2JYD0;Q63170	A0A0G2JYD0;Q63170	3;3	3;3	3;3	Dynein heavy chain 7, axonemal	Dnah7	;	2	3	3	3	1	1	1	1	0	0	1	1	0	1	0	0	1	1	1	2	2	0	2	0	0	2	2	1	1	0	0	2	1	0	1	1	1	1	0	0	1	1
A0A0G2JYD3	A0A0G2JYD3	1	1	1				1	1	1	1	0	0	0	0	0	0	0	0	1	0	1	1	0	0	1	0	0	0	0	0	0	0	0	0	0	0	0	0	0	0	0	0	0	0	0	0	0	0
A0A0G2JYD4;D3ZKC6	A0A0G2JYD4;D3ZKC6	3;3	3;3	3;3		Vps13d	;	2	3	3	3	0	1	1	1	0	0	1	1	1	1	1	2	1	1	1	1	2	1	0	0	0	0	0	0	0	0	0	1	0	0	0	1	1	1	0	0	1	1
B3DMA1;A0A0G2JYE0	B3DMA1;A0A0G2JYE0	3;3	3;3	3;3		Atxn2l	;	2	3	3	3	0	0	0	1	0	1	0	0	0	0	0	0	0	0	0	0	0	0	0	1	1	1	0	0	1	0	2	1	1	0	0	0	0	1	0	1	0	0
A0A0G2JYJ2	A0A0G2JYJ2	1	1	1				1	1	1	1	0	0	1	0	0	0	1	1	1	1	1	1	0	1	1	1	1	1	0	0	0	0	0	1	1	0	0	0	0	0	0	0	1	0	0	0	1	1
A0A0G2JYK0;F1LM05;Q7TMB9;A0A0G2K1T8	A0A0G2JYK0;F1LM05;Q7TMB9;A0A0G2K1T8	17;17;17;11	17;17;17;11	0;0;0;0		LOC299282	;;;	4	17	17	0	7	6	7	6	5	6	6	5	5	8	3	7	4	5	4	5	2	2	12	12	8	11	9	10	12	6	8	10	11	8	7	6	7	6	5	6	6	5
Q2KML4;A0A0G2JYL5	Q2KML4;A0A0G2JYL5	1;1	1;1	1;1			;	2	1	1	1	0	1	1	1	0	0	1	1	1	1	1	1	1	1	1	1	1	1	0	0	1	1	0	0	0	0	0	1	1	0	0	1	1	1	0	0	1	1
A0A0G2JYN7;Q4KLH4	A0A0G2JYN7;Q4KLH4	1;1	1;1	1;1	Paraspeckle component 1	Pspc1	;	2	1	1	1	0	1	1	1	1	1	0	1	1	0	1	1	0	1	0	0	0	0	1	1	1	1	1	1	1	1	1	1	1	0	0	1	1	1	1	1	0	1
Q6P727;A0A0G2JYS4;P49186	Q6P727;A0A0G2JYS4;P49186	1;1;1	1;1;1	1;1;1	Mitogen-activated protein kinase;Mitogen-activated protein kinase 9	Mapk9	;;	3	1	1	1	0	0	0	0	0	0	0	0	0	0	0	0	0	0	0	0	0	0	0	0	1	0	0	1	0	0	0	0	1	0	0	0	0	0	0	0	0	0
A0A0G2JYT1;F1LPE9;Q811U3	A0A0G2JYT1;F1LPE9;Q811U3	3;2;2	3;2;2	3;2;2	ELKS/Rab6-interacting/CAST family member 1	Erc1	;;	3	3	3	3	2	2	2	0	0	0	2	2	1	2	2	2	2	2	1	1	2	1	0	0	1	0	0	0	0	0	0	0	0	0	2	2	2	0	0	0	2	2
D3ZIJ7;A0A0G2JYT8	D3ZIJ7;A0A0G2JYT8	1;1	1;1	1;1		Foxn3	;	2	1	1	1	0	0	0	0	0	1	0	0	0	0	0	0	0	0	0	0	0	0	0	0	0	0	0	0	0	0	0	0	1	1	0	0	0	0	0	1	0	0
A0A0G2JZ10;Q6MG70;Q99PW3	A0A0G2JZ10;Q6MG70;Q99PW3	1;1;1	1;1;1	1;1;1	Sialidase-1	Neu1	;;	3	1	1	1	0	0	0	1	0	0	0	0	0	0	0	0	0	0	0	0	0	0	1	0	0	0	0	0	0	0	0	1	1	0	0	0	0	1	0	0	0	0
O70419;A0A0G2JZ13;O70420;D3ZGE6;Q66HL2;A0A1B0GWS4	O70419;A0A0G2JZ13;O70420;D3ZGE6;Q66HL2;A0A1B0GWS4	2;2;2;2;2;1	2;2;2;2;2;1	2;2;2;2;2;1	Src substrate cortactin	Cttn	;;;;;	6	2	2	2	1	1	1	1	0	0	1	1	1	0	1	1	1	1	1	1	0	1	1	1	1	1	1	0	1	0	0	1	2	0	1	1	1	1	0	0	1	1
A0A0G2JZ26;A0A0G2K6B7;F1LM79;Q8K4T4	A0A0G2JZ26;A0A0G2K6B7;F1LM79;Q8K4T4	3;3;3;3	3;3;3;3	3;3;3;3	Filamin-A-interacting protein 1	Filip1	;;;	4	3	3	3	2	1	0	0	0	0	1	1	0	0	0	0	1	0	1	1	0	1	0	0	0	0	0	0	0	1	0	0	0	0	2	1	0	0	0	0	1	1
A0A0G2JZ46;Q9QZI7	A0A0G2JZ46;Q9QZI7	1;1	1;1	1;1	tRNA selenocysteine 1-associated protein 1	Trnau1ap	;	2	1	1	1	0	0	0	0	0	0	0	0	0	0	0	0	0	0	0	0	1	0	0	0	0	0	0	0	0	0	0	0	0	0	0	0	0	0	0	0	0	0
Q6IMY8;Q63555;A0A0G2JZ52	Q6IMY8;Q63555;A0A0G2JZ52	4;4;4	4;4;4	4;4;4		Hnrnpu	;;	3	4	4	4	1	2	2	4	0	4	2	2	2	2	2	1	2	2	2	2	2	2	1	0	1	2	3	3	0	0	0	3	3	0	1	2	2	4	0	4	2	2
D3ZKZ5;B5DEI8;A0A0G2JZ65	D3ZKZ5;B5DEI8;A0A0G2JZ65	2;2;2	2;2;2	1;1;1		Tuft1	;;	3	2	2	1	0	1	1	0	0	0	0	1	0	0	0	0	1	1	1	0	0	0	0	0	0	0	0	0	0	0	0	0	0	0	0	1	1	0	0	0	0	1
A0A0G2JZ79;A0A182DWI7	A0A0G2JZ79;A0A182DWI7	2;2	2;2	2;2			;	2	2	2	2	0	0	0	0	0	0	0	0	1	0	0	0	0	0	0	0	1	0	0	0	0	0	0	0	0	0	0	0	0	0	0	0	0	0	0	0	0	0
A0A0G2JZA2;P97576	A0A0G2JZA2;P97576	1;1	1;1	1;1	GrpE protein homolog 1, mitochondrial	Grpel1	;	2	1	1	1	1	1	1	1	0	1	1	1	1	1	1	1	1	1	1	1	1	1	1	0	1	1	0	1	0	0	1	1	1	0	1	1	1	1	0	1	1	1
F1LQS9;A0A0G2JZC6;Q9ES67	F1LQS9;A0A0G2JZC6;Q9ES67	1;1;1	1;1;1	1;1;1	Rho guanine nucleotide exchange factor 11	Arhgef11	;;	3	1	1	1	0	0	0	0	0	0	0	0	0	0	0	0	0	1	0	0	0	0	0	0	0	0	0	0	0	0	0	0	0	0	0	0	0	0	0	0	0	0
A0A0G2JZG4	A0A0G2JZG4	1	1	1				1	1	1	1	0	0	0	0	0	0	0	0	0	0	0	0	0	0	0	0	0	0	0	0	0	1	0	0	0	0	0	1	1	0	0	0	0	0	0	0	0	0
B1WBZ3;A0A0G2JZG8	B1WBZ3;A0A0G2JZG8	1;1	1;1	1;1		Cep89	;	2	1	1	1	0	0	0	0	0	1	0	0	0	0	0	0	0	0	0	0	0	0	0	0	0	1	0	0	0	1	0	1	1	0	0	0	0	0	0	1	0	0
A0A0G2JZH0;D3ZJ77	A0A0G2JZH0;D3ZJ77	2;1	2;1	2;1		Cab39	;	2	2	2	2	1	2	0	0	0	0	1	0	1	0	2	2	0	1	2	2	2	1	0	0	0	0	0	0	0	0	0	0	0	0	1	2	0	0	0	0	1	0
Q5BJX2;A0A0G2JZH8;Q7TQ85	Q5BJX2;A0A0G2JZH8;Q7TQ85	2;2;2	2;2;2	2;2;2		Pdhx	;;	3	2	2	2	0	1	2	0	0	0	1	1	1	1	1	2	1	1	0	1	1	1	1	1	2	0	0	0	0	0	0	0	1	0	0	1	2	0	0	0	1	1
M0RBF0;A0A0G2JZI0;O88453;A0A0G2JW97	M0RBF0;A0A0G2JZI0;O88453;A0A0G2JW97	2;2;2;1	2;2;2;1	2;2;2;1	Scaffold attachment factor B1	Safb	;;;	4	2	2	2	0	0	0	2	1	2	0	0	0	0	0	0	0	0	0	0	0	0	1	1	1	1	1	1	1	0	0	2	0	1	0	0	0	2	1	2	0	0
Q6TXE9;A0A0G2JZI2;Q5I0H2	Q6TXE9;A0A0G2JZI2	3;3;1	3;3;1	3;3;1		Eprs	;	3	3	3	3	0	0	0	1	0	1	1	1	0	0	0	0	0	0	0	1	1	0	0	0	0	0	0	1	0	0	0	1	0	0	0	0	0	1	0	1	1	1
A0A0G2JZM0	A0A0G2JZM0	1	1	1				1	1	1	1	0	0	0	0	1	0	0	0	0	0	0	0	0	0	0	0	0	0	0	0	0	0	0	0	0	0	0	0	0	0	0	0	0	0	1	0	0	0
A0A0G2JZM2;B5DFC3	A0A0G2JZM2;B5DFC3	3;3	3;3	3;3		Sec23a	;	2	3	3	3	1	0	0	2	0	1	2	0	0	0	0	0	0	0	0	0	0	0	1	0	0	1	1	2	0	0	0	2	2	0	1	0	0	2	0	1	2	0
A0A0G2JZQ9;Q6IG01;CON__Q6IFZ6	A0A0G2JZQ9;Q6IG01;CON__Q6IFZ6	4;4;3	1;1;0	1;1;0	Keratin, type II cytoskeletal 1b	Krt77	;;	3	4	1	1	1	3	1	2	3	2	1	1	1	1	1	2	2	1	1	1	2	2	2	2	2	2	3	1	2	4	3	2	2	3	0	1	0	0	0	0	0	0
D4A0F3;A0A0G2JZR1	D4A0F3;A0A0G2JZR1	1;1	1;1	1;1	Oxysterol-binding protein	Osbpl6	;	2	1	1	1	0	0	0	0	0	0	0	0	1	0	0	0	0	0	0	0	0	0	0	0	0	0	0	0	0	0	0	0	0	0	0	0	0	0	0	0	0	0
Q56R15;A0A0G2JZS1;Q3KR98;F1LT58	Q56R15;A0A0G2JZS1;Q3KR98;F1LT58	1;1;1;1	1;1;1;1	1;1;1;1	Importin subunit alpha	Kpna6	;;;	4	1	1	1	1	1	1	0	0	0	0	1	1	0	1	1	1	1	0	1	1	1	0	0	0	0	0	0	0	0	0	0	0	0	1	1	1	0	0	0	0	1
A0A0G2JZT1	A0A0G2JZT1	1	1	1				1	1	1	1	0	0	0	0	0	0	0	1	1	1	0	0	0	1	0	0	0	0	0	0	0	0	0	0	0	0	0	0	0	0	0	0	0	0	0	0	0	1
F1LMC7;A2VCW8;A0A0G2JZT5;D4A0F5;Q9WVC0;A0A0G2K5F4;A0A0H2UI27;Q5PQK1	F1LMC7;A2VCW8;A0A0G2JZT5;D4A0F5;Q9WVC0	6;6;6;6;6;1;1;1	6;6;6;6;6;1;1;1	5;5;5;5;5;0;0;0	Septin-7	Sept7	;;;;	8	6	6	5	2	3	2	5	0	3	1	2	3	2	2	1	3	1	4	1	2	2	1	0	2	3	1	3	1	0	0	4	4	0	2	3	2	5	0	3	1	2
F1LUS1;A0A0G2JZV7	F1LUS1;A0A0G2JZV7	1;1	1;1	1;1			;	2	1	1	1	0	0	0	0	0	0	0	0	0	0	0	0	0	0	0	0	0	0	0	0	0	0	0	1	0	0	0	0	0	0	0	0	0	0	0	0	0	0
F1M229;A0A0G2JZW1;F1LTN6;A0A0H2UI36;B2RZB2;P01835;A0A142BM04;F1M5L5	F1M229;A0A0G2JZW1;F1LTN6;A0A0H2UI36;B2RZB2;P01835	6;6;6;5;5;5;2;1	1;1;1;0;0;0;0;1	1;1;1;0;0;0;0;1	Ig kappa chain C region, B allele		;;;;;	8	6	1	1	1	1	1	0	2	1	2	1	2	1	1	2	2	2	1	1	0	1	1	3	2	3	2	4	2	2	1	1	0	3	0	0	0	0	0	0	0	0
D4A205;A0A0G2JZW4	D4A205;A0A0G2JZW4	1;1	1;1	1;1		Apc2	;	2	1	1	1	0	0	0	0	1	1	0	0	0	0	0	0	0	0	0	0	0	0	1	1	1	1	1	1	1	1	1	1	1	1	0	0	0	0	1	1	0	0
A0A0G2K013;Q9QXQ0;A0A0G2K5U9;Q62744;Q99MI8;A0A0G2K677	A0A0G2K013;Q9QXQ0;A0A0G2K5U9;Q62744	45;45;43;30;21;1	45;45;43;30;21;1	27;27;26;19;15;1	Alpha-actinin-4	Actn4	;;;	6	45	45	27	38	39	39	32	3	26	36	40	38	37	38	38	40	37	37	36	35	35	23	8	15	23	17	20	11	4	4	31	24	4	38	39	39	32	3	26	36	40
Q5XI38;A0A0G2K014	Q5XI38;A0A0G2K014	6;6	3;3	3;3		Lcp1	;	2	6	3	3	4	4	4	2	0	2	4	3	4	4	4	3	4	5	4	4	4	4	3	3	2	2	3	4	2	0	1	3	2	0	1	2	2	0	0	0	2	2
I6L9G5;A0A0G2K022;Q63399	I6L9G5;A0A0G2K022	5;5;2	5;5;2	5;5;2		Rcn3	;	3	5	5	5	0	0	0	4	3	3	0	0	0	0	0	0	0	0	0	0	0	0	4	4	2	3	1	3	4	1	3	3	4	2	0	0	0	4	3	3	0	0
D4A7X7;A0A0G2K046	D4A7X7;A0A0G2K046	1;1	1;1	1;1		Mypn	;	2	1	1	1	0	0	0	1	1	1	0	0	0	0	0	0	0	0	0	0	0	0	1	1	1	1	1	1	1	1	1	1	1	0	0	0	0	1	1	1	0	0
A0A0G2K047;D3ZGU2	A0A0G2K047;D3ZGU2	8;6	8;6	8;6		Acss3	;	2	8	8	8	5	5	6	0	0	0	7	5	7	7	5	7	5	7	7	6	7	6	0	0	1	0	1	0	0	0	0	0	0	0	5	5	6	0	0	0	7	5
Q52NV2;D3ZC94;D4ACB2;Q52NV3;G3V9Q0;G3V7F0;Q9ESB0;A0A0G2K057;Q9ESB1;A0A0G2K3Q3;Q9ESA5;P43322	Q52NV2;D3ZC94;D4ACB2;Q52NV3;G3V9Q0;G3V7F0;Q9ESB0;A0A0G2K057;Q9ESB1;A0A0G2K3Q3;Q9ESA5;P43322	1;1;1;1;1;1;1;1;1;1;1;1	1;1;1;1;1;1;1;1;1;1;1;1	1;1;1;1;1;1;1;1;1;1;1;1	Pro-neuregulin-1, membrane-bound isoform;Neuregulin-1	Nrg1	;;;;;;;;;;;	12	1	1	1	0	0	0	0	0	1	0	0	0	0	0	0	0	0	0	0	0	0	0	0	0	0	0	0	0	0	0	0	0	1	0	0	0	0	0	1	0	0
D4A0E5;A0A0G2K058	D4A0E5;A0A0G2K058	1;1	1;1	1;1		Slc16a14	;	2	1	1	1	0	0	0	0	0	1	0	0	0	0	0	0	0	0	0	0	0	0	1	0	0	1	1	1	1	0	1	0	1	0	0	0	0	0	0	1	0	0
A0A0G2K0B4;A0A0G2K8P3;Q62940;Q6P778;Q5U1Z5;A0A0G2JUY1	A0A0G2K0B4;A0A0G2K8P3;Q62940	4;4;4;1;1;1	4;4;4;1;1;1	3;3;3;0;0;0	E3 ubiquitin-protein ligase NEDD4	Nedd4	;;	6	4	4	3	0	0	1	4	0	1	0	0	0	0	0	0	1	1	1	1	1	1	2	0	1	2	1	3	1	0	0	2	2	0	0	0	1	4	0	1	0	0
A0A0G2K0C7;D3ZRX1	A0A0G2K0C7;D3ZRX1	1;1	1;1	1;1		Zfp189	;	2	1	1	1	0	0	0	0	0	0	0	0	0	0	0	0	0	0	1	0	0	0	0	0	0	0	0	0	0	0	0	0	0	0	0	0	0	0	0	0	0	0
A0A0G2K0D3	A0A0G2K0D3	5	5	5				1	5	5	5	0	0	0	4	0	3	0	0	0	0	0	0	0	0	1	1	0	0	1	0	1	3	1	3	1	0	0	4	4	1	0	0	0	4	0	3	0	0
A0A0G2K0D7;P60901	A0A0G2K0D7;P60901	2;2	2;2	2;2	Proteasome subunit alpha type-6	Psma6	;	2	2	2	2	0	0	0	0	0	0	0	0	0	0	1	2	0	0	0	0	0	0	0	0	0	1	0	0	0	0	0	0	1	0	0	0	0	0	0	0	0	0
D4A9L5;D3ZMI4;A0A0G2K0F3;Q9WTP0	D4A9L5;D3ZMI4;A0A0G2K0F3;Q9WTP0	2;2;2;2	1;1;1;1	1;1;1;1	Band 4.1-like protein 1	Epb41l1	;;;	4	2	1	1	1	1	1	0	0	0	1	1	1	1	1	1	1	1	1	1	1	1	0	0	1	0	0	0	0	0	0	0	0	0	0	0	0	0	0	0	0	0
A0A0G2K0H1;Q6UVM4	A0A0G2K0H1;Q6UVM4	2;2	2;2	2;2	Potassium channel subfamily T member 2	Kcnt2	;	2	2	2	2	1	1	1	0	0	0	1	1	1	1	1	1	1	1	0	1	0	1	0	0	0	0	0	0	0	0	0	0	0	0	1	1	1	0	0	0	1	1
A0A0G2K0I3;Q80Z29	A0A0G2K0I3;Q80Z29	1;1	1;1	1;1	Nicotinamide phosphoribosyltransferase	Nampt	;	2	1	1	1	0	0	1	0	0	1	0	0	0	1	1	0	1	0	1	1	1	1	0	1	1	1	0	1	0	0	0	1	0	0	0	0	1	0	0	1	0	0
A0A0G2K4D0;O88521;A0A0G2K2B9;A0A0G2K1Q7;A0A0G2K1R9;A0A0G2K0J3;O70511;Q3T1J5;Q574E1;A0A0G2JUJ5;O70510;Q792M9	A0A0G2K4D0;O88521;A0A0G2K2B9;A0A0G2K1Q7;A0A0G2K1R9;A0A0G2K0J3;O70511;Q3T1J5;Q574E1;A0A0G2JUJ5	6;6;6;6;6;6;6;5;5;5;1;1	6;6;6;6;6;6;6;5;5;5;1;1	6;6;6;6;6;6;6;5;5;5;1;1	Ankyrin-3	Ank3;ank3	;;;;;;;;;	12	6	6	6	3	4	5	0	0	0	5	5	5	5	5	5	5	5	5	4	4	5	1	0	0	1	1	1	1	0	1	1	1	0	3	4	5	0	0	0	5	5
A0A0G2K0J4	A0A0G2K0J4	2	2	2				1	2	2	2	1	1	1	1	0	0	1	1	1	1	1	1	1	1	1	1	1	1	1	1	0	1	0	0	0	0	0	0	0	0	1	1	1	1	0	0	1	1
A0A0G2KA57;A0A0G2K0K8;R9PXV2;P86410	A0A0G2KA57;A0A0G2K0K8;R9PXV2;P86410	2;2;2;2	2;2;2;2	2;2;2;2	Ral GTPase-activating protein subunit beta	Ralgapb	;;;	4	2	2	2	2	1	1	1	0	0	1	1	1	1	1	1	1	1	1	1	1	0	1	0	0	1	0	0	0	0	0	1	1	0	2	1	1	1	0	0	1	1
F1LUV9;F1LNY3;Q3T1H3;A0A0G2K0M8;P13596	F1LUV9;F1LNY3;Q3T1H3;A0A0G2K0M8;P13596	2;2;2;2;2	2;2;2;2;2	2;2;2;2;2	Neural cell adhesion molecule 1	Ncam1	;;;;	5	2	2	2	0	0	0	1	0	2	0	0	0	0	0	0	0	0	0	0	0	0	1	0	1	2	0	2	0	0	0	2	2	1	0	0	0	1	0	2	0	0
A0A0G2K0Q7;D3ZFU9	A0A0G2K0Q7;D3ZFU9	22;22	22;22	22;22		Mylk	;	2	22	22	22	1	3	0	18	5	19	1	0	3	1	4	1	1	0	3	2	2	3	9	2	4	15	12	13	6	5	1	17	14	7	1	3	0	18	5	19	1	0
A0A0G2K0Q8;D3ZEV8;B5DEX6;A0A0G2K518	A0A0G2K0Q8;D3ZEV8;B5DEX6;A0A0G2K518	9;8;7;7	9;8;7;7	9;8;7;7		Susd2	;;;	4	9	9	9	5	7	8	1	0	1	8	7	7	7	7	7	7	6	6	7	7	7	2	0	0	2	1	1	3	1	1	1	1	0	5	7	8	1	0	1	8	7
F1LNV5;A0A0G2K0T5;Q6P6Q9	F1LNV5;A0A0G2K0T5;Q6P6Q9	1;1;1	1;1;1	1;1;1	Calcium uptake protein 1, mitochondrial	Micu1	;;	3	1	1	1	1	0	0	0	1	0	0	0	0	0	0	0	1	0	0	0	0	0	1	0	0	1	1	0	1	0	1	0	0	1	1	0	0	0	1	0	0	0
A0A0G2K0T6	A0A0G2K0T6	1	1	1				1	1	1	1	0	0	0	0	0	0	0	0	0	0	0	0	0	0	0	0	0	0	1	1	0	0	0	0	0	0	0	0	0	0	0	0	0	0	0	0	0	0
A0A0G2K0U0	A0A0G2K0U0	1	1	1				1	1	1	1	1	1	0	1	0	0	1	0	0	1	0	1	1	1	0	0	0	0	1	0	1	1	0	0	0	0	1	1	0	0	1	1	0	1	0	0	1	0
A0A0G2K0U7;Q499U1	A0A0G2K0U7;Q499U1	1;1	1;1	1;1	Solute carrier family 25 member 38	Slc25a38	;	2	1	1	1	0	0	0	0	0	0	1	0	1	1	0	0	0	0	1	1	1	1	0	0	0	0	0	0	0	0	0	0	0	0	0	0	0	0	0	0	1	0
A0A0G2K0V3;Q9Z1N4	A0A0G2K0V3;Q9Z1N4	2;2	2;2	2;2	3(2),5-bisphosphate nucleotidase 1	Bpnt1	;	2	2	2	2	1	1	1	0	0	0	2	2	1	2	2	1	1	0	1	1	1	0	0	0	0	0	0	0	0	0	0	0	0	0	1	1	1	0	0	0	2	2
A0A0G2K0W4;D3ZX52	A0A0G2K0W4;D3ZX52	1;1	1;1	1;1		Leng8	;	2	1	1	1	0	0	0	0	0	0	0	0	0	0	0	0	0	0	0	0	0	0	0	0	0	0	1	0	1	0	0	1	0	0	0	0	0	0	0	0	0	0
A0A0G2K0W9;A0JPK2;F1M6I7;P48004	A0A0G2K0W9;A0JPK2;F1M6I7;P48004	4;3;3;3	4;3;3;3	4;3;3;3	Proteasome subunit alpha type;Proteasome subunit alpha type-7	Psma7;Psma8	;;;	4	4	4	4	2	1	2	2	1	3	2	1	1	2	2	1	2	1	3	1	2	1	2	1	1	1	1	1	1	0	0	3	2	0	2	1	2	2	1	3	2	1
A0A0G2K0X8;P08289	A0A0G2K0X8;P08289	4;4	4;4	4;4	Alkaline phosphatase, tissue-nonspecific isozyme	Alpl	;	2	4	4	4	2	1	1	2	3	2	3	1	1	2	0	2	2	1	3	2	2	2	1	2	2	2	3	1	3	2	3	2	3	0	2	1	1	2	3	2	3	1
A0A0G2K0X9;G3V699;Q9Z2Q1	A0A0G2K0X9;G3V699;Q9Z2Q1	5;5;5	5;5;5	5;5;5	Protein transport protein Sec31A	Sec31a	;;	3	5	5	5	3	3	2	4	0	2	3	4	1	2	3	3	3	3	4	3	4	2	1	0	1	2	1	2	0	0	0	4	1	0	3	3	2	4	0	2	3	4
A0A0G2K0Z7;P35571	A0A0G2K0Z7;P35571	12;12	12;12	1;1	Glycerol-3-phosphate dehydrogenase, mitochondrial	Gpd2	;	2	12	12	1	0	0	0	4	0	6	0	0	0	0	0	0	0	0	0	0	3	0	5	7	10	0	0	1	4	0	3	2	8	0	0	0	0	4	0	6	0	0
A0A0G2K121;Q5FVQ4	A0A0G2K121;Q5FVQ4	4;4	4;4	4;4	Malectin	Mlec	;	2	4	4	4	3	2	3	1	0	1	3	2	2	3	2	2	2	2	3	1	1	2	1	1	0	0	0	0	0	0	0	0	1	0	3	2	3	1	0	1	3	2
F1M1W1;B5DFA3;A0A0G2K125;A0A0G2K8G2	F1M1W1;B5DFA3;A0A0G2K125;A0A0G2K8G2	3;3;3;3	3;3;3;3	3;3;3;3		Acsm1	;;;	4	3	3	3	0	1	1	0	0	0	3	2	0	2	1	1	2	2	2	0	1	2	0	0	0	0	0	0	0	0	0	0	0	0	0	1	1	0	0	0	3	2
G3V7E8;D4AAI5;A0A0G2K139;Q9R0L4	G3V7E8;D4AAI5;A0A0G2K139;Q9R0L4	1;1;1;1	1;1;1;1	1;1;1;1	Cullin-associated NEDD8-dissociated protein 2	Cand2	;;;	4	1	1	1	0	0	0	1	0	0	0	0	0	0	0	0	0	0	0	0	0	0	0	0	0	0	0	0	1	0	0	1	0	0	0	0	0	1	0	0	0	0
Z4YNN0;A0A0G2K140;D3ZMM4;Q8K3M6	Z4YNN0;A0A0G2K140;D3ZMM4;Q8K3M6	1;1;1;1	1;1;1;1	1;1;1;1	ERC protein 2	Erc2	;;;	4	1	1	1	0	0	0	0	0	0	0	0	0	0	0	0	0	0	0	0	0	0	0	0	0	0	0	0	0	0	1	0	0	0	0	0	0	0	0	0	0	0
A0A0G2K142	A0A0G2K142	3	2	2				1	3	2	2	1	1	1	2	0	2	1	0	0	1	0	1	1	1	1	0	0	0	1	2	0	1	1	1	1	1	1	2	1	0	0	0	0	1	0	1	0	0
Q6PAH0;Q65ZS7;A0A0G2K151;P02650	Q6PAH0;Q65ZS7;A0A0G2K151;P02650	7;7;7;7	7;7;7;7	7;7;7;7	Apolipoprotein E	Apoe	;;;	4	7	7	7	4	4	4	1	0	1	3	2	1	4	4	4	4	4	3	2	2	3	2	5	5	0	1	2	2	2	2	1	3	2	4	4	4	1	0	1	3	2
D3ZZZ0;A0A0G2K160	D3ZZZ0;A0A0G2K160	2;2	2;2	2;2		Ahctf1	;	2	2	2	2	0	0	0	1	0	1	0	0	0	0	0	0	0	0	0	0	0	0	1	0	0	1	1	1	1	0	0	1	2	0	0	0	0	1	0	1	0	0
A0A0G2KAK2;D3ZIP3;A0A0G2K161;D3ZKF7;D4A9A6;D4A6Q4	A0A0G2KAK2;D3ZIP3;A0A0G2K161;D3ZKF7;D4A9A6;D4A6Q4	5;5;5;4;4;3	4;4;4;3;3;2	4;4;4;3;3;2		Epb4.1	;;;;;	6	5	4	4	3	3	3	1	0	1	3	3	4	4	4	4	4	3	4	3	3	2	0	0	0	2	1	1	0	0	1	1	2	0	2	2	2	1	0	1	2	2
A0A0G2K167;Q4G069	A0A0G2K167;Q4G069	5;5	5;5	5;5	Regulator of microtubule dynamics protein 1	Rmdn1	;	2	5	5	5	2	2	4	0	0	0	3	3	2	3	2	2	3	3	3	3	2	4	2	2	3	0	0	0	0	0	0	1	2	0	2	2	4	0	0	0	3	3
A0A0G2K1C0;Q4V7C7;F1LY09;Q9ERF9	A0A0G2K1C0;Q4V7C7	9;9;2;1	9;9;2;1	9;9;2;1	Actin-related protein 3	Actr3	;	4	9	9	9	6	6	7	7	0	5	6	7	6	6	7	7	7	6	8	7	8	4	7	2	4	7	6	6	4	0	2	7	7	0	6	6	7	7	0	5	6	7
D3ZW68;A0A0G2K1C2	D3ZW68;A0A0G2K1C2	1;1	1;1	1;1	Olfactory receptor	LOC100910893	;	2	1	1	1	0	0	0	0	0	0	0	0	0	0	0	0	0	0	0	0	0	0	0	0	0	1	0	0	0	1	0	0	0	0	0	0	0	0	0	0	0	0
F1M7Y3;A0A0G2K1D2	F1M7Y3;A0A0G2K1D2	1;1	1;1	1;1		Rap1gds1	;	2	1	1	1	1	0	1	0	0	0	1	1	1	1	1	1	1	0	0	1	1	1	0	0	0	0	0	0	0	0	0	0	0	0	1	0	1	0	0	0	1	1
A0A0G2K1E2	A0A0G2K1E2	2	2	2				1	2	2	2	0	0	0	1	1	1	0	0	0	0	0	0	0	0	0	0	0	0	2	1	0	2	1	1	1	0	1	1	1	1	0	0	0	1	1	1	0	0
A0A0G2K1E3	A0A0G2K1E3	1	1	1				1	1	1	1	0	0	0	0	0	0	0	1	0	0	0	0	0	0	0	0	0	0	0	0	0	0	0	0	0	0	0	0	0	0	0	0	0	0	0	0	0	1
A0A0G2K1E7;P16086;Q6IRK8;A0A0G2JZ69;C9EH87;A0A0G2K1Y8;Q63363	A0A0G2K1E7;P16086;Q6IRK8;A0A0G2JZ69;C9EH87;A0A0G2K1Y8	61;61;60;60;60;60;9	61;61;60;60;60;60;9	60;60;59;59;59;59;8	Spectrin alpha chain, non-erythrocytic 1	Sptan1	;;;;;	7	61	61	60	49	42	44	25	0	22	47	49	45	50	49	45	47	44	47	47	48	48	25	1	22	17	4	18	8	0	0	19	25	0	49	42	44	25	0	22	47	49
Q7TP73;A0A0G2K2S3;A0A0G2K1G0;B1WC16	Q7TP73;A0A0G2K2S3;A0A0G2K1G0;B1WC16	2;2;2;1	2;2;2;1	2;2;2;1		Bclaf1	;;;	4	2	2	2	0	0	0	0	0	0	0	0	0	0	0	1	0	0	0	0	0	0	0	1	0	0	0	1	0	0	1	1	0	0	0	0	0	0	0	0	0	0
A0A0G2KAU7;F1M7L7;A0A0G2K1G5;O35806;O35283	A0A0G2KAU7;F1M7L7;A0A0G2K1G5;O35806	5;5;5;4;1	5;5;5;4;1	5;5;5;4;1	Latent-transforming growth factor beta-binding protein 2	Ltbp2	;;;	5	5	5	5	1	0	0	2	3	2	0	0	0	1	0	0	0	1	0	0	0	0	1	0	0	0	3	2	2	3	0	2	2	0	1	0	0	2	3	2	0	0
A0A0G2K1G6	A0A0G2K1G6	1	1	1				1	1	1	1	1	1	1	0	0	0	1	1	1	1	1	1	1	0	1	1	1	1	1	0	0	0	0	0	1	0	0	0	0	0	1	1	1	0	0	0	1	1
A0A0G2K1J5;Q6S3A1;Q6S399;Q6S3A3;Q6S3A4;F7F9U6;Q6S398;Q6S395;Q6S396;Q6S3A5;Q6S3A0;P30427;Q6ZYE7	A0A0G2K1J5;Q6S3A1;Q6S399;Q6S3A3;Q6S3A4;F7F9U6;Q6S398;Q6S395;Q6S396;Q6S3A5;Q6S3A0;P30427;Q6ZYE7	4;4;4;4;4;4;4;4;4;4;4;4;2	4;4;4;4;4;4;4;4;4;4;4;4;2	4;4;4;4;4;4;4;4;4;4;4;4;2	Plectin	Plec	;;;;;;;;;;;;	13	4	4	4	0	0	0	1	0	3	0	0	0	0	0	0	0	0	0	1	0	0	0	0	0	0	0	0	0	0	0	1	1	0	0	0	0	1	0	3	0	0
A0A0G2K1K8;A0A0G2K888;F1LMB9;O54921	A0A0G2K1K8;A0A0G2K888;F1LMB9;O54921	1;1;1;1	1;1;1;1	1;1;1;1	Exocyst complex component 2	Exoc2	;;;	4	1	1	1	0	0	0	0	0	0	0	0	0	0	0	0	0	0	0	0	0	0	0	0	0	0	1	0	0	0	0	0	0	0	0	0	0	0	0	0	0	0
A0A0G2K1L7;D3ZA12	A0A0G2K1L7;D3ZA12	1;1	1;1	1;1	Chromodomain-helicase-DNA-binding protein 6	Chd6	;	2	1	1	1	0	0	0	0	0	1	0	0	0	0	0	0	0	0	0	0	0	0	1	1	0	1	1	1	1	0	0	0	0	0	0	0	0	0	0	1	0	0
A0A0G2K1P1	A0A0G2K1P1	1	1	1				1	1	1	1	0	0	0	0	0	0	0	0	0	0	0	0	0	1	0	1	1	0	1	1	1	0	0	0	0	0	0	0	0	0	0	0	0	0	0	0	0	0
A0A0G2K1Q9;Q9JMB2;G3V874;Q9JMB3;A3E0T0;A0A0G2K0B2;D4ACZ4	A0A0G2K1Q9;Q9JMB2;G3V874;Q9JMB3;A3E0T0	6;6;6;6;5;1;1	6;6;6;6;5;1;1	4;4;4;4;3;0;0		Epb41l3	;;;;	7	6	6	4	5	5	5	0	0	0	4	5	5	5	5	4	6	6	4	4	4	5	0	0	0	0	0	1	0	0	0	0	0	0	5	5	5	0	0	0	4	5
A0A0G2K1R5;Q63092	A0A0G2K1R5;Q63092	1;1	1;1	1;1	CaM kinase-like vesicle-associated protein	Camkv	;	2	1	1	1	1	1	1	0	0	0	1	1	0	1	1	0	1	1	0	0	0	1	0	0	0	0	0	0	0	0	0	0	0	0	1	1	1	0	0	0	1	1
F1LQQ1;A0A0G2K1S6;P13697	F1LQQ1;A0A0G2K1S6;P13697	4;4;4	4;4;4	4;4;4	Malic enzyme;NADP-dependent malic enzyme	Me1	;;	3	4	4	4	1	3	2	1	0	0	0	2	2	3	3	2	1	3	2	3	2	3	2	0	1	0	0	0	2	2	2	1	1	0	1	3	2	1	0	0	0	2
A0A0G2K1T0;P13264;A0A0G2KAN7	A0A0G2K1T0;P13264;A0A0G2KAN7	6;6;5	6;6;5	6;6;5	Glutaminase kidney isoform, mitochondrial;Glutaminase kidney isoform 68 kDa chain;Glutaminase kidney isoform 65 kDa chain	Gls	;;	3	6	6	6	4	4	4	1	0	1	5	4	4	4	4	4	4	3	3	3	4	5	0	0	0	0	0	1	0	0	0	1	0	0	4	4	4	1	0	1	5	4
A0A0G2K1U4;D5MTH0;D4A9U6	A0A0G2K1U4;D5MTH0;D4A9U6	2;2;2	2;2;2	2;2;2		Ubr2	;;	3	2	2	2	1	1	1	0	0	0	0	1	2	0	1	0	0	0	1	0	0	0	0	0	0	0	0	0	1	0	0	0	0	1	1	1	1	0	0	0	0	1
D4A5E5;A0A0G2K1V7	D4A5E5;A0A0G2K1V7	1;1	1;1	1;1		Sgcb	;	2	1	1	1	0	0	0	1	0	1	0	0	0	0	0	0	0	0	0	0	0	0	1	0	0	1	0	1	0	0	0	1	1	0	0	0	0	1	0	1	0	0
A0A0G2K1W9;Q7TPJ4	A0A0G2K1W9;Q7TPJ4	5;3	5;3	5;3		Ldhd	;	2	5	5	5	5	5	5	0	0	1	4	5	4	4	4	4	4	2	5	1	2	4	1	1	1	1	0	0	0	0	1	0	0	0	5	5	5	0	0	1	4	5
F1M681;A0A0G2K1Y7	F1M681;A0A0G2K1Y7	1;1	1;1	1;1		Aff3	;	2	1	1	1	0	0	0	0	0	0	0	0	0	0	0	0	0	0	0	1	0	0	0	0	0	0	0	0	0	0	0	0	0	0	0	0	0	0	0	0	0	0
A0A0G2K1Z2	A0A0G2K1Z2	1	1	1				1	1	1	1	0	0	0	0	1	0	0	0	0	0	0	0	0	0	0	0	0	0	0	0	0	0	0	0	1	1	1	0	0	1	0	0	0	0	1	0	0	0
D3ZLJ9;A0A0G2K220;Q63679	D3ZLJ9;A0A0G2K220;Q63679	2;2;2	2;2;2	2;2;2	Lysine-specific demethylase 3A	Kdm3a	;;	3	2	2	2	0	0	0	0	1	1	0	0	0	0	0	0	0	0	0	0	0	0	1	1	1	1	1	2	2	1	1	0	0	0	0	0	0	0	1	1	0	0
Q7TPK7;A0A0G2K235;E9PU16	Q7TPK7;A0A0G2K235;E9PU16	5;5;4	1;1;0	1;1;0		Rab1a;Rab1	;;	3	5	1	1	4	4	4	4	5	2	4	3	3	4	3	2	4	3	3	3	3	3	5	5	5	4	4	4	4	4	5	4	4	3	0	0	0	0	1	0	0	0
A0A0G2K261	A0A0G2K261	5	5	5				1	5	5	5	2	3	2	2	2	2	3	2	4	2	2	3	1	3	3	3	2	2	0	0	2	3	1	1	0	1	1	2	2	1	2	3	2	2	2	2	3	2
A0A0G2K277;Q5M884	A0A0G2K277;Q5M884	10;9	10;9	7;7		Eci3	;	2	10	10	7	7	7	7	0	0	0	8	8	9	7	5	6	8	8	9	7	9	7	0	0	0	0	0	0	0	0	0	0	0	0	7	7	7	0	0	0	8	8
Q6TXG4;A0A0G2K283	Q6TXG4;A0A0G2K283	1;1	1;1	1;1		Dhx8	;	2	1	1	1	0	0	0	0	0	0	0	0	0	1	0	1	1	0	0	0	0	0	0	0	0	0	0	0	0	0	0	0	0	0	0	0	0	0	0	0	0	0
A0A0G2K2A8;D3ZMT4;A1A5M4;P16453	A0A0G2K2A8;D3ZMT4;A1A5M4;P16453	1;1;1;1	1;1;1;1	1;1;1;1	Histidine decarboxylase	Hdc	;;;	4	1	1	1	0	0	0	0	0	0	0	0	0	0	0	0	0	0	0	0	1	0	0	0	0	0	0	0	1	0	0	0	0	0	0	0	0	0	0	0	0	0
B0BMT6;Q7TP19;A0A0G2K2B6;Q9Z0T0	B0BMT6;Q7TP19;A0A0G2K2B6;Q9Z0T0	4;4;4;4	4;4;4;4	4;4;4;4	Thiopurine S-methyltransferase	Tpmt	;;;	4	4	4	4	4	4	4	0	0	0	3	4	4	4	4	4	4	4	4	4	4	4	0	0	0	0	0	0	0	0	0	0	0	0	4	4	4	0	0	0	3	4
A0A0G2K2E5;A0A0X1KG81;Q5U2Z7	A0A0G2K2E5;A0A0X1KG81;Q5U2Z7	1;1;1	1;1;1	1;1;1	Rho GTPase-activating protein 24	Arhgap24	;;	3	1	1	1	0	0	0	0	0	0	0	0	0	0	0	0	0	0	0	0	0	0	0	0	0	0	0	0	0	1	0	0	0	0	0	0	0	0	0	0	0	0
Q76LI4;Q62692;Q05KR2;A0A0G2K2H8;Q05KR0;A0A0G2K6N4;Q05KR1;Q02955	Q76LI4;Q62692;Q05KR2;A0A0G2K2H8;Q05KR0;A0A0G2K6N4;Q05KR1;Q02955	1;1;1;1;1;1;1;1	1;1;1;1;1;1;1;1	1;1;1;1;1;1;1;1	Interleukin-1 receptor type 1;Interleukin-1 receptor type 1, membrane form;Interleukin-1 receptor type 1, soluble form	Il1r1;il1r1	;;;;;;;	8	1	1	1	0	0	0	0	1	0	0	0	0	0	0	0	0	0	0	0	0	0	0	0	0	0	0	0	0	0	0	0	0	0	0	0	0	0	1	0	0	0
A0A0G2K2L1;Q9WTQ2	A0A0G2K2L1;Q9WTQ2	2;2	2;2	2;2	Podocalyxin	Podxl	;	2	2	2	2	1	1	1	0	0	0	0	1	1	1	1	2	1	1	2	0	1	1	0	0	1	0	0	0	0	0	0	0	0	0	1	1	1	0	0	0	0	1
D4A9G3;A0A0G2K2P3	D4A9G3;A0A0G2K2P3	2;2	2;2	2;2		Tnfaip8	;	2	2	2	2	1	2	1	1	0	1	1	1	1	2	2	1	1	2	2	1	1	1	2	0	0	2	1	1	1	0	1	2	1	0	1	2	1	1	0	1	1	1
A0A0G2K2R5;Q5XI84;A0A0G2KAI7	A0A0G2K2R5;Q5XI84;A0A0G2KAI7	8;7;6	8;7;6	8;7;6		Efemp2	;;	3	8	8	8	0	0	0	3	5	4	0	0	0	0	0	0	0	0	0	0	0	0	4	5	1	4	6	2	5	1	4	3	1	1	0	0	0	3	5	4	0	0
B4F7D0;A0A0G2K2S1;F1MAR6	B4F7D0;A0A0G2K2S1;F1MAR6	1;1;1	1;1;1	1;1;1		Prodh	;;	3	1	1	1	0	0	0	0	0	0	0	1	0	0	0	0	0	0	0	0	0	0	0	0	0	0	0	0	0	0	0	0	0	0	0	0	0	0	0	0	0	1
A0A0G2K2U3	A0A0G2K2U3	1	1	1				1	1	1	1	1	0	0	0	0	0	1	0	0	1	0	1	0	1	1	0	0	0	0	0	0	0	0	0	0	0	0	0	0	0	1	0	0	0	0	0	1	0
A0A0G2K2V2;G3V9N8;P52303	A0A0G2K2V2;G3V9N8;P52303	11;11;9	11;11;9	6;6;4	AP complex subunit beta;AP-1 complex subunit beta-1	Ap1b1	;;	3	11	11	6	8	7	8	5	0	4	5	8	10	9	9	10	9	9	9	8	7	5	0	0	0	3	0	1	0	0	0	4	4	1	8	7	8	5	0	4	5	8
A0A0G2K2Y3;Q4KMA8;Q9JJ22	A0A0G2K2Y3;Q4KMA8;Q9JJ22	3;3;3	3;3;3	3;3;3	Endoplasmic reticulum aminopeptidase 1	Erap1	;;	3	3	3	3	0	0	0	2	0	2	0	0	0	0	0	0	0	0	0	0	0	0	1	1	0	1	1	2	0	0	0	1	1	0	0	0	0	2	0	2	0	0
A0A0G2K2Y5;D3ZSF0	A0A0G2K2Y5;D3ZSF0	1;1	1;1	1;1		Fam217b	;	2	1	1	1	0	0	0	0	0	0	0	0	0	0	0	0	0	1	0	0	0	0	0	0	0	0	0	0	0	0	0	0	0	0	0	0	0	0	0	0	0	0
D4A877;A0A0G2K305	D4A877;A0A0G2K305	2;2	2;2	2;2		Cwf19l2	;	2	2	2	2	0	0	0	0	0	1	0	0	1	0	0	0	1	0	1	0	0	0	0	0	0	0	0	0	0	0	0	0	0	0	0	0	0	0	0	1	0	0
A0A0G2K398;F8WFK6;Q76LU9;P36970;Q91XR8	A0A0G2K398;F8WFK6;Q76LU9;P36970;Q91XR8	1;1;1;1;1	1;1;1;1;1	1;1;1;1;1	Glutathione peroxidase;Phospholipid hydroperoxide glutathione peroxidase, mitochondrial;Phospholipid hydroperoxide glutathione peroxidase, nuclear	Gpx4	;;;;	5	1	1	1	0	0	0	0	0	0	1	1	1	1	1	0	0	1	1	1	1	1	0	0	0	0	0	0	0	0	0	0	0	0	0	0	0	0	0	0	1	1
A0A0G2K3C1;A0A140TAG9;Q63692	A0A0G2K3C1;A0A140TAG9;Q63692	1;1;1	1;1;1	1;1;1	Hsp90 co-chaperone Cdc37;Hsp90 co-chaperone Cdc37, N-terminally processed	Cdc37	;;	3	1	1	1	0	1	1	1	0	1	1	0	0	1	1	1	1	1	1	0	1	1	1	1	1	1	1	1	1	0	0	1	1	0	0	1	1	1	0	1	1	0
Q9EQS4;A0A0G2K3C5;P18757;A0A0G2K5G2	Q9EQS4;A0A0G2K3C5;P18757;A0A0G2K5G2	14;14;12;9	14;14;12;9	14;14;12;9	Cystathionine gamma-lyase	Cth	;;;	4	14	14	14	8	9	10	0	0	0	11	10	14	10	10	9	11	9	10	9	10	10	1	1	1	1	0	3	0	0	2	0	0	0	8	9	10	0	0	0	11	10
A0A0G2K9Y5;A0A0G2K3G0;Q99PS8	A0A0G2K9Y5;A0A0G2K3G0;Q99PS8	6;6;6	6;6;6	6;6;6	Histidine-rich glycoprotein	Hrg	;;	3	6	6	6	0	0	0	3	0	0	0	0	0	0	0	0	0	0	0	1	0	0	2	3	1	2	3	5	2	1	0	0	1	1	0	0	0	3	0	0	0	0
A0A0G2K3H5	A0A0G2K3H5	1	1	1				1	1	1	1	0	0	0	0	0	0	0	0	0	0	0	0	0	1	0	0	0	0	0	0	0	0	0	0	0	0	0	0	0	0	0	0	0	0	0	0	0	0
A0A0G2K3I8;D3ZV46	A0A0G2K3I8;D3ZV46	1;1	1;1	1;1		Pogk	;	2	1	1	1	1	1	1	0	0	0	0	1	1	0	0	1	0	0	1	0	0	0	0	0	0	0	0	0	0	0	0	0	0	0	1	1	1	0	0	0	0	1
B5DFF7;G3V9L3;A0A0G2K3I9	B5DFF7;G3V9L3;A0A0G2K3I9	4;4;4	4;4;4	4;4;4		Dusp3	;;	3	4	4	4	3	2	1	3	2	1	0	0	1	2	1	0	0	2	2	0	1	1	2	2	0	2	3	2	2	0	4	2	1	0	3	2	1	3	2	1	0	0
Q5XI48;A0A0G2K3M5;Q62806	Q5XI48;A0A0G2K3M5;Q62806	1;1;1	1;1;1	1;1;1	Zinc finger protein 148	Zfp281;Znf148	;;	3	1	1	1	0	1	1	0	0	0	0	0	0	1	0	1	1	1	0	0	0	0	0	0	0	0	0	0	0	0	0	0	0	0	0	1	1	0	0	0	0	0
A0A0G2K3M6;D4ABB8	A0A0G2K3M6;D4ABB8	2;2	2;2	2;2	Probable phospholipid-transporting ATPase IIB	Atp9b	;	2	2	2	2	0	1	0	0	0	0	0	1	0	1	1	1	1	1	0	0	1	1	0	0	0	0	1	0	0	0	0	0	1	1	0	1	0	0	0	0	0	1
A0A0G2K3M7;Q4V7A6	A0A0G2K3M7;Q4V7A6	1;1	1;1	1;1	PHD finger protein 10	Phf10	;	2	1	1	1	0	0	1	0	0	0	0	0	0	0	0	0	0	0	0	0	0	0	0	0	0	0	0	0	0	0	0	0	0	0	0	0	1	0	0	0	0	0
A0A0G2K3P1;Q5U3Y8;M0R5M7;A0A0G2K5C5	A0A0G2K3P1;Q5U3Y8;M0R5M7;A0A0G2K5C5	1;1;1;1	1;1;1;1	1;1;1;1	Transcription factor BTF3	Btf3;RGD1563812	;;;	4	1	1	1	0	1	0	0	0	0	0	1	0	1	1	0	1	1	1	1	1	0	0	0	0	0	0	0	0	0	0	0	0	0	0	1	0	0	0	0	0	1
A0A0G2K3Q6;P09117	A0A0G2K3Q6;P09117	3;3	1;1	1;1	Fructose-bisphosphate aldolase C	Aldoc	;	2	3	1	1	1	1	1	2	0	2	1	1	1	1	1	1	1	1	1	1	1	1	3	0	0	3	2	2	2	0	0	1	1	0	0	0	0	1	0	1	0	0
A0A0G2K3W1	A0A0G2K3W1	2	2	2				1	2	2	2	0	0	0	0	0	0	1	1	1	0	0	1	0	0	1	1	0	1	0	0	1	0	0	0	0	0	0	0	0	0	0	0	0	0	0	0	1	1
A0A0G2K3Z9;Q63716	A0A0G2K3Z9;Q63716	12;12	12;12	11;11	Peroxiredoxin-1	Prdx1	;	2	12	12	11	11	11	12	6	3	8	11	11	11	12	10	8	9	11	10	10	11	11	6	6	6	5	7	8	5	2	6	5	5	5	11	11	12	6	3	8	11	11
A0A0G2K401;A0A0G2K5P9;P14882	A0A0G2K401;A0A0G2K5P9;P14882	11;11;11	11;11;11	11;11;11	Propionyl-CoA carboxylase alpha chain, mitochondrial	Pcca	;;	3	11	11	11	5	6	6	1	0	1	4	7	8	5	5	5	5	6	6	6	4	5	3	1	10	0	0	0	0	0	0	1	5	0	5	6	6	1	0	1	4	7
G3V8Q6;A0A0G2K405;P12368	G3V8Q6;A0A0G2K405;P12368	3;3;3	3;3;3	3;3;3	cAMP-dependent protein kinase type II-alpha regulatory subunit	Prkar2a	;;	3	3	3	3	3	3	3	1	0	1	0	3	3	1	3	3	2	2	3	2	2	2	0	0	0	0	0	1	0	0	0	1	1	0	3	3	3	1	0	1	0	3
A0A0G2K428;D4A8U7;P28023	A0A0G2K428;D4A8U7;P28023	2;2;1	2;2;1	2;2;1	Dynactin subunit 1	Dctn1	;;	3	2	2	2	1	1	0	1	1	1	0	0	1	1	1	1	1	1	1	1	1	1	1	1	1	1	1	1	1	1	1	1	2	1	1	1	0	1	1	1	0	0
D3ZSH7;A0A0G2K449	D3ZSH7;A0A0G2K449	1;1	1;1	1;1		Col17a1	;	2	1	1	1	0	0	0	0	0	0	0	0	0	1	0	0	0	0	0	0	1	0	0	0	0	0	0	0	0	0	0	0	0	0	0	0	0	0	0	0	0	0
A0A0G2K7P7;B0BN52;A0A0G2K459	A0A0G2K7P7;B0BN52;A0A0G2K459	7;7;7	7;7;7	7;7;7		Mtch2	;;	3	7	7	7	6	6	7	4	0	4	6	7	6	6	7	6	7	6	7	5	7	7	4	2	4	4	3	3	4	0	1	5	6	1	6	6	7	4	0	4	6	7
A0A0G2K472;D4A8H8	A0A0G2K472;D4A8H8	4;4	4;4	4;4		Cyfip1	;	2	4	4	4	0	0	0	0	0	3	0	0	1	0	0	0	0	0	0	0	0	0	0	0	1	1	0	1	0	0	0	1	0	0	0	0	0	0	0	3	0	0
A0A0G2K477;F1LN61;Q4VBH1;A0A0G2K9Y0;Q569B4;F1LPQ6;P20759	A0A0G2K477;F1LN61;Q4VBH1;A0A0G2K9Y0;Q569B4;F1LPQ6;P20759	4;3;3;3;3;3;3	3;2;2;2;2;2;2	2;2;2;2;2;2;2	Ig gamma-1 chain C region	Ighg	;;;;;;	7	4	3	2	1	2	2	2	2	2	2	1	0	2	1	1	2	0	2	1	0	1	3	3	4	3	4	4	4	2	1	2	3	0	1	1	1	1	1	1	1	1
A0A0G2K478;D3ZDE4;B5DEP0	A0A0G2K478;D3ZDE4;B5DEP0	2;2;1	2;2;1	2;2;1		Dguok	;;	3	2	2	2	0	1	1	0	1	0	0	1	0	1	0	0	0	0	0	0	0	0	0	0	0	0	0	0	0	0	0	0	0	0	0	1	1	0	1	0	0	1
A0A0G2K4C4;D3ZV50;P29314;M0RB65	A0A0G2K4C4;D3ZV50;P29314	4;4;4;1	4;4;4;1	4;4;4;1	40S ribosomal protein S9	LOC100364509;Rps9	;;	4	4	4	4	3	4	3	2	0	3	2	2	3	2	2	4	3	3	4	2	2	4	1	0	0	3	0	1	0	0	0	2	1	0	3	4	3	2	0	3	2	2
B2RYB3;A0A0G2K4F6	B2RYB3;A0A0G2K4F6	3;3	3;3	3;3		Srrm1	;	2	3	3	3	1	2	2	0	1	0	2	1	1	1	1	1	2	1	2	2	0	1	0	1	1	0	0	0	0	0	0	0	0	0	1	2	2	0	1	0	2	1
A0A0G2K4H9;Q6IFW5	A0A0G2K4H9;Q6IFW5	3;3	1;1	1;1	Keratin, type I cytoskeletal 12	Krt12	;	2	3	1	1	1	2	1	0	2	0	1	1	1	0	2	1	1	1	2	1	1	1	0	2	1	0	2	0	0	1	2	0	1	1	0	0	0	0	0	0	0	0
A0A0G2K4I4	A0A0G2K4I4	13	1	1				1	13	1	1	10	10	9	7	1	10	9	11	11	10	10	9	10	10	10	10	10	10	5	2	4	5	7	8	3	4	3	8	8	4	0	0	0	0	0	0	0	0
Q5PQV1;G8HI66;G8HI65;G3V6U1;A8JYG7;A0A0G2K4K4;P55016;A0A0B6VM63	Q5PQV1;G8HI66;G8HI65;G3V6U1;A8JYG7;A0A0G2K4K4;P55016;A0A0B6VM63	2;2;2;2;2;2;2;1	2;2;2;2;2;2;2;1	2;2;2;2;2;2;2;1	Solute carrier family 12 member 1	Slc12a1;slc12a1	;;;;;;;	8	2	2	2	1	1	1	1	0	0	1	1	0	2	1	1	0	1	1	1	1	1	0	0	0	0	0	1	0	0	0	1	0	0	1	1	1	1	0	0	1	1
D3ZRW6;A0A0G2K4K6	D3ZRW6;A0A0G2K4K6	2;2	2;2	2;2		Edrf1	;	2	2	2	2	0	0	1	0	0	0	0	1	0	0	0	1	0	0	0	0	0	0	0	0	0	0	0	0	0	0	0	1	0	0	0	0	1	0	0	0	0	1
A0A0G2K4M4;J9SG97;A0A0G2K7A3;A0A0G2KAF5;Q6P6T8;A0A0G2K5M0;P07522	A0A0G2K4M4;J9SG97;A0A0G2K7A3;A0A0G2KAF5;Q6P6T8;A0A0G2K5M0;P07522	2;2;2;2;2;2;1	2;2;2;2;2;2;1	2;2;2;2;2;2;1	Pro-epidermal growth factor;Epidermal growth factor	EGF;Egf	;;;;;;	7	2	2	2	1	1	1	1	0	0	0	2	1	1	1	1	1	2	0	1	0	1	1	1	1	0	0	0	0	0	0	0	0	0	1	1	1	1	0	0	0	2
A0A0G2K4M6;B0BMT0;P62738;P63269	A0A0G2K4M6;B0BMT0;P62738;P63269	20;20;20;18	1;1;1;1	1;1;1;1	Actin, aortic smooth muscle;Actin, gamma-enteric smooth muscle	Acta2;Actg2	;;;	4	20	1	1	11	14	13	16	17	17	12	15	14	15	16	14	14	15	16	14	16	13	17	17	15	17	17	15	17	15	16	15	15	14	0	1	1	1	1	1	0	1
G3V930;A0A0G2K4P8	G3V930;A0A0G2K4P8	2;2	2;2	2;2		Rnf41	;	2	2	2	2	0	0	0	0	1	0	0	0	0	0	1	0	0	0	0	0	0	0	0	0	0	0	0	0	0	1	0	0	0	1	0	0	0	0	1	0	0	0
A0A0G2K4S6;D3ZY46;G8CYZ7	A0A0G2K4S6;D3ZY46;G8CYZ7	2;2;2	2;2;2	2;2;2		Elmo1	;;	3	2	2	2	2	2	1	0	0	0	1	2	2	2	2	1	1	2	1	2	2	2	0	0	0	0	0	0	0	0	0	0	0	0	2	2	1	0	0	0	1	2
A0A0G2K4T9;D3ZD24	A0A0G2K4T9;D3ZD24	1;1	1;1	1;1		Syne3	;	2	1	1	1	0	0	0	1	0	0	0	0	0	0	0	0	0	0	0	0	0	0	0	0	0	0	1	0	0	0	1	1	0	0	0	0	0	1	0	0	0	0
A0A0G2K4U2;F1LXL7;D3ZVQ8;Q9WU21;G3V8H3;B0BN47	A0A0G2K4U2	12;4;4;3;3;3	3;0;0;0;0;0	0;0;0;0;0;0				6	12	3	0	5	4	4	8	7	8	7	6	4	3	4	3	3	6	6	6	4	3	6	7	5	11	10	10	10	4	9	7	8	1	1	0	0	1	0	2	2	1
D4A855;A0A0G2K4U9	D4A855;A0A0G2K4U9	1;1	1;1	1;1		Iqch	;	2	1	1	1	1	1	1	0	0	0	1	1	1	1	1	1	1	0	0	1	0	0	0	0	0	0	0	0	0	0	0	0	0	0	1	1	1	0	0	0	1	1
Q31274;P79602;O02949;Q9QYP7;Q9QYP8;Q31257;A0A0G2K4X1;Q31266;Q6MGB8;Q31254;A0A0G2K8G8;Q31258;O19446;Q31272;Q9QYQ0;Q95567;P79599;P70527;O02953;Q8SNJ3;B2RYE7;Q6MG29;P16391	Q31274;P79602;O02949;Q9QYP7;Q9QYP8;Q31257;A0A0G2K4X1;Q31266;Q6MGB8;Q31254;A0A0G2K8G8;Q31258;O19446;Q31272;Q9QYQ0;Q95567;P79599;P70527;O02953;Q8SNJ3;B2RYE7;Q6MG29;P16391	2;2;2;2;2;2;2;2;2;2;2;2;2;1;1;1;1;1;1;1;1;1;1	2;2;2;2;2;2;2;2;2;2;2;2;2;1;1;1;1;1;1;1;1;1;1	0;0;0;0;0;0;0;0;0;0;0;0;0;0;0;0;0;0;0;0;0;0;0	RT1 class I histocompatibility antigen, AA alpha chain	RT1.A2(N);RT1.A2f;RT1-A2b;RT1-A1b;RT1.A1(f);RT1-A2;RT1.Al;RT1.A2(0);RT1.A1(0);RT1.Ag;RT1-A;RT1.46;RT1-CE15	;;;;;;;;;;;;;;;;;;;;;;	23	2	2	0	0	0	0	0	1	0	0	1	0	1	0	0	0	0	0	1	0	0	2	1	1	1	1	1	2	0	1	1	1	0	0	0	0	0	1	0	0	1
A0A0G2K4X8;Q6PEC4	A0A0G2K4X8;Q6PEC4	3;3	3;3	3;3	S-phase kinase-associated protein 1	Skp1	;	2	3	3	3	0	1	1	1	0	2	0	1	0	0	1	1	1	0	1	1	0	0	2	1	1	1	3	2	2	0	0	1	0	0	0	1	1	1	0	2	0	1
G3V6I5;A1KXF7;Q2TVU3;A0A0G2K4Y1;Q2UZS7;A0A0G2K5E4	G3V6I5;A1KXF7;Q2TVU3;A0A0G2K4Y1;Q2UZS7;A0A0G2K5E4	2;2;2;2;2;2	2;2;2;2;2;2	2;2;2;2;2;2		Dnaja3	;;;;;	6	2	2	2	1	1	1	0	0	0	1	1	1	1	1	1	2	1	2	2	1	2	0	0	1	0	0	0	0	0	0	0	1	0	1	1	1	0	0	0	1	1
A0A0G2K506;Q1PBJ1;P70490	A0A0G2K506;Q1PBJ1;P70490	5;5;5	5;5;5	5;5;5	Lactadherin	Mfge8	;;	3	5	5	5	0	0	0	1	5	3	0	0	0	0	0	0	0	0	0	0	0	0	4	2	2	2	4	4	4	4	4	1	0	0	0	0	0	1	5	3	0	0
A0A0G2K531;P23764;A0A0G2JXN4;D3ZH29;Q64625	A0A0G2K531;P23764	6;6;2;2;2	6;6;2;2;2	6;6;2;2;2	Glutathione peroxidase 3	Gpx3	;	5	6	6	6	5	5	5	4	4	4	5	5	5	5	5	5	5	5	5	5	5	5	4	2	2	2	4	3	5	3	2	2	4	1	5	5	5	4	4	4	5	5
Q5XFW3;A0A0G2K542;Q4V8I9	Q5XFW3;A0A0G2K542;Q4V8I9	2;2;2	2;2;2	2;2;2		Ugp2	;;	3	2	2	2	1	0	1	0	0	0	1	0	1	0	0	0	0	0	0	2	0	0	1	0	0	1	0	0	1	0	0	1	1	0	1	0	1	0	0	0	1	0
Q8CIN1;A0A0G2K561;F1LP13;Q8CIN2;Q8CIN3	Q8CIN1;A0A0G2K561;F1LP13;Q8CIN2;Q8CIN3	1;1;1;1;1	1;1;1;1;1	1;1;1;1;1	Protein-tyrosine-phosphatase	Ptprg	;;;;	5	1	1	1	0	0	0	0	0	0	0	0	0	0	0	0	0	0	0	0	0	0	0	0	0	0	0	0	0	0	0	1	0	0	0	0	0	0	0	0	0	0
A0A0G2K576;M0R7G2;A0A0G2K7H3;A0A0G2K5R1;Q4JFW4;Q4JFV3;A0A0G2K9M1;A0A0G2K5Z0;A0A0G2JUM9;Q6QI14;A0A0G2KBC8;Q6QI78;Q63298;Q63297;O08882;Q6QI43;M0R449;Q63303;A0A0G2K3W3;Q91YB4;Q4JFW2;Q4JFV9;Q4JFV8;M0RD43;M0R6X6;M0R6H0;M0R6A8;A0A0G2KB45;A0A0G2JVD7;A0A0G2JUL6;A0A0G2K002;A0A0G2JVX1;Q6QI82;Q6QI32;A0A0G2K076;Q6TXJ1;Q6QI23;M0RAH1;A0A0G2JZN4;Q4JFW0;F7F9J5;A0A0G2K1W6;Q6QI59;Q4JFV7;Q4JFV6;Q4JFV5;Q6QI38;Q6TXF0…	A0A0G2K576;M0R7G2;A0A0G2K7H3;A0A0G2K5R1;Q4JFW4;Q4JFV3;A0A0G2K9M1;A0A0G2K5Z0;A0A0G2JUM9;Q6QI14;A0A0G2KBC8;Q6QI78	5;4;4;4;3;3;3;3;3;3;3;3;2;2;2;2;2;2;2;2;2;2;2;2;2;2;2;2;2;2;2;2;2;2;2;2;1;1;1;1;1;1;1;1;1;1;1;1;1;1;1;1;1	3;2;2;2;2;2;2;1;1;1;1;1;1;1;1;1;1;1;1;1;1;1;1;1;1;1;1;1;1;1;1;1;1;1;1;1;1;1;1;1;1;1;1;1;1;1;1;1;1;1;1;1;1	2;1;1;1;1;1;1;0;0;0;0;0;0;0;0;0;0;0;0;0;0;0;0;0;0;0;0;0;0;0;0;0;0;0;0;0;0;0;0;0;0;0;0;0;0;0;0;0;0;0;0;0;0		LOC100363106	;;;;;;;;;;;	53	5	3	2	1	0	0	2	0	1	0	0	0	0	0	1	0	0	0	0	0	0	0	0	0	1	1	0	1	1	0	1	2	0	1	0	0	1	0	0	0	0
A0A0U1RRQ2;A0A0G2K585;Q4KLF8	A0A0U1RRQ2;A0A0G2K585;Q4KLF8	1;1;1	1;1;1	1;1;1	Actin-related protein 2/3 complex subunit 5	Arpc5	;;	3	1	1	1	1	1	1	1	1	1	1	1	1	0	0	1	1	1	1	1	1	1	1	0	0	1	1	1	1	0	1	1	1	0	1	1	1	1	1	1	1	1
A0A0G2K588;D4A917	A0A0G2K588;D4A917	32;32	32;32	32;32		Ltbp4	;	2	32	32	32	2	3	1	27	24	29	1	2	1	0	2	0	1	2	0	1	1	1	24	20	16	24	24	26	25	27	22	27	25	19	2	3	1	27	24	29	1	2
D3ZXK3;A0A0G2K598;X4YHC6;D4A858	D3ZXK3;A0A0G2K598;X4YHC6;D4A858	2;2;1;1	2;2;1;1	2;2;1;1		Tacc2	;;;	4	2	2	2	1	1	0	0	1	0	0	0	1	1	1	1	0	1	1	1	0	1	0	1	0	0	0	0	0	0	1	0	0	0	1	1	0	0	1	0	0	0
G3V7U2;A0A0G2K5C6;P34926;Q63330	G3V7U2;A0A0G2K5C6;P34926	3;3;3;1	2;2;2;1	2;2;2;1	Microtubule-associated protein 1A;MAP1A heavy chain;MAP1 light chain LC2	Map1a	;;	4	3	2	2	1	1	1	2	1	1	1	1	1	1	1	1	1	1	1	1	1	1	2	1	0	2	1	1	2	0	1	2	2	1	1	1	1	1	0	0	1	1
Q4KLM7;A0A0G2K5D7	Q4KLM7;A0A0G2K5D7	1;1	1;1	1;1		Specc1	;	2	1	1	1	0	0	0	0	0	1	0	0	0	0	0	0	0	0	0	0	0	0	0	0	0	0	0	0	0	0	0	0	0	0	0	0	0	0	0	1	0	0
G3V9G4;A0A0G2K5E7;G3V888;P16638	G3V9G4;A0A0G2K5E7;G3V888;P16638	4;4;4;4	4;4;4;4	4;4;4;4	ATP-citrate synthase	Acly	;;;	4	4	4	4	1	1	1	4	0	4	1	1	1	1	2	1	1	1	2	2	1	1	4	0	3	2	1	3	4	1	2	4	3	0	1	1	1	4	0	4	1	1
A0A0G2K5E8;F1LS40;A0A0G2KAN1;P02466	A0A0G2K5E8;F1LS40;A0A0G2KAN1;P02466	6;6;6;6	6;6;6;6	6;6;6;6	Collagen alpha-2(I) chain	Col1a2	;;;	4	6	6	6	0	0	0	3	4	4	0	0	0	1	0	0	0	0	1	0	0	0	4	4	1	3	2	4	4	4	2	4	5	4	0	0	0	3	4	4	0	0
M0RAL6;A0A0G2K5J0;P50237	M0RAL6;A0A0G2K5J0;P50237	1;1;1	1;1;1	1;1;1	Sulfotransferase;Sulfotransferase 1C1	LOC100910235;Sult1c1	;;	3	1	1	1	1	1	1	0	0	0	1	1	1	1	1	1	1	1	1	1	0	0	0	0	0	0	0	0	0	0	0	0	0	0	1	1	1	0	0	0	1	1
A0A0G2K5M6	A0A0G2K5M6	2	2	2				1	2	2	2	1	1	2	0	0	0	1	1	1	1	1	1	1	1	1	1	1	1	0	0	1	0	1	1	1	0	1	0	0	0	1	1	2	0	0	0	1	1
A0A0G2K5M7;F1LPT8;Q63623	A0A0G2K5M7;F1LPT8;Q63623	1;1;1	1;1;1	1;1;1	Protein SCAF8	Scaf8	;;	3	1	1	1	1	1	1	0	0	0	1	0	1	0	1	0	0	0	1	0	1	1	0	0	0	0	0	0	0	0	0	0	0	0	1	1	1	0	0	0	1	0
A0A0G2K5M8	A0A0G2K5M8	1	1	1				1	1	1	1	0	0	0	0	0	0	0	0	0	0	0	0	0	0	0	0	0	0	0	0	0	0	0	0	0	0	0	1	1	0	0	0	0	0	0	0	0	0
A0A0G2K5N3;F1LNE0;B2GV60;F1M4T8	A0A0G2K5N3;F1LNE0;B2GV60	3;2;2;1	3;2;2;1	3;2;2;1		Zfp9	;;	4	3	3	3	1	2	2	0	0	0	1	2	1	0	2	1	0	2	0	1	1	1	0	0	0	0	1	0	0	0	1	0	0	0	1	2	2	0	0	0	1	2
D4A514;A0A0G2K5Q4	D4A514;A0A0G2K5Q4	1;1	1;1	1;1		Zfp286a	;	2	1	1	1	0	0	1	1	0	0	0	0	0	0	0	0	0	0	0	0	0	1	0	0	0	0	0	0	0	0	0	0	0	0	0	0	1	1	0	0	0	0
A0A0G2K5Q5	A0A0G2K5Q5	1	1	1				1	1	1	1	0	0	0	1	1	0	0	0	0	0	0	0	0	0	0	0	0	0	1	1	1	1	1	1	1	0	0	1	1	0	0	0	0	1	1	0	0	0
A0A0G2K5Q6	A0A0G2K5Q6	1	1	1				1	1	1	1	1	1	1	0	0	0	1	1	1	1	0	1	0	1	1	0	0	0	0	0	0	0	0	0	0	0	0	0	0	0	1	1	1	0	0	0	1	1
A0A0G2K5R4	A0A0G2K5R4	2	2	2				1	2	2	2	0	0	0	0	0	0	0	0	0	1	1	1	0	1	0	0	0	1	0	1	1	1	0	0	0	1	0	1	0	1	0	0	0	0	0	0	0	0
A0A0G2K5S3;F1M3S1	A0A0G2K5S3;F1M3S1	2;2	2;2	2;2		Cd101	;	2	2	2	2	2	2	2	1	0	0	2	2	1	2	1	1	1	2	2	1	1	2	0	0	0	0	1	1	1	0	0	0	1	0	2	2	2	1	0	0	2	2
A0A0G2K5X9;P05182	A0A0G2K5X9;P05182	1;1	1;1	1;1	Cytochrome P450 2E1	Cyp2e1	;	2	1	1	1	0	0	0	0	0	0	0	1	1	0	0	0	0	0	0	0	1	0	0	0	0	0	0	0	0	0	0	0	0	0	0	0	0	0	0	0	0	1
A0A0G2K601	A0A0G2K601	1	1	1				1	1	1	1	0	0	0	1	1	1	0	0	0	0	0	0	0	0	0	0	0	0	0	0	0	1	0	1	1	1	1	1	1	1	0	0	0	1	1	1	0	0
D3ZCF5;A0A0G2K612	D3ZCF5;A0A0G2K612	2;2	2;2	2;2		Smurf1	;	2	2	2	2	1	0	1	2	0	1	0	0	0	1	1	0	0	0	0	0	0	1	1	0	1	2	1	1	0	0	0	1	1	0	1	0	1	2	0	1	0	0
A0A0G2K618	A0A0G2K618	1	1	1				1	1	1	1	0	0	0	1	0	1	0	0	0	1	0	0	0	0	0	0	0	0	1	0	1	1	0	1	0	0	0	1	1	0	0	0	0	1	0	1	0	0
A0A0G2K648;Q4V7A0	A0A0G2K648;Q4V7A0	1;1	1;1	1;1	WD repeat-containing protein 61;WD repeat-containing protein 61, N-terminally processed	Wdr61	;	2	1	1	1	1	1	1	0	0	0	1	1	1	1	0	0	1	1	1	1	1	1	0	0	0	0	0	0	0	0	0	0	0	0	1	1	1	0	0	0	1	1
A0A0G2K654;M0R7B4;P15865;P06349	A0A0G2K654;M0R7B4;P15865	6;5;5;2	6;5;5;2	5;4;4;2	Histone H1.4	LOC684828;Hist1h1e	;;	4	6	6	5	4	4	5	4	2	5	4	5	5	4	4	4	4	4	6	5	4	5	4	2	4	4	4	5	3	2	2	4	5	1	4	4	5	4	2	5	4	5
Q5XI75;A0A0G2K6D2;Q62735	Q5XI75;A0A0G2K6D2;Q62735	1;1;1	1;1;1	1;1;1	Bile acid receptor	Nr1h4	;;	3	1	1	1	0	0	0	0	1	0	0	0	0	0	0	0	0	0	0	0	0	0	0	0	0	0	1	0	0	1	0	0	0	0	0	0	0	0	1	0	0	0
D3ZUF9;A0A0G2K6D5	D3ZUF9;A0A0G2K6D5	2;2	2;2	2;2		Pitrm1	;	2	2	2	2	1	0	1	0	1	0	2	2	2	1	1	1	2	2	2	2	1	2	0	0	0	0	0	0	1	0	0	0	0	0	1	0	1	0	1	0	2	2
A0A0G2K6G2;Q7TP48;D3ZGQ3;Q5EB60	A0A0G2K6G2;Q7TP48;D3ZGQ3;Q5EB60	6;6;5;4	6;6;5;4	6;6;5;4	Adipocyte plasma membrane-associated protein	Apmap	;;;	4	6	6	6	3	2	4	1	0	2	2	4	2	1	3	3	1	2	4	3	2	2	0	0	2	0	1	1	0	0	0	1	2	0	3	2	4	1	0	2	2	4
A0A0G2K6H2;P57113	A0A0G2K6H2;P57113	3;3	3;3	3;3	Maleylacetoacetate isomerase	Gstz1	;	2	3	3	3	2	2	2	0	0	0	2	2	2	2	2	2	2	2	2	2	3	2	1	0	0	1	0	0	1	0	0	1	1	0	2	2	2	0	0	0	2	2
F1M6S8;A0A0G2K6H6	F1M6S8;A0A0G2K6H6	2;2	2;2	2;2		Slc17a1	;	2	2	2	2	0	0	0	1	1	1	0	0	0	0	0	1	0	0	0	0	0	0	1	0	0	0	0	1	1	1	1	1	1	0	0	0	0	1	1	1	0	0
C5H4P9;A0A0G2K6I3;Q9Z2J4	C5H4P9;A0A0G2K6I3;Q9Z2J4	2;2;2	2;2;2	2;2;2	Nexilin	Nexn	;;	3	2	2	2	0	0	0	1	0	2	0	0	0	0	0	0	0	0	0	0	0	0	2	0	0	1	1	1	0	0	0	2	1	0	0	0	0	1	0	2	0	0
A0A0G2K6J5;B2GV99;Q64119;A0A0G2JWE1;D3ZHA7;P16409	A0A0G2K6J5;B2GV99;Q64119;A0A0G2JWE1	8;8;8;7;1;1	8;8;8;7;1;1	8;8;8;7;1;1	Myosin light polypeptide 6	Myl6	;;;	6	8	8	8	6	6	5	7	8	7	6	6	6	6	6	6	6	6	6	6	6	6	7	8	7	8	8	7	8	5	7	7	7	4	6	6	5	7	8	7	6	6
A0A0G2K6J6	A0A0G2K6J6	2	2	2				1	2	2	2	1	1	1	1	0	1	1	1	1	1	0	1	2	1	1	1	1	1	1	1	1	1	1	1	1	0	0	1	1	0	1	1	1	1	0	1	1	1
F1M4B7;A0A0G2K6K7;K7QQW0;Q9JLH5	F1M4B7;A0A0G2K6K7;K7QQW0	3;3;3;1	3;3;3;1	3;3;3;1		Cdk5rap2	;;	4	3	3	3	1	1	1	0	0	0	1	2	1	1	2	2	1	1	2	1	0	1	0	0	0	0	0	0	0	0	0	0	0	0	1	1	1	0	0	0	1	2
A0A0G2K6L3;F1M8G6	A0A0G2K6L3;F1M8G6	3;3	3;3	3;3	DNA polymerase	Rev3l	;	2	3	3	3	1	1	1	1	1	2	2	2	1	1	1	1	1	1	1	2	1	1	1	1	1	1	1	2	1	1	2	1	1	1	1	1	1	1	1	2	2	2
A0A0G2K6P1;Q6MGB5	A0A0G2K6P1;Q6MGB5	1;1	1;1	1;1	Estradiol 17-beta-dehydrogenase 8	Hsd17b8	;	2	1	1	1	1	1	1	0	0	0	1	1	1	1	1	1	1	1	1	1	1	1	0	0	0	0	0	0	0	0	0	0	0	0	1	1	1	0	0	0	1	1
D3ZCR3;A0A0G2K6P4;B4F758;P63159;D3ZXR5;D4A6A9;D3ZLG3;D3ZC69;M0R7R5;D3ZIU9;F1LNG6;Q7TPK9;F1M6B2;D3ZN59;D3ZGW6;P52925	D3ZCR3;A0A0G2K6P4;B4F758;P63159;D3ZXR5	5;5;5;5;4;2;2;2;2;2;2;2;1;1;1;1	5;5;5;5;4;2;2;2;2;2;2;2;1;1;1;1	5;5;5;5;4;2;2;2;2;2;2;2;1;1;1;1	High mobility group protein B1	Hmg1l1;Hmgb1	;;;;	16	5	5	5	4	5	5	2	1	1	3	5	4	5	5	5	5	5	4	3	5	3	1	0	0	1	1	1	1	0	0	0	0	0	4	5	5	2	1	1	3	5
Q5XI09;A0A0G2K6Q5;Q6MG06	Q5XI09;A0A0G2K6Q5;Q6MG06	1;1;1	1;1;1	1;1;1	Guanine nucleotide-binding protein-like 1	Gnl1	;;	3	1	1	1	0	0	0	0	0	0	0	0	0	1	1	1	0	0	0	0	0	0	0	0	0	0	0	0	0	0	0	0	0	0	0	0	0	0	0	0	0	0
A0A0G2K6S3	A0A0G2K6S3	1	1	1				1	1	1	1	1	0	0	1	0	0	0	0	0	1	0	0	0	0	0	0	0	0	0	0	0	1	1	0	1	0	0	0	0	0	1	0	0	1	0	0	0	0
A0A0G2K6T6	A0A0G2K6T6	1	1	1				1	1	1	1	0	0	0	0	0	0	0	0	0	0	0	0	0	0	0	0	1	0	0	0	0	0	0	0	0	0	0	0	0	0	0	0	0	0	0	0	0	0
Q00A22;A0A0G2K6T9	Q00A22;A0A0G2K6T9	1;1	1;1	1;1		Pcdh1	;	2	1	1	1	1	1	1	0	0	0	1	0	1	1	0	1	1	1	0	1	0	0	0	0	0	0	0	0	0	0	0	0	0	0	1	1	1	0	0	0	1	0
F1LQ81;A0A0G2K6U1;Q9QUL6	F1LQ81;A0A0G2K6U1;Q9QUL6	1;1;1	1;1;1	1;1;1	Vesicle-fusing ATPase	Nsf	;;	3	1	1	1	1	0	1	0	0	0	0	0	1	0	0	1	1	0	0	0	1	0	0	0	0	0	0	0	0	0	0	0	0	0	1	0	1	0	0	0	0	0
A0A0G2K6X7	A0A0G2K6X7	1	1	1				1	1	1	1	0	0	0	0	0	0	0	0	1	0	1	0	0	1	0	0	0	0	0	0	0	0	0	0	0	0	0	0	0	0	0	0	0	0	0	0	0	0
A0A0G2K6Y8;D4A6Y1	A0A0G2K6Y8;D4A6Y1	1;1	1;1	1;1		Npat	;	2	1	1	1	0	0	0	0	0	0	0	0	0	0	0	0	0	0	0	0	0	0	0	0	0	0	1	0	0	0	0	0	0	0	0	0	0	0	0	0	0	0
M0R930;A0A0G2K6Y9;O70257	M0R930;A0A0G2K6Y9;O70257	2;2;2	2;2;2	2;2;2	Syntaxin-7	LOC100910446;Stx7	;;	3	2	2	2	1	1	2	0	0	0	1	1	1	1	1	1	1	0	1	1	1	1	0	0	0	0	0	0	0	0	0	0	0	0	1	1	2	0	0	0	1	1
A0A0G2K714;Q6AYE2	A0A0G2K714;Q6AYE2	1;1	1;1	1;1	Endophilin-B1	Sh3glb1	;	2	1	1	1	0	0	0	1	1	0	0	0	0	0	0	0	0	0	0	0	0	0	0	1	1	1	1	1	1	1	0	1	1	0	0	0	0	1	1	0	0	0
A0A0G2K715;A0A0G2K929	A0A0G2K715;A0A0G2K929	2;2	2;2	2;2			;	2	2	2	2	1	1	0	0	0	0	1	0	0	1	0	0	0	0	0	0	0	0	0	0	0	1	0	0	0	0	0	0	0	0	1	1	0	0	0	0	1	0
A0A0G2K719;D4ADE8;A0A0G2K9N3;W8BZ34;D3ZN21;C9WPN2	A0A0G2K719;D4ADE8;A0A0G2K9N3;W8BZ34;D3ZN21;C9WPN2	5;4;4;4;4;3	5;4;4;4;4;3	5;4;4;4;4;3		Ddx3x;DDX3Y;Ddx3y;Ddx3	;;;;;	6	5	5	5	5	4	3	2	0	2	4	3	4	4	4	4	3	4	5	3	4	3	2	0	2	2	2	3	2	0	0	3	2	0	5	4	3	2	0	2	4	3
A0A0G2K729	A0A0G2K729	1	1	1				1	1	1	1	0	0	0	0	0	0	0	0	0	0	0	0	0	0	0	0	0	0	0	0	0	1	0	1	0	0	0	0	0	0	0	0	0	0	0	0	0	0
A0A0G2K737;Q920J4	A0A0G2K737;Q920J4	2;2	2;2	2;2	Thioredoxin-like protein 1	Txnl1	;	2	2	2	2	0	1	1	0	0	1	2	2	2	2	1	1	2	2	2	2	1	2	1	0	0	1	1	0	0	0	0	1	1	0	0	1	1	0	0	1	2	2
D3Z8D7;A0A0G2K743;P62856;D3ZJ54;A0A0G2JY64;A0A0G2JVP7	D3Z8D7;A0A0G2K743;P62856;D3ZJ54;A0A0G2JY64;A0A0G2JVP7	2;2;2;1;1;1	2;2;2;1;1;1	2;2;2;1;1;1	40S ribosomal protein S26	LOC100361854;Rps26;RGD1565117	;;;;;	6	2	2	2	1	1	1	1	0	0	1	1	1	1	1	1	1	2	1	2	1	1	1	1	1	1	1	1	1	0	0	1	1	0	1	1	1	1	0	0	1	1
A0A0G2K757;P25235	A0A0G2K757;P25235	11;11	11;11	11;11	Dolichyl-diphosphooligosaccharide--protein glycosyltransferase subunit 2	Rpn2	;	2	11	11	11	6	6	6	6	0	7	7	6	7	7	8	7	9	7	8	6	6	7	6	1	3	6	4	6	2	1	1	7	7	0	6	6	6	6	0	7	7	6
M0R5P7;M0R9A7;A0A0G2K798;P19490	M0R5P7;M0R9A7;A0A0G2K798;P19490	2;2;2;2	2;2;2;2	2;2;2;2	Glutamate receptor 1	Gria1	;;;	4	2	2	2	0	0	0	0	0	0	0	1	0	0	0	1	0	1	1	0	0	0	0	1	0	0	0	0	0	0	0	0	0	0	0	0	0	0	0	0	0	1
A0A0G2K7C2;D3ZX13	A0A0G2K7C2;D3ZX13	1;1	1;1	1;1	Kinesin-like protein	Kif20b	;	2	1	1	1	1	0	0	0	0	0	1	0	0	0	0	0	0	0	0	0	0	1	0	0	0	0	0	0	0	0	0	0	0	0	1	0	0	0	0	0	1	0
A0A0G2K7D6;D4A974;D4A9X7	A0A0G2K7D6;D4A974;D4A9X7	2;1;1	2;1;1	1;1;1		Hic1;Hic2	;;	3	2	2	1	0	0	0	0	0	0	0	1	0	0	0	0	0	0	0	0	0	0	0	0	0	0	0	0	0	0	0	0	0	0	0	0	0	0	0	0	0	1
Q8VHS9;Q8CFG7;A0A0G2K7E5;Q9ERS3;D3ZKP9;A0A0G2K8L7;P54290	Q8VHS9;Q8CFG7;A0A0G2K7E5;Q9ERS3;D3ZKP9;A0A0G2K8L7;P54290	12;12;12;11;11;10;10	12;12;12;11;11;10;10	12;12;12;11;11;10;10	Voltage-dependent calcium channel subunit alpha-2/delta-1;Voltage-dependent calcium channel subunit alpha-2-1;Voltage-dependent calcium channel subunit delta-1	Cacna2d1	;;;;;;	7	12	12	12	0	0	0	7	7	6	0	0	0	0	0	0	0	0	0	0	0	0	5	4	2	6	5	6	7	4	6	4	5	2	0	0	0	7	7	6	0	0
A0A0G2K7F7	A0A0G2K7F7	19	2	2				1	19	2	2	5	5	3	15	11	17	6	4	6	5	6	3	5	4	6	4	7	4	14	10	9	15	15	17	12	7	14	16	14	7	0	0	0	1	1	1	0	0
G3V9Z6;A0A0G2K7G7;B0BNF1;A0A0G2JVY6	G3V9Z6;A0A0G2K7G7;B0BNF1	3;3;3;1	3;3;3;1	3;3;3;1	Septin-8	Sept8	;;	4	3	3	3	0	0	1	0	1	2	0	1	0	0	0	0	0	1	0	0	1	0	1	1	0	0	0	2	1	1	1	1	1	1	0	0	1	0	1	2	0	1
A0A0G2K7J0;Q924N5	A0A0G2K7J0;Q924N5	1;1	1;1	1;1	Long-chain-fatty-acid--CoA ligase ACSBG1	Acsbg1	;	2	1	1	1	0	0	0	0	0	1	0	0	0	0	0	0	0	0	0	0	0	0	1	0	0	1	1	0	0	0	0	1	1	0	0	0	0	0	0	1	0	0
F1LRB9;Q0PG39;A0A0G2K7J3;Q9QX01	F1LRB9;Q0PG39;A0A0G2K7J3;Q9QX01	1;1;1;1	1;1;1;1	1;1;1;1	Short transient receptor potential channel 1	LOC100909709;Trpc1	;;;	4	1	1	1	0	1	0	0	0	0	1	0	1	0	1	0	0	1	1	1	0	1	0	0	0	0	0	0	0	0	0	0	0	0	0	1	0	0	0	0	1	0
A0A0G2K7K2;Q9JM53;Q924M6	A0A0G2K7K2;Q9JM53;Q924M6	14;14;12	14;14;12	14;14;12	Apoptosis-inducing factor 1, mitochondrial	Aifm1	;;	3	14	14	14	11	11	13	1	0	3	13	13	11	11	13	12	11	12	12	11	12	11	1	3	5	0	2	2	1	0	0	2	7	0	11	11	13	1	0	3	13	13
Q9ES02;D6C6P2;Q8K3V0;A0A0G2K7K7	Q9ES02;D6C6P2;Q8K3V0;A0A0G2K7K7	1;1;1;1	1;1;1;1	1;1;1;1		Mepe	;;;	4	1	1	1	0	0	0	1	0	1	0	0	0	0	0	0	0	0	0	0	0	0	1	0	0	1	0	1	0	0	0	1	1	0	0	0	0	1	0	1	0	0
A0A0G2K7M2	A0A0G2K7M2	1	1	1				1	1	1	1	0	0	0	0	1	0	0	0	0	0	0	0	0	0	0	0	0	0	0	1	0	0	0	0	1	0	1	1	1	0	0	0	0	0	1	0	0	0
A0A0G2K7N8	A0A0G2K7N8	2	2	2				1	2	2	2	1	0	0	0	0	0	1	1	2	1	1	0	1	1	0	1	1	1	0	0	0	0	0	0	0	0	0	0	0	0	1	0	0	0	0	0	1	1
F1LS02;A0A0G2K7T6;P37199	F1LS02;A0A0G2K7T6;P37199	1;1;1	1;1;1	1;1;1	Nuclear pore complex protein Nup155	Nup155	;;	3	1	1	1	1	0	0	0	0	0	1	0	1	0	0	0	0	0	0	0	0	0	0	0	0	0	0	0	0	0	0	0	0	0	1	0	0	0	0	0	1	0
G3V7E1;A0A0G2K7V6;Q8K4R8	G3V7E1;A0A0G2K7V6;Q8K4R8	1;1;1	1;1;1	1;1;1	Sodium-dependent phosphate transport protein 2C	Slc34a3	;;	3	1	1	1	0	0	0	0	0	0	0	0	0	0	0	0	1	0	0	0	0	0	0	0	0	0	0	0	0	0	0	0	0	0	0	0	0	0	0	0	0	0
A0A0G2K7W2;Q5XI42	A0A0G2K7W2;Q5XI42	1;1	1;1	1;1	Aldehyde dehydrogenase family 3 member B1	Aldh3b1	;	2	1	1	1	0	0	0	1	0	1	0	0	0	0	0	0	0	0	0	0	0	0	1	0	0	1	1	0	0	1	0	1	1	1	0	0	0	1	0	1	0	0
A0A0G2K7W6;D4AAY6;D3ZI60;D3ZG03;P18445	A0A0G2K7W6;D4AAY6;D3ZI60;D3ZG03;P18445	2;1;1;1;1	2;1;1;1;1	2;1;1;1;1	60S ribosomal protein L27a	RGD1559972;RGD1561984;RGD1565415;Rpl27a	;;;;	5	2	2	2	0	0	0	0	0	2	0	0	1	1	1	1	1	1	1	1	1	1	1	0	0	0	0	0	0	0	0	2	1	0	0	0	0	0	0	2	0	0
A0A0G2K7X0;Q5PPH9;F7EL36;P49911	A0A0G2K7X0;Q5PPH9;F7EL36;P49911	2;2;2;2	2;2;2;2	2;2;2;2	Acidic leucine-rich nuclear phosphoprotein 32 family member A	Anp32a	;;;	4	2	2	2	1	1	1	2	0	1	1	1	1	2	1	1	1	1	1	1	1	1	0	1	1	1	1	1	1	0	1	1	1	0	1	1	1	2	0	1	1	1
A0A0G2K833;F1LR12	A0A0G2K833;F1LR12	1;1	1;1	1;1		Nav2	;	2	1	1	1	0	0	0	0	0	0	0	0	0	0	0	0	0	0	0	0	0	0	0	0	0	0	1	0	0	0	0	0	0	0	0	0	0	0	0	0	0	0
A0A0G2K845;Q8K3R4	A0A0G2K845;Q8K3R4	2;2	2;2	2;2		Adipoq	;	2	2	2	2	0	0	0	2	2	2	0	0	0	0	0	0	0	0	0	0	0	0	2	2	2	2	2	2	2	2	2	2	2	1	0	0	0	2	2	2	0	0
Q4KM41;A0A0G2K850;B1WC50;A0A140UHY3	Q4KM41;A0A0G2K850;B1WC50;A0A140UHY3	1;1;1;1	1;1;1;1	1;1;1;1		Ewsr1	;;;	4	1	1	1	1	1	0	0	0	0	1	1	0	1	1	1	0	1	1	1	0	0	1	0	0	0	0	0	0	0	0	0	0	0	1	1	0	0	0	0	1	1
A0A0G2K867;Q9ERC5	A0A0G2K867;Q9ERC5	2;2	2;2	2;2	Otoferlin	Otof	;	2	2	2	2	1	1	1	0	0	0	1	1	1	0	0	0	1	0	0	0	1	1	0	0	0	0	0	0	0	0	0	1	1	0	1	1	1	0	0	0	1	1
A0A0G2K876;F8WFW5;Q01062	A0A0G2K876;F8WFW5;Q01062	1;1;1	1;1;1	1;1;1	cGMP-dependent 3,5-cyclic phosphodiesterase	Pde2a	;;	3	1	1	1	1	1	1	0	0	0	1	1	0	1	1	1	1	0	0	0	0	1	0	0	0	0	0	0	0	0	0	0	0	0	1	1	1	0	0	0	1	1
A0A0G2K890;P31977	A0A0G2K890;P31977	20;20	13;13	13;13	Ezrin	Ezr	;	2	20	13	13	18	17	15	6	3	6	18	16	16	16	15	15	14	15	15	16	16	17	6	1	2	7	4	5	2	3	4	6	7	2	11	11	10	1	0	1	11	11
Q7TP83;E9PST1;Q6QI47;A0A0G2K896	Q7TP83;E9PST1;Q6QI47;A0A0G2K896	2;2;2;2	2;2;2;2	2;2;2;2		RGD1310507	;;;	4	2	2	2	0	0	0	2	0	1	0	1	0	1	1	0	0	0	0	0	0	0	2	1	1	2	2	2	2	0	2	2	1	0	0	0	0	2	0	1	0	1
A0A0G2K8A0;D3ZDF5	A0A0G2K8A0;D3ZDF5	1;1	1;1	1;1		Ssmem1	;	2	1	1	1	1	1	1	0	0	0	1	1	0	1	1	1	1	1	1	1	1	1	0	0	0	0	0	0	0	0	0	0	0	0	1	1	1	0	0	0	1	1
A0A0G2K8B7;Q5RKI1;Q3B8Q2	A0A0G2K8B7;Q5RKI1	6;6;1	6;6;1	1;1;0	Eukaryotic initiation factor 4A-II;Eukaryotic initiation factor 4A-II, N-terminally processed	Eif4a2	;	3	6	6	1	5	5	4	3	1	2	4	3	4	4	4	2	5	4	5	4	4	4	2	2	2	2	2	2	1	1	1	2	2	1	5	5	4	3	1	2	4	3
A0A0G2K8E1;Q9QZM6	A0A0G2K8E1;Q9QZM6	1;1	1;1	1;1	Sodium/potassium/calcium exchanger 1	Slc24a1	;	2	1	1	1	1	1	1	1	0	0	1	1	1	1	1	1	1	1	1	1	0	1	0	0	0	0	0	0	1	0	1	1	0	0	1	1	1	1	0	0	1	1
G3V8Q9;A0A0G2K8G0;P70478	G3V8Q9;A0A0G2K8G0;P70478	3;3;3	3;3;3	3;3;3	Adenomatous polyposis coli protein	Apc	;;	3	3	3	3	0	1	1	1	0	0	1	2	2	1	1	0	1	1	1	1	1	1	0	1	0	0	1	0	1	1	1	2	1	1	0	1	1	1	0	0	1	2
A0A0H2UHL6;A0A0G2K8H6;P00786	A0A0H2UHL6;A0A0G2K8H6;P00786	2;2;2	2;2;2	2;2;2	Pro-cathepsin H;Cathepsin H mini chain;Cathepsin H;Cathepsin H heavy chain;Cathepsin H light chain	Ctsh	;;	3	2	2	2	1	1	1	0	0	0	0	1	1	2	0	1	0	0	1	1	2	1	1	0	0	0	0	0	0	0	0	0	0	0	1	1	1	0	0	0	0	1
A0A0G2K8K0;Q4KM71	A0A0G2K8K0;Q4KM71	2;2	2;2	2;2		Sfpq	;	2	2	2	2	2	2	2	1	0	1	1	1	2	2	1	2	1	2	2	1	2	2	0	0	0	1	0	0	0	0	0	1	0	0	2	2	2	1	0	1	1	1
A0A1B0GWP1;A0A0G2K8N7;Q5U2Z8	A0A1B0GWP1;A0A0G2K8N7;Q5U2Z8	1;1;1	1;1;1	1;1;1	Elongation of very long chain fatty acids protein	Elovl1	;;	3	1	1	1	1	1	1	0	0	0	1	1	1	1	1	1	1	1	1	1	1	1	0	1	1	0	0	0	0	0	0	0	0	0	1	1	1	0	0	0	1	1
A0A0G2K8N9	A0A0G2K8N9	2	2	2				1	2	2	2	1	1	1	0	0	0	1	1	1	1	1	0	1	1	0	1	1	0	0	0	0	0	0	0	0	0	0	0	0	0	1	1	1	0	0	0	1	1
A0A0G2K8Q1;P06759	A0A0G2K8Q1;P06759	2;1	2;1	2;1	Apolipoprotein C-III	Apoc3	;	2	2	2	2	2	0	2	0	1	0	1	0	1	0	1	1	1	2	1	1	0	0	1	2	2	1	1	1	1	0	1	1	1	1	2	0	2	0	1	0	1	0
A0A0G2K8Q5	A0A0G2K8Q5	4	1	1				1	4	1	1	3	4	4	1	2	2	3	3	3	3	3	3	4	3	4	3	3	3	2	2	2	2	2	2	2	2	2	2	1	2	0	1	1	0	0	0	0	0
A0A0G2K8Q8;B2RYX1	A0A0G2K8Q8;B2RYX1	2;2	2;2	2;2		Uqcr10	;	2	2	2	2	2	2	2	2	2	2	2	2	2	2	2	2	2	2	2	2	2	2	2	2	2	1	2	2	2	0	2	2	2	0	2	2	2	2	2	2	2	2
A0A0G2K8T0;Q6P7S1	A0A0G2K8T0;Q6P7S1	3;3	3;3	3;3	Acid ceramidase	Asah1	;	2	3	3	3	0	0	0	1	2	2	0	0	0	0	0	0	0	0	0	0	0	0	2	0	1	2	1	2	1	0	2	2	2	1	0	0	0	1	2	2	0	0
A0A0G2K8T6;Q3T921;E9PTC3	A0A0G2K8T6;Q3T921;E9PTC3	1;1;1	1;1;1	1;1;1		Zeb2	;;	3	1	1	1	1	0	1	0	0	0	1	1	0	1	1	1	1	1	1	1	1	1	0	0	1	0	0	0	0	0	0	0	0	0	1	0	1	0	0	0	1	1
A0A0G2K8U6;Q4G059	A0A0G2K8U6;Q4G059	1;1	1;1	1;1	Cell division cycle-associated 7-like protein	Cdca7l	;	2	1	1	1	1	1	1	0	1	1	0	0	0	1	1	1	1	1	1	0	0	1	1	1	0	1	1	0	0	0	0	1	1	0	1	1	1	0	1	1	0	0
R9PXU6;A0A0G2K8V2;P85972	R9PXU6;A0A0G2K8V2;P85972	31;31;31	31;31;31	31;31;31	Vinculin	Vcl	;;	3	31	31	31	11	13	10	25	7	23	12	10	9	13	10	11	9	13	10	13	11	11	25	5	13	23	17	23	16	8	8	26	24	8	11	13	10	25	7	23	12	10
A0A0G2K8V6	A0A0G2K8V6	1	1	1				1	1	1	1	0	0	0	1	0	1	0	0	0	0	0	0	0	0	0	0	0	0	1	0	0	0	0	0	0	0	0	0	0	0	0	0	0	1	0	1	0	0
G3V6S0;Q6XD99;A0A0G2K8W9;A0A0G2JZY6;Q5D002;Q99MI4;Q8VI65	G3V6S0;Q6XD99;A0A0G2K8W9;A0A0G2JZY6	48;48;48;47;9;3;1	48;48;48;47;9;3;1	47;47;47;46;9;3;1		Sptbn1	;;;	7	48	48	47	36	39	40	17	1	17	37	41	39	42	39	37	37	39	41	37	34	39	15	5	17	9	3	19	2	1	0	8	12	2	36	39	40	17	1	17	37	41
A0A0G2K8X7;D4A693	A0A0G2K8X7;D4A693	1;1	1;1	1;1	Antizyme inhibitor 2	Azin2	;	2	1	1	1	0	0	0	1	0	1	0	0	0	0	0	0	0	0	0	0	0	0	0	0	0	0	0	0	0	0	0	1	1	0	0	0	0	1	0	1	0	0
A0A0G2K8Z6	A0A0G2K8Z6	1	1	1				1	1	1	1	0	0	0	0	0	0	0	0	0	0	0	0	0	0	1	0	0	0	0	0	0	0	0	0	0	0	0	0	0	0	0	0	0	0	0	0	0	0
A0A0G2K905;A0A0G2K9A2;P85970;A0A0G2K2J1	A0A0G2K905;A0A0G2K9A2;P85970;A0A0G2K2J1	2;2;2;1	2;2;2;1	2;2;2;1	Actin-related protein 2/3 complex subunit 2	Arpc2	;;;	4	2	2	2	2	1	2	0	0	1	2	2	2	1	2	2	2	2	2	2	1	2	0	0	0	1	1	1	0	0	1	1	1	0	2	1	2	0	0	1	2	2
A0A0G2K910;F1M9D3	A0A0G2K910;F1M9D3	1;1	1;1	1;1		S1pr3	;	2	1	1	1	1	1	1	0	0	0	1	1	1	1	1	1	1	1	0	1	1	1	1	0	0	0	0	0	1	0	0	0	0	0	1	1	1	0	0	0	1	1
Q80YG1;Q68FU2;E9PSV5;A0A0G2K931;A0A0G2KAC0	Q80YG1;Q68FU2;E9PSV5;A0A0G2K931;A0A0G2KAC0	6;6;6;6;3	6;6;6;6;3	6;6;6;6;3	Phosphoserine aminotransferase	Psat1	;;;;	5	6	6	6	5	6	6	0	0	0	6	5	5	6	6	6	5	5	6	4	5	5	1	0	1	0	0	1	0	0	0	0	0	0	5	6	6	0	0	0	6	5
B5DFH4;A0A0G2K950	B5DFH4;A0A0G2K950	2;2	2;2	2;2		Papss2	;	2	2	2	2	1	0	0	1	0	1	1	0	0	0	1	0	1	0	0	1	0	0	1	1	1	1	1	1	1	0	1	1	1	0	1	0	0	1	0	1	1	0
A0A0G2K962	A0A0G2K962	1	1	1				1	1	1	1	0	0	0	0	0	0	0	0	0	0	0	0	0	0	1	0	0	0	0	0	0	0	0	0	0	0	0	0	0	0	0	0	0	0	0	0	0	0
Q5U1Y3;A0A0G2K995	Q5U1Y3;A0A0G2K995	8;8	8;8	8;8		Fblim1	;	2	8	8	8	0	1	0	7	0	8	0	1	0	1	1	0	0	0	1	1	0	0	7	0	1	5	4	7	3	0	0	6	6	0	0	1	0	7	0	8	0	1
D3ZDA6;A0A0G2K999	D3ZDA6;A0A0G2K999	1;1	1;1	1;1		Sdk2	;	2	1	1	1	1	1	1	0	0	0	1	1	1	0	1	1	1	1	0	0	0	0	1	0	1	0	0	0	0	0	0	0	0	0	1	1	1	0	0	0	1	1
A0A0H2UHI5;E0A3N4;A0A0G2KB85;A0A0G2K9B1;P09006	A0A0H2UHI5;E0A3N4;A0A0G2KB85;A0A0G2K9B1;P09006	7;7;7;7;7	5;5;5;5;5	5;5;5;5;5	Serine protease inhibitor A3N	Serpina3n	;;;;	5	7	5	5	1	1	2	6	4	2	1	2	1	1	0	4	1	0	1	2	0	1	6	4	3	5	6	5	5	4	5	2	3	1	0	0	1	4	3	0	1	2
F7EWC1;A0A0G2K9C0;B5DEX4	F7EWC1;A0A0G2K9C0;B5DEX4	1;1;1	1;1;1	1;1;1		Vasp	;;	3	1	1	1	0	0	0	1	0	0	0	0	0	0	0	0	0	0	0	0	0	0	0	0	0	1	0	0	0	0	0	1	1	0	0	0	0	1	0	0	0	0
G3V7H1;A0A0G2K9I2;Q63744	G3V7H1;A0A0G2K9I2;Q63744	2;2;2	2;2;2	2;2;2	Rho GTPase-activating protein 7	Dlc1	;;	3	2	2	2	0	0	1	1	0	1	0	0	0	0	0	0	1	1	0	0	0	0	1	1	1	2	1	1	0	0	1	2	2	1	0	0	1	1	0	1	0	0
G3V7K3;A0A0G2K9I6;Q9JL97;P13635	G3V7K3;A0A0G2K9I6;Q9JL97;P13635	20;20;19;18	20;20;19;18	20;20;19;18	Ceruloplasmin	Cp	;;;	4	20	20	20	6	5	10	11	17	12	6	4	2	8	7	10	9	5	6	11	4	6	16	13	11	16	16	15	19	12	16	10	9	8	6	5	10	11	17	12	6	4
F1LTE0;A0A0G2K9J0	F1LTE0;A0A0G2K9J0	4;4	4;4	3;3		Tanc2	;	2	4	4	3	2	2	2	1	1	1	2	1	2	1	2	1	2	1	2	2	2	2	1	1	1	1	1	1	0	1	1	2	1	0	2	2	2	1	1	1	2	1
A0A0G2K9J2;Q5XIL1;E9PTI1	A0A0G2K9J2;Q5XIL1;E9PTI1	12;11;11	12;11;11	12;11;11		Atp6v1h	;;	3	12	12	12	10	9	10	1	0	0	8	11	9	9	10	10	9	9	10	9	10	8	1	0	0	0	0	0	0	0	0	0	0	0	10	9	10	1	0	0	8	11
A0A0G2K9J3;D4ABV1	A0A0G2K9J3;D4ABV1	1;1	1;1	1;1		Gtpbp2	;	2	1	1	1	1	1	1	1	0	1	1	1	1	1	1	1	1	1	1	1	1	1	0	0	0	0	0	0	0	0	0	1	0	0	1	1	1	1	0	1	1	1
A0A0G2K9M2;A0A0G2QC13	A0A0G2K9M2;A0A0G2QC13	1;1	1;1	1;1			;	2	1	1	1	0	0	0	1	0	1	0	0	0	0	0	0	0	0	0	0	0	0	1	0	0	1	1	1	1	0	0	1	0	0	0	0	0	1	0	1	0	0
A0A0G2K9M8;Q9Z340	A0A0G2K9M8;Q9Z340	3;2	3;2	3;2	Partitioning defective 3 homolog	Pard3	;	2	3	3	3	1	1	1	0	0	0	1	2	1	2	1	1	1	1	1	1	1	1	0	0	0	0	0	0	0	0	0	0	0	0	1	1	1	0	0	0	1	2
D3ZCW0;A0A0G2K9N5;A0A0G2QC14	D3ZCW0;A0A0G2K9N5;A0A0G2QC14	1;1;1	1;1;1	1;1;1		Cyp11b3	;;	3	1	1	1	0	0	0	0	0	0	0	0	0	0	0	0	1	0	0	0	0	0	0	0	0	0	0	0	0	0	0	0	0	0	0	0	0	0	0	0	0	0
A0A0G2K9U7;F1M3B2	A0A0G2K9U7;F1M3B2	1;1	1;1	1;1		Maml2	;	2	1	1	1	0	0	0	0	0	0	0	0	0	0	0	0	0	0	0	0	0	0	0	0	0	0	0	0	0	0	1	0	0	0	0	0	0	0	0	0	0	0
A0A0G2K9W7;P98158	A0A0G2K9W7;P98158	77;77	77;77	77;77	Low-density lipoprotein receptor-related protein 2	Lrp2	;	2	77	77	77	66	60	62	1	0	0	56	61	55	64	64	61	66	68	67	59	60	60	3	2	2	2	3	3	1	1	1	2	1	0	66	60	62	1	0	0	56	61
Q5PQS9;E9PT04;A0A0G2KA50	Q5PQS9;E9PT04;A0A0G2KA50	1;1;1	1;1;1	1;1;1		Vps39	;;	3	1	1	1	1	1	0	1	0	0	0	0	0	0	1	0	0	1	0	1	0	1	1	0	0	0	0	0	0	0	0	1	0	0	1	1	0	1	0	0	0	0
A0A0G2KA69;Q5BJN8	A0A0G2KA69;Q5BJN8	2;2	2;2	2;2	Protein SDE2 homolog	Sde2	;	2	2	2	2	0	0	0	0	0	0	0	0	0	0	1	1	1	0	0	0	0	0	0	1	1	0	0	0	0	0	0	0	0	0	0	0	0	0	0	0	0	0
Q66H18;A0A0G2KA82	Q66H18;A0A0G2KA82	2;2	2;2	2;2		Sypl1	;	2	2	2	2	2	2	2	1	1	0	1	2	2	2	2	2	2	2	2	1	1	2	0	0	0	2	1	1	1	0	1	1	0	0	2	2	2	1	1	0	1	2
Q8K583;A0A0G2KA83;Q5M8C6	Q8K583;A0A0G2KA83;Q5M8C6	1;1;1	1;1;1	1;1;1	Fibrinogen-like protein 1	Fgl1	;;	3	1	1	1	0	1	1	1	1	1	0	0	1	0	1	0	0	0	1	0	0	0	1	1	1	1	0	1	1	0	0	1	1	0	0	1	1	1	1	1	0	0
B2RYC7;A0A0G2KA94	B2RYC7;A0A0G2KA94	1;1	1;1	1;1	Non-specific protein-tyrosine kinase	Tec	;	2	1	1	1	0	0	0	0	0	0	0	0	0	0	0	0	0	0	0	0	0	1	0	0	0	0	0	0	0	0	0	0	0	0	0	0	0	0	0	0	0	0
Q5PQM7;A0A0G2KAE1	Q5PQM7;A0A0G2KAE1	2;2	2;2	2;2		Lims2	;	2	2	2	2	0	0	0	2	0	2	0	0	0	0	0	0	0	0	0	0	0	0	1	0	0	2	2	2	0	0	0	1	1	0	0	0	0	2	0	2	0	0
A0A0G2KAJ7	A0A0G2KAJ7	4	4	4				1	4	4	4	2	2	1	0	0	1	1	1	1	1	1	2	3	4	3	2	2	0	1	1	1	0	0	2	1	1	1	1	1	1	2	2	1	0	0	1	1	1
A0A0G2KAM3;P49432	A0A0G2KAM3;P49432	10;10	10;10	10;10	Pyruvate dehydrogenase E1 component subunit beta, mitochondrial	Pdhb	;	2	10	10	10	10	9	9	4	5	7	10	8	9	10	10	10	10	9	10	10	10	8	6	7	6	4	6	7	6	0	6	6	7	0	10	9	9	4	5	7	10	8
Q7TNX2;A0A0G2KAQ8;G3V9N2;Q07066	Q7TNX2;A0A0G2KAQ8;G3V9N2;Q07066	1;1;1;1	1;1;1;1	1;1;1;1	Peroxisomal membrane protein 2	Pxmp2	;;;	4	1	1	1	1	1	1	0	0	0	1	1	1	1	1	1	1	1	1	1	1	1	0	0	0	0	0	0	0	0	0	0	0	0	1	1	1	0	0	0	1	1
Q6XDB6;A0A0G2KAT7;D3ZF41	Q6XDB6;A0A0G2KAT7;D3ZF41	1;1;1	1;1;1	1;1;1		Zfhx2	;;	3	1	1	1	0	0	0	0	0	0	0	0	0	0	0	0	0	0	1	0	0	0	0	0	0	0	0	0	0	0	0	0	0	0	0	0	0	0	0	0	0	0
A0A0G2KAW7;Q5XI72	A0A0G2KAW7;Q5XI72	1;1	1;1	1;1	Eukaryotic translation initiation factor 4H	Eif4h	;	2	1	1	1	1	1	0	0	0	0	0	0	0	0	0	0	1	0	0	0	0	0	0	0	0	0	0	0	0	0	0	0	0	0	1	1	0	0	0	0	0	0
A0A0G2KAY8;Q923V8	A0A0G2KAY8;Q923V8	1;1	1;1	1;1	15 kDa selenoprotein	Sep15	;	2	1	1	1	0	0	0	1	0	1	0	0	0	0	0	0	0	0	0	0	0	0	0	0	0	1	1	0	0	0	1	1	0	0	0	0	0	1	0	1	0	0
A0A0G2KB00;D3ZC92	A0A0G2KB00;D3ZC92	1;1	1;1	1;1		Frem1	;	2	1	1	1	1	1	1	0	0	0	1	1	1	1	1	1	1	0	1	1	1	1	0	0	0	0	0	0	0	0	0	0	0	0	1	1	1	0	0	0	1	1
D4ACD9;A0A0G2KB18	D4ACD9;A0A0G2KB18	1;1	1;1	1;1		Ptpdc1	;	2	1	1	1	0	0	0	0	0	0	0	0	0	0	0	0	0	0	0	0	0	1	0	0	0	0	0	0	0	0	0	0	0	0	0	0	0	0	0	0	0	0
E9PT76;A0A0G2KB28;O55215;O55214;O55212;A0A0U1RVI9;D3ZT78;P27952;D3ZQW7;D3ZIY7	E9PT76;A0A0G2KB28;O55215;O55214;O55212;A0A0U1RVI9;D3ZT78;P27952;D3ZQW7;D3ZIY7	2;2;2;2;2;2;2;2;1;1	2;2;2;2;2;2;2;2;1;1	1;1;1;1;1;1;1;1;0;0	40S ribosomal protein S2	Rps2-ps6;Gm8225;Rps2;LOC100359960	;;;;;;;;;	10	2	2	1	2	1	1	0	0	0	2	2	1	1	1	1	1	1	1	1	1	2	0	0	0	0	0	0	0	0	0	0	0	0	2	1	1	0	0	0	2	2
A0A0G2KB46;D4AD82;P81128	A0A0G2KB46;D4AD82;P81128	1;1;1	1;1;1	1;1;1	Rho GTPase-activating protein 35	Arhgap35	;;	3	1	1	1	0	0	0	0	1	1	0	0	0	0	0	0	0	0	0	0	0	0	0	0	0	1	0	1	1	1	1	1	1	1	0	0	0	0	1	1	0	0
A0A0G2KB56;P82808	A0A0G2KB56;P82808	1;1	1;1	1;1	Glutamine--fructose-6-phosphate aminotransferase [isomerizing] 1	Gfpt1	;	2	1	1	1	0	0	0	0	0	0	0	0	0	0	0	0	0	0	0	0	0	0	0	0	0	0	0	0	0	0	1	0	0	1	0	0	0	0	0	0	0	0
A0A0G2KB63;Q5XIH7	A0A0G2KB63;Q5XIH7	10;10	10;10	10;10	Prohibitin-2	Phb2	;	2	10	10	10	9	9	9	4	0	4	8	8	8	8	8	7	8	8	8	10	8	8	5	1	7	4	4	3	3	0	0	4	5	0	9	9	9	4	0	4	8	8
A0A0G2KBA1;Q6P790;F1LQS3;P21533	A0A0G2KBA1;Q6P790;F1LQS3;P21533	2;2;2;2	2;2;2;2	2;2;2;2	60S ribosomal protein L6	Rpl6	;;;	4	2	2	2	1	2	2	2	0	2	2	1	2	2	2	2	2	2	1	2	2	2	2	0	0	2	0	2	1	0	0	2	2	0	1	2	2	2	0	2	2	1
A0A0H2UHT1;A0A0G2KBB3;Q5BJM5	A0A0H2UHT1;A0A0G2KBB3;Q5BJM5	1;1;1	1;1;1	1;1;1	Pleckstrin homology domain-containing family O member 1	Plekho1	;;	3	1	1	1	0	0	0	0	0	0	0	1	0	0	0	0	0	0	0	0	0	0	0	0	0	0	0	0	0	0	1	0	0	1	0	0	0	0	0	0	0	1
A0A0G2KBB6	A0A0G2KBB6	1	1	1				1	1	1	1	0	0	0	1	0	0	1	0	0	0	0	0	0	0	0	0	0	0	0	0	0	0	0	0	0	0	0	0	0	0	0	0	0	1	0	0	1	0
A0A0G2KBC1;Q4V891	A0A0G2KBC1;Q4V891	1;1	1;1	1;1	Centrosomal protein POC5	Poc5	;	2	1	1	1	0	0	0	0	0	0	0	0	0	0	1	0	0	0	0	0	0	0	0	0	0	0	0	0	0	0	0	0	0	0	0	0	0	0	0	0	0	0
Q52KS1;A0A0G2KBC7;P47858	Q52KS1;A0A0G2KBC7;P47858	1;1;1	1;1;1	1;1;1	ATP-dependent 6-phosphofructokinase;ATP-dependent 6-phosphofructokinase, muscle type	Pfkm	;;	3	1	1	1	0	0	0	1	0	1	0	0	0	0	0	0	0	0	0	0	0	0	0	0	1	1	1	1	0	0	0	1	1	0	0	0	0	1	0	1	0	0
A0A0G2QC04;B5DEY0	A0A0G2QC04;B5DEY0	13;9	10;6	10;6		Pls1	;	2	13	10	10	8	9	10	2	0	3	8	8	8	8	8	6	9	9	9	7	7	7	2	1	0	2	1	2	2	1	0	2	2	0	7	8	8	0	0	0	7	7
Q68FR1;A0A0G2QC40	Q68FR1;A0A0G2QC40	1;1	1;1	1;1		Mkrn1	;	2	1	1	1	0	0	0	1	1	1	0	0	0	0	0	0	0	0	0	0	0	0	1	1	1	1	1	1	1	1	1	1	0	1	0	0	0	1	1	1	0	0
D3ZGG0;F1LQ07;Q3HW36;A0A0G2QC48;P18113	D3ZGG0;F1LQ07;Q3HW36;A0A0G2QC48;P18113	1;1;1;1;1	1;1;1;1;1	1;1;1;1;1	Thyroid hormone receptor beta	Thrb	;;;;	5	1	1	1	0	1	1	0	0	0	0	0	0	0	0	0	0	0	1	0	0	0	0	0	0	0	0	0	0	0	0	0	0	0	0	1	1	0	0	0	0	0
Q6AY36;A0A0G2QC56	Q6AY36;A0A0G2QC56	1;1	1;1	1;1	Coronin	Coro2a	;	2	1	1	1	0	0	0	0	0	0	1	0	0	0	0	0	0	0	0	0	0	0	0	0	0	0	0	0	0	0	0	0	0	0	0	0	0	0	0	0	1	0
A0A0G2QC60;Q3KRD2	A0A0G2QC60;Q3KRD2	2;1	2;1	2;1		Lmo2	;	2	2	2	2	0	0	0	0	0	0	0	0	0	0	0	0	0	0	0	0	0	0	0	0	1	0	0	2	0	0	0	0	0	0	0	0	0	0	0	0	0	0
A0A0G2QC63;G3V9S9	A0A0G2QC63;G3V9S9	1;1	1;1	1;1		Sec24d	;	2	1	1	1	0	0	0	1	0	1	0	0	0	0	0	0	0	0	0	0	0	0	1	0	0	1	0	0	0	0	1	1	1	0	0	0	0	1	0	1	0	0
A0A0H2UH89;P07953;C9DRP4;A0A0G2K0S8;Q5Y297	A0A0H2UH89;P07953;C9DRP4;A0A0G2K0S8	3;3;2;2;1	3;3;2;2;1	1;1;0;0;1	6-phosphofructo-2-kinase/fructose-2,6-bisphosphatase 1;6-phosphofructo-2-kinase;Fructose-2,6-bisphosphatase	Pfkfb1;pfkfb1	;;;	5	3	3	1	0	0	0	1	0	0	0	0	0	1	0	0	0	0	0	0	0	0	2	1	2	1	1	1	1	0	1	2	1	0	0	0	0	1	0	0	0	0
Q5U401;A0A0H2UHA7;Q63424	Q5U401;A0A0H2UHA7;Q63424	1;1;1	1;1;1	1;1;1	Solute carrier family 15 member 2	Slc15a2	;;	3	1	1	1	0	0	0	0	0	0	0	0	0	0	0	0	0	0	0	0	0	0	1	0	0	0	0	0	0	0	0	0	0	0	0	0	0	0	0	0	0	0
A0A0H2UHB5;O08623	A0A0H2UHB5;O08623	1;1	1;1	1;1	Sequestosome-1	Sqstm1	;	2	1	1	1	0	0	0	1	1	1	0	0	0	0	0	0	0	0	0	0	0	0	1	1	1	1	0	1	1	1	0	1	1	1	0	0	0	1	1	1	0	0
A0A0H2UHB7;Q9JI66;Q9QYA6	A0A0H2UHB7;Q9JI66;Q9QYA6	9;9;8	9;9;8	8;8;8	Electrogenic sodium bicarbonate cotransporter 1;Anion exchange protein	Slc4a4	;;	3	9	9	8	7	7	7	0	0	0	7	8	8	7	7	7	7	7	7	7	6	6	0	0	0	0	1	0	0	0	1	0	0	0	7	7	7	0	0	0	7	8
A0A0H2UHD7	A0A0H2UHD7	1	1	1				1	1	1	1	0	1	0	0	0	0	1	1	1	1	1	1	0	1	1	1	1	0	0	0	0	0	0	0	0	0	0	0	0	0	0	1	0	0	0	0	1	1
A0A0H2UHE1;P13086;P70631	A0A0H2UHE1;P13086	8;8;2	8;8;2	8;8;2	Succinyl-CoA ligase [ADP/GDP-forming] subunit alpha, mitochondrial	Suclg1	;	3	8	8	8	7	6	7	3	0	4	7	6	6	7	7	7	7	5	7	7	7	6	6	3	4	3	4	3	4	1	2	3	6	0	7	6	7	3	0	4	7	6
A0A0H2UHE4;P25031	A0A0H2UHE4;P25031	2;2	2;2	2;2	Regenerating islet-derived protein 3-beta;Regenerating islet-derived protein 3-beta 16.5 kDa form;Regenerating islet-derived protein 3-beta 15 kDa form	Reg3b	;	2	2	2	2	0	0	2	0	0	0	2	1	2	0	0	0	2	1	2	2	2	1	0	0	0	0	0	1	0	0	0	0	0	0	0	0	2	0	0	0	2	1
A0A0H2UHF3;Q4QR99	A0A0H2UHF3;Q4QR99	1;1	1;1	1;1	Queuine tRNA-ribosyltransferase	Qtrt1	;	2	1	1	1	0	0	1	0	0	0	0	0	0	0	0	1	0	1	1	0	0	1	0	0	0	0	0	0	0	0	0	0	0	0	0	0	1	0	0	0	0	0
A0A0H2UHG3;Q9JJ31	A0A0H2UHG3;Q9JJ31	1;1	1;1	1;1	Cullin-5	Cul5	;	2	1	1	1	0	1	0	0	0	0	0	1	1	1	1	0	0	1	1	1	1	1	0	0	0	0	0	0	0	0	0	0	0	0	0	1	0	0	0	0	0	1
A0A0H2UHH0;Q9QXN4	A0A0H2UHH0;Q9QXN4	1;1	1;1	1;1	Inositol oxygenase	Miox	;	2	1	1	1	1	0	1	0	0	0	0	1	1	1	1	1	0	1	1	1	1	1	0	0	0	0	0	0	0	0	0	0	0	0	1	0	1	0	0	0	0	1
H6X338;H6X332;H6X331;H6X324;H6X321;H6X320;H6X319;A0A0H2UHH2;P23680	H6X338;H6X332;H6X331;H6X324;H6X321;H6X320;H6X319;A0A0H2UHH2;P23680	2;2;2;2;2;2;2;2;2	2;2;2;2;2;2;2;2;2	2;2;2;2;2;2;2;2;2	Serum amyloid P-component	sap;Apcs	;;;;;;;;	9	2	2	2	0	0	0	0	2	0	0	0	0	0	0	0	0	0	0	0	0	0	0	0	0	0	0	0	0	0	0	0	0	0	0	0	0	0	2	0	0	0
A0A0H2UHH9;D4ACJ1;P62850	A0A0H2UHH9;D4ACJ1;P62850	2;2;2	2;2;2	2;2;2	40S ribosomal protein S24	LOC100363469;Rps24	;;	3	2	2	2	1	1	1	0	0	0	1	1	0	1	1	1	1	1	0	1	1	1	0	1	0	0	0	0	0	0	0	0	0	0	1	1	1	0	0	0	1	1
A0A0H2UHJ6;Q5FVG6	A0A0H2UHJ6;Q5FVG6	1;1	1;1	1;1	Proline-rich protein 5	Prr5	;	2	1	1	1	0	1	1	0	0	0	1	1	1	1	1	0	1	1	1	1	1	0	0	0	0	0	0	0	0	0	0	0	0	0	0	1	1	0	0	0	1	1
A0A0H2UHL3;A2RUV9	A0A0H2UHL3;A2RUV9	6;6	6;6	6;6	Adipocyte enhancer-binding protein 1	Aebp1	;	2	6	6	6	0	0	0	5	3	4	0	0	0	1	0	0	0	0	0	0	0	0	3	2	3	4	4	4	3	4	1	4	5	2	0	0	0	5	3	4	0	0
A0A0H2UHM3;P06866	A0A0H2UHM3;P06866	9;9	9;9	9;9	Haptoglobin;Haptoglobin alpha chain;Haptoglobin beta chain	Hp	;	2	9	9	9	4	5	7	4	4	3	5	6	5	4	6	7	4	5	5	5	5	5	7	5	5	5	6	6	7	5	4	5	5	3	4	5	7	4	4	3	5	6
A0A0H2UHM5;P11598	A0A0H2UHM5;P11598	21;21	21;21	21;21	Protein disulfide-isomerase A3	Pdia3	;	2	21	21	21	14	13	11	13	4	11	13	11	11	9	11	13	12	13	10	13	13	10	14	11	9	16	13	14	10	7	7	14	14	5	14	13	11	13	4	11	13	11
A0A0H2UHM7;Q6AYZ1;F1LUM5	A0A0H2UHM7;Q6AYZ1	16;16;2	1;1;0	1;1;0	Tubulin alpha-1C chain	Tuba1c	;	3	16	1	1	15	14	14	11	9	12	14	14	14	14	14	14	13	14	13	14	14	14	11	7	10	11	9	12	10	6	11	11	11	7	1	1	1	1	0	1	1	1
A0A0H2UHN0	A0A0H2UHN0	1	1	1				1	1	1	1	0	0	0	1	0	0	0	0	0	0	0	0	0	0	0	0	0	0	0	0	0	0	0	0	0	0	0	0	0	0	0	0	0	1	0	0	0	0
A0A0H2UHN5	A0A0H2UHN5	1	1	1				1	1	1	1	1	1	1	0	0	0	1	1	1	1	1	1	1	1	1	1	1	1	0	0	0	0	1	0	0	0	0	1	0	0	1	1	1	0	0	0	1	1
A0A0H2UHP7;Q9QUH3	A0A0H2UHP7;Q9QUH3	1;1	1;1	1;1	Apolipoprotein A-V	Apoa5	;	2	1	1	1	1	1	1	0	0	0	1	1	1	1	0	0	0	0	1	1	1	1	1	0	0	1	0	1	0	0	0	1	1	0	1	1	1	0	0	0	1	1
A0A0H2UHP9;F1LVC3;A0A0G2JT78;A0A0G2K201;D3ZZP2	A0A0H2UHP9;F1LVC3;A0A0G2JT78	3;2;2;1;1	3;2;2;1;1	1;0;0;0;0		Rab6b	;;	5	3	3	1	2	3	2	1	2	1	2	3	3	3	1	1	2	2	2	2	2	2	2	1	1	1	1	2	2	1	2	2	2	1	2	3	2	1	2	1	2	3
A0A0H2UHQ0;Q794F9	A0A0H2UHQ0;Q794F9	11;11	11;11	10;10	4F2 cell-surface antigen heavy chain	Slc3a2	;	2	11	11	10	9	8	8	2	1	3	9	8	7	8	8	6	8	8	9	7	7	6	3	0	0	3	1	1	0	0	1	2	1	0	9	8	8	2	1	3	9	8
A0A0H2UHQ8;D3ZKG6;D3ZFA8;D3ZHU9;P04644	A0A0H2UHQ8;D3ZKG6;D3ZFA8;D3ZHU9;P04644	2;2;2;2;2	2;2;2;2;2	2;2;2;2;2	40S ribosomal protein S17	RGD1559955;LOC100364909;LOC100361180;Rps17	;;;;	5	2	2	2	1	0	1	1	0	1	1	2	0	2	1	1	1	1	1	1	1	2	1	0	0	1	1	1	1	0	1	1	1	0	1	0	1	1	0	1	1	2
B1VKB4;A0A0H2UHQ9;Q9Z327	B1VKB4;A0A0H2UHQ9;Q9Z327	1;1;1	1;1;1	1;1;1	Synaptopodin	Synpo	;;	3	1	1	1	0	0	0	1	0	1	0	0	0	0	0	0	0	0	0	0	0	0	0	0	0	1	0	1	0	0	0	1	0	0	0	0	0	1	0	1	0	0
A0A0H2UHR7;D3ZHA0	A0A0H2UHR7;D3ZHA0	13;13	8;8	6;6	Filamin-C	Flnc	;	2	13	8	6	3	3	3	11	1	8	3	2	2	2	2	2	4	4	3	3	2	3	4	0	3	7	3	3	1	2	2	10	8	2	1	1	1	6	0	4	1	1
Q0QEW8;A0A0H2UHS7;P12001	Q0QEW8;A0A0H2UHS7;P12001	2;2;2	2;2;2	2;2;2	60S ribosomal protein L18	Rpl18	;;	3	2	2	2	1	1	2	1	0	1	2	2	1	2	2	2	2	2	2	1	2	2	1	0	0	1	0	1	1	1	0	0	1	0	1	1	2	1	0	1	2	2
A0A0H2UHS8;O08589	A0A0H2UHS8;O08589	1;1	1;1	1;1	Phospholemman	Fxyd1	;	2	1	1	1	0	0	0	1	1	1	0	0	0	0	0	0	0	0	0	0	0	0	1	1	0	1	1	1	1	0	1	1	1	1	0	0	0	1	1	1	0	0
A0A0H2UHT3;P0C2C0	A0A0H2UHT3;P0C2C0	2;1	2;1	2;1	39S ribosomal protein L22, mitochondrial	Mrpl22	;	2	2	2	2	1	1	2	0	0	1	2	1	2	2	1	1	1	1	1	2	1	1	1	0	0	0	0	0	0	0	0	1	1	0	1	1	2	0	0	1	2	1
M0R5K9;A0A0H2UHT6;D3ZM33;P62271;A0A0G2KA79;D3ZAU6;D4AA93	M0R5K9;A0A0H2UHT6;D3ZM33;P62271;A0A0G2KA79;D3ZAU6	6;6;6;6;4;3;1	6;6;6;6;4;3;1	6;6;6;6;4;3;1	40S ribosomal protein S18	LOC100912024;LOC100362298;Rps18;RGD1561919	;;;;;	7	6	6	6	5	6	5	3	0	2	5	5	6	5	5	4	6	6	5	4	6	5	4	2	3	4	3	3	1	0	0	3	1	0	5	6	5	3	0	2	5	5
A0A0H2UHU7;B1WBT0	A0A0H2UHU7;B1WBT0	1;1	1;1	1;1	Transmembrane protein 232	Tmem232	;	2	1	1	1	0	1	0	1	0	0	1	1	1	0	1	0	1	1	1	0	0	1	1	1	1	1	1	1	1	0	0	1	1	0	0	1	0	1	0	0	1	1
A0A0H2UHV1;Q5XHY1	A0A0H2UHV1;Q5XHY1	1;1	1;1	1;1	Leucine-rich repeat-containing protein 16B	Lrrc16b	;	2	1	1	1	1	1	1	0	0	0	1	1	1	1	1	1	1	1	1	1	1	1	0	0	0	0	0	0	0	0	0	0	0	0	1	1	1	0	0	0	1	1
A0A0H2UHX0;Q9ESQ5	A0A0H2UHX0;Q9ESQ5	2;2	2;2	2;2	Transient receptor potential cation channel subfamily M member 4	Trpm4	;	2	2	2	2	0	0	1	0	0	0	0	0	0	1	1	0	2	1	1	0	0	1	0	0	0	0	0	0	0	0	0	0	0	0	0	0	1	0	0	0	0	0
A0A0H2UHX1;A1L1I6;Q6RJR6	A0A0H2UHX1;A1L1I6;Q6RJR6	2;2;2	2;2;2	2;2;2	Reticulon;Reticulon-3	Rtn3	;;	3	2	2	2	1	1	1	2	0	2	1	1	1	1	1	1	1	1	1	1	1	1	2	0	1	2	2	2	1	0	2	2	2	0	1	1	1	2	0	2	1	1
X1WI37;A0A0H2UHX3;P62703;D3ZX01	X1WI37;A0A0H2UHX3;P62703;D3ZX01	4;4;4;2	4;4;4;2	4;4;4;2	40S ribosomal protein S4, X isoform;40S ribosomal protein S4	LOC100362640;Rps4x;Rps4y2	;;;	4	4	4	4	3	3	3	1	0	0	2	3	3	3	3	3	3	2	3	3	3	3	1	0	0	1	0	0	0	0	0	2	0	0	3	3	3	1	0	0	2	3
A0A0H2UHX5;P07861	A0A0H2UHX5;P07861	18;18	18;18	18;18	Neprilysin	Mme	;	2	18	18	18	12	14	15	1	0	1	15	13	14	16	15	13	16	14	14	15	15	12	1	0	0	2	1	1	1	0	2	1	2	1	12	14	15	1	0	1	15	13
A0A0H2UHY8;Q9R1T5	A0A0H2UHY8;Q9R1T5	3;3	3;3	3;3	Aspartoacylase	Aspa	;	2	3	3	3	3	3	3	0	0	0	2	3	3	3	2	2	3	2	3	3	3	3	1	0	0	0	0	0	0	0	0	1	0	0	3	3	3	0	0	0	2	3
A0A0H2UHZ9;Q4KLG2	A0A0H2UHZ9;Q4KLG2	1;1	1;1	1;1	GTPase IMAP family member 8	Gimap8	;	2	1	1	1	0	0	0	0	0	0	0	0	0	0	0	0	0	0	0	0	1	0	0	0	0	0	1	0	0	0	0	0	0	0	0	0	0	0	0	0	0	0
B1WBN9;A0A0H2UI07;P12928	B1WBN9;A0A0H2UI07;P12928	4;4;4	3;3;3	3;3;3	Pyruvate kinase;Pyruvate kinase PKLR	Pklr	;;	3	4	3	3	3	3	2	1	1	1	3	2	1	3	4	3	4	4	2	2	1	0	2	1	1	1	1	1	1	1	1	1	1	0	2	2	1	0	0	0	2	2
Q7TP86;A0A0H2UI18;F1LT36;D3ZCN9;D3ZJY5;P63326	Q7TP86;A0A0H2UI18;F1LT36;D3ZCN9;D3ZJY5;P63326	1;1;1;1;1;1	1;1;1;1;1;1	1;1;1;1;1;1	40S ribosomal protein S10	LOC502176;RGD1564698;RGD1560073;LOC100360905;Rps10	;;;;;	6	1	1	1	1	1	1	1	0	1	1	1	1	1	1	1	1	1	1	1	1	1	1	0	0	1	1	1	1	0	0	1	1	0	1	1	1	1	0	1	1	1
Q6AZ26;F7FG31;A0A0H2UI20;Q9Z2F5	Q6AZ26;F7FG31;A0A0H2UI20;Q9Z2F5	1;1;1;1	1;1;1;1	1;1;1;1	C-terminal-binding protein 1	Ctbp1	;;;	4	1	1	1	1	0	0	0	0	0	1	0	1	0	0	0	1	1	0	0	0	0	0	0	0	0	0	0	0	0	0	0	0	0	1	0	0	0	0	0	1	0
A0A0H2UI21;Q704S8	A0A0H2UI21;Q704S8	4;4	4;4	4;4	Carnitine O-acetyltransferase	Crat	;	2	4	4	4	2	1	1	0	0	0	2	2	1	2	1	1	1	2	1	1	1	1	1	2	2	0	0	0	0	0	0	0	0	0	2	1	1	0	0	0	2	2
A0A0H2UI26;Q5RKL5	A0A0H2UI26;Q5RKL5	1;1	1;1	1;1	Metalloreductase STEAP3	Steap3	;	2	1	1	1	0	0	0	0	0	0	0	0	0	0	0	0	0	0	0	0	0	1	0	0	0	0	0	0	0	0	0	0	0	0	0	0	0	0	0	0	0	0
D4A6G6;D3ZSH6;F1M764;A0A0H2UI38;P17074;F1M8C7;D3ZUD7;D3ZGN8;F1LYF3	D4A6G6;D3ZSH6;F1M764;A0A0H2UI38;P17074;F1M8C7;D3ZUD7;D3ZGN8;F1LYF3	2;2;2;2;2;1;1;1;1	2;2;2;2;2;1;1;1;1	2;2;2;2;2;1;1;1;1	40S ribosomal protein S19	LOC100362339;LOC100360843;Rps19;LOC687298;Rps19l1	;;;;;;;;	9	2	2	2	1	1	1	1	0	1	0	1	1	1	1	2	2	1	2	1	1	2	2	0	0	1	2	0	2	0	0	1	1	0	1	1	1	1	0	1	0	1
A0A0U1RRV7;Q0ZFS8	A0A0U1RRV7;Q0ZFS8	1;1	1;1	1;1		Srsf3	;	2	1	1	1	1	1	1	0	0	0	1	1	1	1	1	1	1	1	1	1	1	1	0	0	0	1	1	1	1	0	0	0	0	0	1	1	1	0	0	0	1	1
A0A0U1RRZ4;Q4KLP0	A0A0U1RRZ4;Q4KLP0	11;11	11;11	11;11	Probable 2-oxoglutarate dehydrogenase E1 component DHKTD1, mitochondrial	Dhtkd1	;	2	11	11	11	8	7	7	2	0	1	9	7	8	9	9	7	6	5	8	9	10	8	0	0	1	0	0	1	0	0	0	2	0	0	8	7	7	2	0	1	9	7
A0A0U1ZF16;A0A0U1ZFN5;D3ZV15	A0A0U1ZF16;A0A0U1ZFN5;D3ZV15	1;1;1	1;1;1	1;1;1		Cbl	;;	3	1	1	1	0	0	0	0	0	0	0	0	0	0	0	0	0	0	0	0	0	0	0	0	0	0	0	0	0	0	0	1	1	0	0	0	0	0	0	0	0	0
A0A125RL27;P53790	A0A125RL27;P53790	2;2	2;2	2;2	Sodium/glucose cotransporter 1	Slc5a1	;	2	2	2	2	1	2	1	0	0	0	2	1	0	1	1	2	2	2	1	2	1	1	1	0	0	0	0	1	0	0	0	0	1	0	1	2	1	0	0	0	2	1
D3ZXG5;A0A128DYU5	D3ZXG5;A0A128DYU5	2;2	2;2	2;2		Tagap	;	2	2	2	2	0	0	0	1	1	0	1	0	0	0	0	0	0	0	0	1	0	0	0	1	1	1	0	0	1	0	0	0	1	1	0	0	0	1	1	0	1	0
A0A140TA89;P50442	A0A140TA89;P50442	20;20	20;20	20;20	Glycine amidinotransferase, mitochondrial	Gatm	;	2	20	20	20	17	18	16	0	0	2	18	16	16	17	15	15	20	17	17	15	17	16	1	1	1	1	1	0	0	0	0	1	1	0	17	18	16	0	0	2	18	16
A0A140TA92;Q5MYT9	A0A140TA92;Q5MYT9	1;1	1;1	1;1	2-5-oligoadenylate synthase-like protein 2	Oasl2	;	2	1	1	1	0	0	0	0	0	1	1	1	1	1	1	1	1	0	0	1	1	1	1	0	0	0	1	1	0	0	0	0	0	0	0	0	0	0	0	1	1	1
F1LQS1;A0A140TA98;Q62599	F1LQS1;A0A140TA98;Q62599	2;2;2	2;2;2	2;2;2	Metastasis-associated protein MTA1	Mta1	;;	3	2	2	2	1	1	1	1	1	1	1	1	1	2	1	1	1	0	1	0	0	1	1	0	0	1	0	0	0	0	0	1	1	0	1	1	1	1	1	1	1	1
A0A140TAA4;Q9QZA2	A0A140TAA4;Q9QZA2	4;4	4;4	4;4	Programmed cell death 6-interacting protein	Pdcd6ip	;	2	4	4	4	2	3	3	2	0	2	2	2	3	2	2	4	2	2	2	3	3	3	1	0	1	2	1	2	1	0	0	2	2	0	2	3	3	2	0	2	2	2
A0A140TAB4;Q02874	A0A140TAB4;Q02874	1;1	1;1	1;1	Core histone macro-H2A.1	H2afy	;	2	1	1	1	1	1	1	1	0	0	1	1	1	1	1	1	1	1	1	1	1	1	0	0	0	0	0	0	0	0	0	0	0	0	1	1	1	1	0	0	1	1
A0A140TAB9;P22062	A0A140TAB9;P22062	1;1	1;1	1;1	Protein-L-isoaspartate(D-aspartate) O-methyltransferase	Pcmt1	;	2	1	1	1	0	0	0	1	0	1	0	0	0	0	0	1	0	0	0	0	0	1	1	1	0	1	1	1	0	0	1	0	1	0	0	0	0	1	0	1	0	0
A0A140TAC9;G3V893	A0A140TAC9;G3V893	1;1	1;1	1;1	Zinc finger protein 335	Znf335	;	2	1	1	1	0	1	0	0	0	0	0	0	0	1	0	0	0	0	0	0	0	0	0	0	0	0	0	0	0	0	0	0	0	0	0	1	0	0	0	0	0	0
A0A140TAE0;Q62667	A0A140TAE0;Q62667	4;4	4;4	4;4	Major vault protein	Mvp	;	2	4	4	4	3	3	3	2	0	2	2	2	1	3	2	2	3	3	3	3	3	3	0	0	1	0	0	1	0	0	0	1	1	0	3	3	3	2	0	2	2	2
A0A140TAF0	A0A140TAF0	9	1	1				1	9	1	1	4	4	4	6	3	6	4	5	4	4	5	5	3	4	5	4	4	4	6	5	5	6	6	7	5	3	5	6	6	4	0	0	0	0	0	0	0	1
Q5BJN4;A0A140TAF7;G3V9D0	Q5BJN4;A0A140TAF7;G3V9D0	1;1;1	1;1;1	1;1;1	Protein O-glucosyltransferase 1	Poglut1	;;	3	1	1	1	0	0	0	1	0	0	0	1	0	0	0	0	0	0	0	1	0	0	0	0	0	1	0	1	1	0	1	1	0	0	0	0	0	1	0	0	0	1
Q3T1H0;A0A140UHX3	Q3T1H0;A0A140UHX3	2;2	2;2	2;2		Ncapd3	;	2	2	2	2	0	1	1	1	1	1	0	1	1	0	0	1	1	1	1	1	1	1	1	1	0	1	0	1	2	1	1	1	1	1	0	1	1	1	1	1	0	1
A0A140UHX4	A0A140UHX4	1	1	1				1	1	1	1	0	0	0	1	1	1	0	0	0	0	0	0	0	0	0	0	0	0	1	1	0	0	0	1	1	0	1	1	0	0	0	0	0	1	1	1	0	0
Q6XDA0;A0A140UHX6	Q6XDA0;A0A140UHX6	2;2	2;2	2;2		Sptb	;	2	2	2	2	0	0	0	1	0	0	0	0	0	0	0	0	0	0	0	0	0	0	0	0	0	0	0	0	0	0	0	1	1	0	0	0	0	1	0	0	0	0
F1M3U7;A0A1B0GWL4	F1M3U7;A0A1B0GWL4	1;1	1;1	1;1		Ccdc178	;	2	1	1	1	0	0	0	0	0	0	0	0	1	0	0	0	0	0	0	0	0	0	0	0	0	0	0	0	0	0	0	0	0	0	0	0	0	0	0	0	0	0
A0A1B0GWP2;P50233	A0A1B0GWP2;P50233	3;3	3;3	3;3	Corticosteroid 11-beta-dehydrogenase isozyme 2	Hsd11b2	;	2	3	3	3	2	3	3	0	0	0	2	3	3	3	3	3	3	3	3	2	3	3	0	0	0	0	0	0	0	0	0	0	0	0	2	3	3	0	0	0	2	3
A0A1B0GWT7;D4A465	A0A1B0GWT7;D4A465	1;1	1;1	1;1		Lamtor2	;	2	1	1	1	0	0	0	1	1	1	0	0	0	0	0	0	0	0	0	0	0	0	1	1	1	1	1	1	1	0	1	1	1	0	0	0	0	1	1	1	0	0
A0A1B0GWU0;D4A619	A0A1B0GWU0;D4A619	2;2	2;2	2;2		Cntrl	;	2	2	2	2	1	0	1	0	0	0	0	0	0	0	0	0	0	0	0	0	0	1	0	1	1	0	0	0	0	0	0	0	0	0	1	0	1	0	0	0	0	0
A0JN07;M0R6V0;P62870	A0JN07;M0R6V0;P62870	1;1;1	1;1;1	1;1;1	Transcription elongation factor B polypeptide 2	Tceb2	;;	3	1	1	1	0	0	1	0	0	0	1	1	1	1	1	1	1	1	1	1	1	1	1	0	0	1	0	0	1	0	1	0	0	0	0	0	1	0	0	0	1	1
A0JN30	A0JN30	3	3	3		Cnpy2		1	3	3	3	1	2	2	1	3	2	2	1	2	2	2	2	2	2	2	2	1	1	2	3	2	2	2	2	2	1	3	1	1	2	1	2	2	1	3	2	2	1
A0JPJ7	A0JPJ7	1	1	1	Obg-like ATPase 1	Ola1		1	1	1	1	1	1	1	1	0	1	1	1	1	1	1	1	1	1	1	1	1	1	1	0	1	1	1	1	1	0	1	1	1	0	1	1	1	1	0	1	1	1
A0JPK5;Q6QA69	A0JPK5;Q6QA69	1;1	1;1	1;1	1-acylglycerol-3-phosphate O-acyltransferase ABHD5	Abhd5	;	2	1	1	1	0	0	0	0	0	0	0	0	0	0	0	0	0	0	0	0	0	0	1	0	1	0	0	0	0	0	0	0	0	0	0	0	0	0	0	0	0	0
Q66HI5;Q6P9V2;A0JPM7;Q6AYV6;Q2TA66;Q5FVS1;P19132	Q66HI5;Q6P9V2;A0JPM7;Q6AYV6;Q2TA66;Q5FVS1;P19132	1;1;1;1;1;1;1	1;1;1;1;1;1;1	1;1;1;1;1;1;1	Ferritin;Ferritin heavy chain;Ferritin heavy chain, N-terminally processed	Fth1	;;;;;;	7	1	1	1	0	0	0	0	1	0	0	0	0	0	0	0	0	0	0	0	0	0	0	0	0	0	0	0	0	0	0	0	0	0	0	0	0	0	1	0	0	0
A0JPM9	A0JPM9	1	1	1	Eukaryotic translation initiation factor 3 subunit J	Eif3j		1	1	1	1	1	0	0	0	0	0	0	1	1	0	0	0	1	0	1	1	0	0	0	0	0	0	0	0	0	0	0	0	0	0	1	0	0	0	0	0	0	1
A0JPQ0	A0JPQ0	2	2	2		RGD1311084		1	2	2	2	1	1	1	1	0	0	2	1	1	2	2	1	2	2	1	1	2	2	1	0	0	1	0	0	1	0	1	1	1	0	1	1	1	1	0	0	2	1
A1A5L1;P70645	A1A5L1;P70645	3;3	3;3	3;3	Bleomycin hydrolase	LOC100911400;Blmh	;	2	3	3	3	1	0	0	3	0	2	0	1	1	1	0	1	0	0	1	0	1	0	0	0	0	1	2	1	0	1	0	3	2	0	1	0	0	3	0	2	0	1
Q499Q4;A1A5L2;P38652	Q499Q4;A1A5L2;P38652	5;5;5	5;5;5	5;5;5	Phosphoglucomutase-1	Pgm1	;;	3	5	5	5	2	3	2	2	0	0	3	4	3	4	4	3	4	3	4	4	4	3	1	0	0	1	1	0	1	0	0	2	1	0	2	3	2	2	0	0	3	4
A1A5Q1	A1A5Q1	1	1	1		Parp9		1	1	1	1	1	1	1	0	0	1	1	1	1	0	1	1	1	1	0	1	1	1	1	0	1	0	0	0	0	0	0	1	1	0	1	1	1	0	0	1	1	1
A1A5Q4	A1A5Q4	1	1	1	UPF0704 protein C6orf165 homolog			1	1	1	1	0	0	0	1	1	0	0	0	0	0	0	0	1	0	0	1	0	0	0	0	0	0	1	1	1	0	0	1	1	1	0	0	0	1	1	0	0	0
A1L114;Q7TQ70;P06399;Q4G044	A1L114;Q7TQ70;P06399	7;7;7;2	7;7;7;2	7;7;7;2	Fibrinogen alpha chain;Fibrinopeptide A;Fibrinogen alpha chain	Fga	;;	4	7	7	7	0	1	1	2	3	2	0	1	0	2	2	3	1	3	3	2	1	2	3	2	3	3	2	2	3	2	3	2	4	4	0	1	1	2	3	2	0	1
B0BMV0;A1L117;F1LRZ9	B0BMV0;A1L117;F1LRZ9	1;1;1	1;1;1	1;1;1		Rap2ip;Rundc3a	;;	3	1	1	1	0	1	1	0	0	0	1	1	1	1	1	0	1	1	1	1	1	1	0	0	0	0	0	0	0	0	0	0	0	0	0	1	1	0	0	0	1	1
A1L131	A1L131	1	1	1	CUE domain-containing protein 2	Cuedc2		1	1	1	1	1	1	1	0	0	0	1	1	0	1	1	1	1	1	1	1	1	1	0	0	0	0	0	0	0	0	0	0	0	0	1	1	1	0	0	0	1	1
A1L1M0;P27791;Q05759	A1L1M0;P27791	3;3;1	3;3;1	1;1;0	cAMP-dependent protein kinase catalytic subunit alpha	Prkaca	;	3	3	3	1	1	0	1	2	0	2	1	1	1	1	1	0	2	0	2	1	1	1	1	0	0	2	2	2	0	0	1	1	2	0	1	0	1	2	0	2	1	1
Q58HA5;A2IBE2	Q58HA5;A2IBE2	5;5	5;5	5;5		Car12	;	2	5	5	5	3	4	5	0	0	0	4	3	3	3	3	3	4	4	2	3	4	4	0	0	0	0	0	0	0	0	0	0	0	0	3	4	5	0	0	0	4	3
A2RRU1	A2RRU1	1	1	1	Glycogen [starch] synthase, muscle	Gys1		1	1	1	1	0	1	0	0	0	0	0	0	0	0	0	0	0	0	0	0	0	0	0	0	0	0	0	0	0	0	0	0	0	0	0	1	0	0	0	0	0	0
A2VCW9	A2VCW9	17	17	1	Alpha-aminoadipic semialdehyde synthase, mitochondrial;Lysine ketoglutarate reductase;Saccharopine dehydrogenase	Aass		1	17	17	1	13	15	13	0	0	1	16	15	15	12	15	10	13	12	13	15	16	15	0	0	0	0	1	0	0	0	0	1	1	0	13	15	13	0	0	1	16	15
A2VD10;Q9Z0Z5	A2VD10;Q9Z0Z5	2;2	2;2	2;2	Solute carrier family 13 member 3	Slc13a3	;	2	2	2	2	2	2	2	0	0	0	2	2	2	2	2	2	2	2	2	2	2	2	0	0	0	0	0	0	0	0	0	0	0	0	2	2	2	0	0	0	2	2
A2VD12	A2VD12	3	3	3	Pre-B-cell leukemia transcription factor-interacting protein 1	Pbxip1		1	3	3	3	0	0	0	3	0	2	0	0	0	0	0	0	0	0	0	0	0	0	1	0	0	1	1	2	1	0	0	1	3	0	0	0	0	3	0	2	0	0
A2VD16;Q7TNW9;Q2MHD8;Q5I0M4;Q2MHD9;D3ZPY8	A2VD16	6;2;2;2;2;2	6;2;2;2;2;2	6;2;2;2;2;2		Akr1c12l1		6	6	6	6	4	3	4	0	0	0	4	5	4	5	4	4	3	4	4	5	6	4	0	0	0	0	0	0	0	0	0	0	0	0	4	3	4	0	0	0	4	5
Q5BKD6;Q8VIQ0;A3RLA8;Q63203	Q5BKD6;Q8VIQ0;A3RLA8;Q63203	1;1;1;1	1;1;1;1	1;1;1;1	Low affinity immunoglobulin gamma Fc region receptor II	Fcgr2b;LOC498276;Fcgr2	;;;	4	1	1	1	0	0	0	0	0	0	0	0	0	0	0	0	0	1	0	0	0	0	0	0	0	0	0	0	0	0	0	0	0	0	0	0	0	0	0	0	0	0
A4PB92;Q5PQT3;A0A0G2JWI5	A4PB92;Q5PQT3;A0A0G2JWI5	15;15;14	15;15;14	15;15;14	Glycine N-acyltransferase	Glyat	;;	3	15	15	15	13	14	15	0	0	0	13	15	14	15	14	14	14	14	14	15	15	14	0	0	0	0	0	1	0	0	0	0	0	0	13	14	15	0	0	0	13	15
B1WBL9;A4V8B4	B1WBL9;A4V8B4	1;1	1;1	1;1	Protein salvador homolog 1	Sav1	;	2	1	1	1	0	1	0	0	0	0	0	0	0	0	1	0	0	0	0	1	0	0	0	0	0	0	0	0	0	0	0	0	0	0	0	1	0	0	0	0	0	0
A5HKJ3	A5HKJ3	1	1	1		Pomp		1	1	1	1	0	0	0	1	0	0	1	1	0	0	1	0	1	1	1	0	1	0	0	0	0	1	0	0	0	0	0	1	1	0	0	0	0	1	0	0	1	1
A6Y857;P10688;G3V9D1	A6Y857;P10688;G3V9D1	3;3;2	3;3;2	3;3;2	Phosphoinositide phospholipase C;1-phosphatidylinositol 4,5-bisphosphate phosphodiesterase delta-1	Plcd1	;;	3	3	3	3	0	0	0	2	0	3	0	0	0	0	0	0	0	0	0	0	0	0	0	0	0	1	0	1	0	0	0	1	2	0	0	0	0	2	0	3	0	0
A7LNF8;Q31271;O77949;B2RZB1;Q08680;O19445	A7LNF8;Q31271;O77949;B2RZB1;Q08680;O19445	1;1;1;1;1;1	1;1;1;1;1;1	1;1;1;1;1;1		RT1.A;RT1.EC2;RT1-Aw2;LW2;RT1-Cl	;;;;;	6	1	1	1	0	0	0	0	0	0	0	0	0	0	0	0	0	0	0	0	0	0	0	0	1	0	0	1	0	0	0	0	0	0	0	0	0	0	0	0	0	0
F1LNF1;A7VJC2;F1LM82;B2GV69	F1LNF1;A7VJC2;F1LM82;B2GV69	11;11;9;6	11;11;9;6	11;11;9;6	Heterogeneous nuclear ribonucleoproteins A2/B1	Hnrnpa2b1	;;;	4	11	11	11	5	6	9	8	3	5	4	6	6	6	6	7	6	5	5	7	6	5	7	4	4	6	5	7	5	2	4	7	7	1	5	6	9	8	3	5	4	6
A8IHN8	A8IHN8	1	1	1	Uncharacterized protein C11orf96 homolog	Ag2		1	1	1	1	0	0	0	1	1	1	0	0	0	0	0	0	0	0	0	0	0	0	1	0	1	1	1	1	1	0	1	1	1	0	0	0	0	1	1	1	0	0
A9LNM8	A9LNM8	2	2	2	cGMP-dependent protein kinase	Prkg1		1	2	2	2	0	0	0	1	0	2	0	0	0	0	0	0	0	0	0	0	0	0	1	0	0	1	1	2	0	0	0	1	2	0	0	0	0	1	0	2	0	0
A9UMV5;Q9JL02;G3V8M6	A9UMV5;Q9JL02;G3V8M6	2;2;2	2;2;2	2;2;2		Folr1	;;	3	2	2	2	2	2	2	0	0	0	1	2	2	2	2	1	2	2	1	1	1	1	0	0	0	0	0	0	0	0	0	0	0	0	2	2	2	0	0	0	1	2
A9UMV6;Q62755	A9UMV6;Q62755	1;1	1;1	1;1	Oxysterols receptor LXR-beta	Nr1h2	;	2	1	1	1	1	1	1	0	0	0	1	0	1	1	1	1	1	0	0	1	0	1	0	0	0	0	0	1	0	0	0	0	0	0	1	1	1	0	0	0	1	0
A9UMV7	A9UMV7	1	1	1		Uqcr11		1	1	1	1	0	0	0	0	1	1	0	0	0	0	0	0	0	0	0	0	0	0	0	0	0	0	0	0	0	0	0	0	1	0	0	0	0	0	1	1	0	0
D4ACV3;M0RDM4;Q6I8Q6;M0RCL5;K7S2S2;K7R8M0;G3V9C0;D3ZVK7;A9UMV8;Q64598;Q4FZT6;Q00728;P0CC09;P0C170;P0C169;P02262	D4ACV3;M0RDM4;Q6I8Q6;M0RCL5;K7S2S2;K7R8M0;G3V9C0;D3ZVK7;A9UMV8;Q64598;Q4FZT6;Q00728;P0CC09;P0C170;P0C169;P02262	3;3;3;3;3;3;3;3;3;3;3;3;3;3;3;3	1;1;1;1;1;1;1;1;1;1;1;1;1;1;1;1	1;1;1;1;1;1;1;1;1;1;1;1;1;1;1;1	Histone H2A;Histone H2A.J;Histone H2A type 1-F;Histone H2A type 3;Histone H2A type 4;Histone H2A type 2-A;Histone H2A type 1-E;Histone H2A type 1-C;Histone H2A type 1	Hist2h2ac;LOC680322;Hist1h2af;LOC100910554;Hist2h2aa2;Hist1h2ao;Hist1h2ac;Hist1h2ak;H2afj;Hist2h2aa3	;;;;;;;;;;;;;;;	16	3	1	1	3	3	3	3	3	3	3	3	3	3	3	3	3	3	3	3	3	3	3	3	3	3	3	3	3	3	3	3	3	1	1	1	1	1	1	1	1	1
A9UMV9	A9UMV9	1	1	1		Ndufa7l		1	1	1	1	1	1	1	0	0	0	1	1	1	1	1	1	1	1	0	1	1	1	1	0	0	0	0	1	0	0	0	0	0	0	1	1	1	0	0	0	1	1
A9UMW1;P14942;Q6TUG1	A9UMW1;P14942	7;7;2	6;6;1	6;6;1	Glutathione S-transferase;Glutathione S-transferase alpha-4	Gsta4	;	3	7	6	6	6	6	6	0	0	0	6	5	6	6	7	6	6	7	6	5	6	5	1	0	1	0	0	0	0	0	0	0	0	1	5	5	5	0	0	0	5	4
B0BMS8;Q64122	B0BMS8;Q64122	8;7	8;7	4;4	Myosin regulatory light polypeptide 9	Myl9	;	2	8	8	4	3	3	3	6	2	5	3	2	3	3	2	3	2	3	3	3	3	3	6	3	4	6	5	5	6	1	4	6	6	1	3	3	3	6	2	5	3	2
B0BMV5;P70550	B0BMV5;P70550	2;2	1;1	1;1	Ras-related protein Rab-8B	Rab8b	;	2	2	1	1	1	1	1	1	1	1	1	1	1	1	1	1	1	1	1	1	1	1	1	1	1	2	1	1	1	1	1	1	1	1	0	0	0	0	0	0	0	0
B0BMV8;Q920D2	B0BMV8;Q920D2	1;1	1;1	1;1	Dihydrofolate reductase	Dhfr	;	2	1	1	1	1	1	1	1	0	1	1	1	1	1	1	1	1	1	1	1	1	1	1	0	1	1	1	1	0	0	0	1	1	0	1	1	1	1	0	1	1	1
B0BMW0;P61107;A0A1B0GWR3	B0BMW0;P61107	6;6;1	6;6;1	6;6;1	Ras-related protein Rab-14	Rab14	;	3	6	6	6	6	5	5	3	3	2	4	5	5	5	5	5	5	5	5	5	5	5	3	3	2	4	3	2	3	0	3	3	3	0	6	5	5	3	3	2	4	5
B0BMW2;O70351	B0BMW2;O70351	14;14	14;14	14;14	3-hydroxyacyl-CoA dehydrogenase type-2	Hsd17b10	;	2	14	14	14	14	14	13	7	1	4	13	13	14	14	14	13	14	14	12	14	14	13	7	4	6	9	3	5	6	0	3	6	5	0	14	14	13	7	1	4	13	13
B0BMW4;B4F771;P63095;Q63803;Q9JLG1	B0BMW4;B4F771;P63095;Q63803	4;4;4;3;1	4;4;4;3;1	2;2;2;1;1	Guanine nucleotide-binding protein G(s) subunit alpha isoforms short;Guanine nucleotide-binding protein G(s) subunit alpha isoforms XLas	Gnas	;;;	5	4	4	2	3	3	3	3	0	3	3	3	3	2	3	3	3	3	3	3	3	3	2	0	1	2	1	1	2	0	0	2	3	0	3	3	3	3	0	3	3	3
B0BMX4;E9PSJ8	B0BMX4;E9PSJ8	1;1	1;1	1;1		LOC683469	;	2	1	1	1	0	0	0	1	0	1	0	0	0	0	0	0	0	0	0	0	0	0	0	0	0	0	0	0	0	0	0	0	1	0	0	0	0	1	0	1	0	0
D3ZK97;B0BMY8;P84245;M0RBX6;Q6LED0;A0A0G2K0N8;A0A0G2K5X7;A0A0G2K9I5	D3ZK97;B0BMY8;P84245;M0RBX6;Q6LED0	3;3;3;2;2;1;1;1	1;1;1;0;0;0;0;0	1;1;1;0;0;0;0;0	Histone H3;Histone H3.3;Histone H3.1	H3f3c;H3f3b;Hist1h3e	;;;;	8	3	1	1	3	3	3	2	1	1	3	3	2	3	3	3	2	3	3	3	2	3	2	2	2	2	2	2	2	1	1	2	2	1	1	1	1	0	0	0	1	1
B0BMZ5	B0BMZ5	1	1	1		Stambpl1		1	1	1	1	0	0	0	0	0	0	0	0	1	0	0	0	0	0	0	1	0	0	0	0	0	0	0	0	0	0	0	0	0	0	0	0	0	0	0	0	0	0
B0BN10	B0BN10	1	1	1		Sh2d3c		1	1	1	1	0	0	1	0	0	0	0	0	0	0	0	0	0	0	0	0	0	0	0	0	0	0	0	0	0	1	0	1	0	0	0	0	1	0	0	0	0	0
B0BN18	B0BN18	1	1	1	Prefoldin subunit 2	Pfdn2		1	1	1	1	1	0	1	0	0	1	1	1	1	1	1	0	1	1	1	0	0	0	0	0	0	0	0	0	0	0	0	0	0	0	1	0	1	0	0	1	1	1
B0BN31	B0BN31	1	1	1		Fopnl		1	1	1	1	1	1	1	0	0	0	1	1	1	1	1	1	1	1	1	0	1	1	0	0	0	0	0	0	0	0	0	0	0	0	1	1	1	0	0	0	1	1
B0BN46	B0BN46	9	9	9		Grhpr		1	9	9	9	8	7	9	0	0	0	9	9	6	9	7	6	7	8	6	8	6	8	1	0	0	0	0	0	0	0	0	0	0	0	8	7	9	0	0	0	9	9
B0BN55;P32362	B0BN55;P32362	1;1	1;1	1;1	Uroporphyrinogen decarboxylase	Urod	;	2	1	1	1	1	1	1	0	0	0	1	1	0	1	1	0	0	1	1	1	1	1	0	0	0	0	0	0	0	0	0	0	0	0	1	1	1	0	0	0	1	1
B0BN81;P24050;A0A0G2K200	B0BN81;P24050	3;2;1	3;2;1	3;2;1	40S ribosomal protein S5;40S ribosomal protein S5, N-terminally processed	Rps5	;	3	3	3	3	3	3	3	3	1	3	2	3	2	3	2	3	2	3	3	2	2	2	3	1	2	3	2	2	3	0	2	3	2	0	3	3	3	3	1	3	2	3
B0BN93	B0BN93	1	1	1	26S proteasome non-ATPase regulatory subunit 13	Psmd13		1	1	1	1	1	1	1	0	0	0	1	1	1	1	1	1	1	1	1	1	1	1	0	0	0	0	0	0	0	0	0	0	0	0	1	1	1	0	0	0	1	1
F7FFR1;B0BNA3	F7FFR1;B0BNA3	1;1	1;1	1;1		Rars2	;	2	1	1	1	0	0	1	0	0	0	1	0	0	1	0	0	1	0	0	0	0	1	0	0	0	0	0	0	0	0	0	0	0	0	0	0	1	0	0	0	1	0
B0BNA5	B0BNA5	4	4	4	Coactosin-like protein	Cotl1		1	4	4	4	4	4	3	0	0	0	4	3	4	4	4	4	3	4	3	4	3	4	0	2	0	0	1	1	1	0	2	0	1	2	4	4	3	0	0	0	4	3
B0BNC0;P09605	B0BNC0;P09605	2;2	1;1	1;1	Creatine kinase S-type, mitochondrial	Ckmt2	;	2	2	1	1	1	1	1	0	0	0	1	1	1	0	1	1	2	1	0	1	0	0	0	0	0	0	0	0	0	0	0	0	0	0	0	0	0	0	0	0	0	0
B0BNC9;A0A096MJR4	B0BNC9	3;1	3;1	3;1	Quinone oxidoreductase-like protein 2			2	3	3	3	1	2	0	0	1	1	0	1	1	1	2	0	0	0	1	2	0	1	0	0	0	0	0	0	0	1	0	1	1	0	1	2	0	0	1	1	0	1
B0BND0;D3ZRI1	B0BND0;D3ZRI1	2;1	2;1	2;1	Ectonucleotide pyrophosphatase/phosphodiesterase family member 6	Enpp6	;	2	2	2	2	1	1	1	0	0	0	1	1	1	1	1	1	1	1	2	2	2	2	0	0	0	0	0	0	0	0	0	0	0	0	1	1	1	0	0	0	1	1
B0BNE5	B0BNE5	5	5	5	S-formylglutathione hydrolase	Esd		1	5	5	5	4	4	5	3	1	3	5	4	4	4	5	4	5	5	4	5	5	5	3	1	2	4	3	5	2	0	3	3	3	0	4	4	5	3	1	3	5	4
B0BNE6	B0BNE6	4	4	4		Ndufs8		1	4	4	4	4	4	4	0	2	1	3	4	4	3	3	3	4	4	4	3	4	4	0	1	1	1	0	0	3	0	2	0	0	0	4	4	4	0	2	1	3	4
B0BNG1;Q2V057;A0A0G2KA22;A0A0G2K5H0	B0BNG1;Q2V057;A0A0G2KA22;A0A0G2K5H0	3;3;2;2	3;3;2;2	3;3;2;2	Probable proline dehydrogenase 2	Prodh2	;;;	4	3	3	3	3	3	3	1	0	0	3	3	3	2	2	3	3	3	3	3	3	3	0	0	0	0	0	1	0	0	0	0	0	0	3	3	3	1	0	0	3	3
B0BNG3	B0BNG3	2	2	2		Lman2		1	2	2	2	1	1	1	1	0	1	0	0	1	1	1	1	1	1	1	1	2	0	1	0	1	1	0	1	1	0	0	1	1	0	1	1	1	1	0	1	0	0
B0BNI6	B0BNI6	1	1	1		Slc25a35		1	1	1	1	1	0	1	0	0	0	0	0	0	1	1	0	1	1	1	1	0	1	1	1	1	0	0	0	0	0	0	1	1	0	1	0	1	0	0	0	0	0
B0BNJ1	B0BNJ1	6	6	6		Sri		1	6	6	6	4	4	4	4	5	6	4	4	3	3	4	3	3	3	4	4	3	4	3	4	4	5	4	4	5	1	4	3	4	1	4	4	4	4	5	6	4	4
B0BNJ4	B0BNJ4	5	5	5		Ethe1		1	5	5	5	3	4	4	1	0	1	4	4	4	5	4	3	4	4	3	4	4	3	1	2	2	1	1	2	1	0	1	1	1	0	3	4	4	1	0	1	4	4
B0BNK1;Q6IN17	B0BNK1	3;1	3;1	1;0		Rab5c		2	3	3	1	3	3	3	3	1	2	3	3	3	3	3	3	3	3	3	3	3	3	3	3	3	2	3	2	3	1	2	3	2	0	3	3	3	3	1	2	3	3
B0BNK7	B0BNK7	1	1	1	Leucine-rich repeat and fibronectin type-III domain-containing protein 3	Lrfn3		1	1	1	1	1	1	1	0	0	0	1	1	1	1	1	1	1	1	1	1	1	1	0	0	0	0	0	0	0	0	0	0	0	0	1	1	1	0	0	0	1	1
D4A0H1;B0BNL5	D4A0H1;B0BNL5	1;1	1;1	1;1	Receptor expression-enhancing protein	Reep3	;	2	1	1	1	0	0	0	1	0	1	0	0	0	0	0	0	0	0	0	0	0	0	1	1	1	1	0	1	1	0	0	0	1	0	0	0	0	1	0	1	0	0
B0BNM1	B0BNM1	2	2	2	NAD(P)H-hydrate epimerase	Apoa1bp		1	2	2	2	1	2	2	0	1	1	1	2	1	1	2	0	0	1	2	1	1	2	1	1	1	1	0	1	1	0	1	1	1	0	1	2	2	0	1	1	1	2
B0BNN3	B0BNN3	10	10	10	Carbonic anhydrase 1	Ca1		1	10	10	10	5	2	5	4	6	3	2	4	1	5	4	5	3	4	4	6	4	3	8	8	8	6	6	6	8	6	8	4	10	4	5	2	5	4	6	3	2	4
B0K010	B0K010	5	5	5		Txndc17		1	5	5	5	4	3	4	2	2	1	3	4	4	4	4	3	3	4	4	4	4	4	2	2	2	2	2	2	4	1	3	2	1	2	4	3	4	2	2	1	3	4
B0K020	B0K020	4	4	4	CDGSH iron-sulfur domain-containing protein 1	Cisd1		1	4	4	4	4	4	4	1	1	1	4	4	4	4	4	4	4	4	4	4	4	4	2	1	1	2	2	1	1	1	0	2	2	1	4	4	4	1	1	1	4	4
Q5XFV9;B0K038;Q6P3E1;P62250;M0R8S7;M0R4I3	Q5XFV9;B0K038;Q6P3E1;P62250	4;4;4;4;1;1	4;4;4;4;1;1	4;4;4;4;1;1	40S ribosomal protein S16	Rps16	;;;	6	4	4	4	3	2	3	2	1	3	2	3	3	2	2	3	3	4	4	2	3	2	2	0	2	2	2	2	1	1	1	2	2	0	3	2	3	2	1	3	2	3
F1LRZ1;F1LS89;B0LPN4	F1LRZ1;F1LS89;B0LPN4	2;2;2	2;2;2	2;2;2	Ryanodine receptor 2	Ryr2	;;	3	2	2	2	0	0	0	1	0	1	0	0	0	0	0	0	0	0	0	0	0	0	0	0	0	0	0	0	0	0	0	0	0	0	0	0	0	1	0	1	0	0
F1LXV3;H9KVF3;Q6V9V9;B0LT89	F1LXV3;H9KVF3;Q6V9V9;B0LT89	1;1;1;1	1;1;1;1	1;1;1;1	Serine/threonine-protein kinase 24;Serine/threonine-protein kinase 24 35 kDa subunit;Serine/threonine-protein kinase 24 12 kDa subunit	Stk26;Stk24;Stk25	;;;	4	1	1	1	0	0	0	1	0	0	0	0	0	0	0	0	0	0	0	0	0	0	0	0	0	1	1	1	0	0	0	1	0	0	0	0	0	1	0	0	0	0
B1A2U8;I7GGY1;D2XRB8;Q6IMY1	B1A2U8;I7GGY1;D2XRB8;Q6IMY1	2;1;1;1	2;1;1;1	1;0;0;0	Microtubule-associated tumor suppressor 1 homolog	Atip3b;Mtus1	;;;	4	2	2	1	1	1	1	0	0	0	1	2	1	1	1	1	1	1	2	2	1	2	1	1	1	0	0	0	0	0	0	0	0	0	1	1	1	0	0	0	1	2
B1H216;P01946;G3V8R3	B1H216;P01946	13;13;1	1;1;0	1;1;0	Hemoglobin subunit alpha-1/2	Hba1	;	3	13	1	1	8	8	9	7	9	8	9	10	9	9	8	9	9	9	10	9	9	9	8	8	8	9	8	9	8	8	10	7	8	6	1	1	1	1	1	1	1	1
B1H228	B1H228	2	2	2	Coiled-coil domain-containing protein 114	Ccdc114		1	2	2	2	2	2	1	2	0	0	0	1	2	2	2	1	2	1	2	1	0	2	1	0	0	2	2	1	1	0	1	1	1	0	2	2	1	2	0	0	0	1
B1H229;B1WBU6	B1H229;B1WBU6	1;1	1;1	1;1		Smox;RGD1564480	;	2	1	1	1	0	0	0	0	0	0	0	0	0	0	0	0	0	0	0	0	0	0	0	0	0	0	0	0	0	1	0	0	0	0	0	0	0	0	0	0	0	0
D4A360;B1H246	D4A360;B1H246	1;1	1;1	1;1		Pms2	;	2	1	1	1	1	1	1	1	0	1	1	1	1	1	0	1	1	1	1	1	0	1	1	0	0	1	1	1	1	0	1	1	1	0	1	1	1	1	0	1	1	1
B1H256;G3V6S6	B1H256;G3V6S6	1;1	1;1	1;1		Suv39h1l1;Suv39h1	;	2	1	1	1	0	0	0	0	0	0	0	0	0	0	0	0	0	0	0	0	0	0	0	0	0	0	0	1	0	0	0	0	0	0	0	0	0	0	0	0	0	0
Q5EBA9;Q499V7;F1LPV8;Q68FT4;B1H270	Q5EBA9;Q499V7;F1LPV8;Q68FT4;B1H270	13;13;13;13;13	13;13;13;13;13	13;13;13;13;13	Succinyl-CoA ligase subunit beta	Suclg2	;;;;	5	13	13	13	11	11	11	1	0	2	11	11	11	13	11	12	12	10	12	11	9	9	2	3	2	3	1	2	2	0	3	1	2	0	11	11	11	1	0	2	11	11
B1H271;P0C546	B1H271;P0C546	1;1	1;1	1;1	Mitochondrial coenzyme A transporter SLC25A42	Slc25a42	;	2	1	1	1	1	1	1	0	0	0	1	0	0	1	1	1	1	1	1	1	0	1	0	0	0	0	0	0	0	0	0	0	0	0	1	1	1	0	0	0	1	0
B1H281	B1H281	1	1	1		Ccdc183		1	1	1	1	0	0	1	0	0	0	0	0	0	0	0	0	0	0	0	0	0	1	0	0	0	0	0	0	0	0	0	0	0	0	0	0	1	0	0	0	0	0
D3ZC58;B1H284	D3ZC58;B1H284	1;1	1;1	1;1		RGD1563991	;	2	1	1	1	1	1	1	0	0	0	1	0	0	1	0	0	0	0	0	0	1	1	0	0	0	0	0	0	0	0	0	0	0	0	1	1	1	0	0	0	1	0
B1H2A0;Q9WVB9	B1H2A0;Q9WVB9	1;1	1;1	1;1	Segment polarity protein dishevelled homolog DVL-1	Dvl1	;	2	1	1	1	0	0	0	1	1	1	0	0	0	0	0	0	0	0	0	0	0	0	1	1	1	1	1	1	0	0	1	1	1	0	0	0	0	1	1	1	0	0
B1PLB1;B1PLB2	B1PLB1;B1PLB2	2;1	2;1	2;1		Cd34	;	2	2	2	2	0	0	0	0	1	0	0	0	0	0	0	0	0	0	0	0	0	0	1	2	0	0	0	1	1	1	0	1	0	0	0	0	0	0	1	0	0	0
B1WBM0;P40241	B1WBM0;P40241	3;3	3;3	3;3	Tetraspanin;CD9 antigen	Cd9	;	2	3	3	3	1	1	1	3	2	3	1	1	1	1	1	2	1	1	1	2	1	1	2	0	0	2	2	3	2	0	3	3	3	0	1	1	1	3	2	3	1	1
B1WBN3;F7EV94;P11960;Q5EB89	B1WBN3;F7EV94;P11960;Q5EB89	7;7;7;5	7;7;7;5	7;7;7;5	2-oxoisovalerate dehydrogenase subunit alpha, mitochondrial	Bckdha	;;;	4	7	7	7	2	2	3	1	0	2	4	5	3	3	4	3	3	3	3	5	4	4	3	0	5	1	1	2	1	0	1	0	0	0	2	2	3	1	0	2	4	5
B1WBN8;Q3MHT6;A2VCW2;P51638	B1WBN8;Q3MHT6;A2VCW2	4;3;3;1	4;3;3;1	1;0;0;0	Caveolin	Cav1	;;	4	4	4	1	0	0	0	1	0	1	0	1	0	0	0	0	0	0	0	0	0	0	0	1	2	1	0	2	0	1	2	0	1	0	0	0	0	1	0	1	0	1
B1WBQ0;O08837	B1WBQ0;O08837	1;1	1;1	1;1	Cell division cycle 5-like protein	Cdc5l	;	2	1	1	1	0	0	0	1	0	0	0	0	0	0	0	0	0	0	0	0	0	0	0	0	0	1	0	1	0	0	0	1	1	0	0	0	0	1	0	0	0	0
B1WBS5;G3V8X5	B1WBS5;G3V8X5	2;2	2;2	2;2		Slc5a10	;	2	2	2	2	1	2	2	0	0	0	2	2	2	2	2	0	2	2	2	2	2	2	0	0	0	0	0	0	0	0	0	0	0	0	1	2	2	0	0	0	2	2
B1WBX2	B1WBX2	1	1	1		Tmem69		1	1	1	1	0	0	0	0	0	0	0	0	0	0	0	0	1	1	0	0	1	0	0	0	0	0	0	0	0	0	0	0	0	0	0	0	0	0	0	0	0	0
B1WBY1	B1WBY1	1	1	1		Cul1		1	1	1	1	1	1	0	0	0	0	1	1	1	1	1	1	1	1	1	1	1	1	0	0	0	0	0	0	0	0	0	0	0	0	1	1	0	0	0	0	1	1
G3V9U0;B1WC11	G3V9U0;B1WC11	2;2	2;2	2;2		Acss2	;	2	2	2	2	1	2	2	0	0	0	1	2	1	2	2	1	2	0	1	2	2	2	1	0	0	0	0	0	0	0	0	0	0	0	1	2	2	0	0	0	1	2
F1M989;B1WC15	F1M989;B1WC15	2;2	2;2	2;2	Zinc finger CCHC domain-containing protein 7	Zcchc7	;	2	2	2	2	1	2	1	0	0	0	1	1	0	1	1	1	1	1	1	2	1	1	0	0	0	0	0	0	0	0	0	0	0	0	1	2	1	0	0	0	1	1
B1WC17;F7ES94	B1WC17;F7ES94	1;1	1;1	1;1		Snapc1	;	2	1	1	1	0	0	0	0	0	0	0	0	0	0	0	0	0	0	0	0	0	0	0	0	0	0	0	0	0	0	0	1	1	0	0	0	0	0	0	0	0	0
B1WC26	B1WC26	2	2	2		Nans		1	2	2	2	1	0	1	0	0	0	2	1	1	1	1	1	0	1	1	1	1	1	0	0	0	0	0	0	0	0	0	0	0	0	1	0	1	0	0	0	2	1
B1WC32;Q4G010;F1LS72	B1WC32;Q4G010;F1LS72	2;1;1	2;1;1	2;1;1		Uba2	;;	3	2	2	2	0	0	0	2	0	1	0	0	0	0	0	1	1	1	1	1	1	1	1	0	0	1	0	0	0	0	0	1	1	0	0	0	0	2	0	1	0	0
B1WC34	B1WC34	3	3	3		Prkcsh		1	3	3	3	1	2	1	3	0	3	2	2	2	1	2	2	2	1	2	2	2	2	3	3	3	2	2	3	2	0	1	3	3	0	1	2	1	3	0	3	2	2
D3ZLU4;B1WC37	D3ZLU4;B1WC37	1;1	1;1	1;1	Mitochondrial tRNA-specific 2-thiouridylase 1	Trmu	;	2	1	1	1	0	0	0	0	0	0	0	0	0	0	0	0	0	0	0	0	0	0	0	1	0	0	0	0	0	0	0	0	0	0	0	0	0	0	0	0	0	0
B1WC61	B1WC61	3	3	3		Acad9		1	3	3	3	0	1	1	0	0	0	2	1	2	1	3	1	2	1	2	3	2	2	0	0	0	0	0	0	0	0	0	0	0	0	0	1	1	0	0	0	2	1
B1WC65	B1WC65	2	2	2		Haus3		1	2	2	2	0	0	0	0	0	0	0	1	0	1	1	1	0	1	2	1	1	1	0	0	0	0	0	0	0	0	0	0	0	0	0	0	0	0	0	0	0	1
B1WC92	B1WC92	2	2	2		RGD1561552		1	2	2	2	0	0	1	0	0	0	1	0	0	1	1	0	0	1	1	1	1	0	0	0	0	0	0	0	0	0	0	0	0	0	0	0	1	0	0	0	1	0
F6PUS4;B1WC96	F6PUS4;B1WC96	1;1	1;1	1;1		Sh3d21	;	2	1	1	1	1	1	0	1	0	0	0	0	1	1	1	1	0	1	1	1	1	1	0	0	0	1	1	0	1	1	1	1	1	0	1	1	0	1	0	0	0	0
Q1ERY8;B2GUU2;E9PSL1	Q1ERY8;B2GUU2;E9PSL1	2;2;2	2;2;2	2;2;2		Spag5	;;	3	2	2	2	0	0	0	0	1	0	1	0	0	0	0	0	1	0	0	0	0	0	0	1	0	0	0	0	0	1	0	0	0	1	0	0	0	0	1	0	1	0
Q32KJ3;Q3L472;B2GUU3	Q32KJ3;Q3L472;B2GUU3	1;1;1	1;1;1	1;1;1		Sulf2	;;	3	1	1	1	0	0	0	0	0	0	0	0	0	0	0	0	0	0	0	0	0	0	0	0	0	0	0	0	1	0	0	0	0	0	0	0	0	0	0	0	0	0
B2GUU6;Q6TEK4	B2GUU6;Q6TEK4	1;1	1;1	1;1	Vitamin K epoxide reductase complex subunit 1	Vkorc1	;	2	1	1	1	1	1	0	1	0	1	0	1	1	1	0	0	1	1	0	0	0	1	1	0	0	0	1	1	0	1	0	1	0	0	1	1	0	1	0	1	0	1
B2GUV5;A0A0G2KAG3;A0A0G2K2R1;Q811A7;Q8R2H0	B2GUV5	4;1;1;1;1	4;1;1;1;1	4;1;1;1;1		Atp6v1g1		5	4	4	4	4	4	4	0	0	0	4	4	3	4	4	4	4	4	4	4	4	4	0	0	0	0	0	0	0	0	0	1	0	0	4	4	4	0	0	0	4	4
B2GUW1;Q4G040	B2GUW1;Q4G040	3;2	3;2	3;2		Frzb	;	2	3	3	3	1	0	0	3	1	2	0	0	0	0	0	0	0	0	0	0	0	0	3	1	0	2	2	1	2	1	1	2	2	1	1	0	0	3	1	2	0	0
E9PSU1;B2GUW9	E9PSU1;B2GUW9	1;1	1;1	1;1		RGD1562161	;	2	1	1	1	1	1	1	0	0	0	1	1	1	1	1	1	1	1	1	1	1	1	0	0	0	0	0	0	0	0	0	0	0	0	1	1	1	0	0	0	1	1
B2GUZ5	B2GUZ5	5	4	4	F-actin-capping protein subunit alpha-1	Capza1		1	5	4	4	3	3	2	4	0	5	1	1	4	2	3	1	3	3	1	3	2	1	4	3	1	3	2	4	3	0	3	4	4	1	2	2	1	3	0	4	0	1
B2GV00	B2GV00	3	3	3		Ddias		1	3	3	3	1	1	1	0	0	0	1	1	0	1	1	1	0	2	1	0	0	0	0	0	0	0	0	0	0	0	0	0	0	0	1	1	1	0	0	0	1	1
B2GV06	B2GV06	15	15	15	Succinyl-CoA:3-ketoacid coenzyme A transferase 1, mitochondrial	Oxct1		1	15	15	15	11	11	14	2	0	2	13	12	15	12	11	11	10	13	13	10	11	12	2	2	4	3	2	3	1	0	1	3	2	0	11	11	14	2	0	2	13	12
B2GV15;Q99PU6	B2GV15	8;3	8;3	8;3		Dbt		2	8	8	8	3	4	5	1	0	3	5	4	4	5	6	4	4	4	5	5	3	5	3	0	1	1	0	0	0	0	1	2	4	0	3	4	5	1	0	3	5	4
B2GV33;G3V9Z3;P21396	B2GV33;G3V9Z3;P21396	3;3;3	3;3;3	3;3;3	Amine oxidase [flavin-containing] A	Maoa	;;	3	3	3	3	0	1	1	2	0	3	1	2	2	1	1	0	0	1	1	1	0	1	1	0	0	1	1	2	1	0	0	1	0	0	0	1	1	2	0	3	1	2
B2GV37	B2GV37	1	1	1		Zfp593		1	1	1	1	1	1	1	1	1	0	1	1	1	1	1	1	1	1	0	1	1	0	0	0	0	0	0	0	0	0	0	0	0	0	1	1	1	1	1	0	1	1
B2GV39	B2GV39	1	1	1		Mgat4b		1	1	1	1	0	0	0	0	0	0	0	1	0	1	1	0	1	0	1	1	0	1	0	0	0	0	0	0	0	0	0	0	0	0	0	0	0	0	0	0	0	1
B2GV73	B2GV73	3	3	3	Actin-related protein 2/3 complex subunit 3	Arpc3		1	3	3	3	1	2	2	2	1	2	1	2	1	1	1	1	1	1	2	1	2	1	2	1	1	2	2	2	2	0	1	2	2	0	1	2	2	2	1	2	1	2
B2GV92;P83868;Q5PQL9	B2GV92;P83868	3;3;1	3;3;1	3;3;1	Prostaglandin E synthase 3	Ptges3	;	3	3	3	3	1	1	2	1	1	2	1	1	1	1	1	1	2	1	1	1	1	1	1	1	1	1	3	2	1	1	1	0	1	0	1	1	2	1	1	2	1	1
B2GVA4	B2GVA4	2	1	0		Mtus1		1	2	1	0	0	0	0	0	0	0	0	1	0	0	0	0	0	0	1	1	0	1	0	0	0	0	0	0	0	0	0	0	0	0	0	0	0	0	0	0	0	0
B2GVB1;P05964	B2GVB1;P05964	2;2	2;2	2;2	Protein S100;Protein S100-A6	S100a6	;	2	2	2	2	1	1	1	1	1	1	1	1	1	1	1	1	1	1	1	1	1	1	1	1	0	1	1	1	1	1	1	1	1	1	1	1	1	1	1	1	1	1
B2GVB4;Q9QZR6;F1LN75	B2GVB4;Q9QZR6;F1LN75	2;2;1	2;2;1	2;2;1	Septin-9	Sept9	;;	3	2	2	2	0	0	0	1	0	2	0	0	0	0	0	0	0	0	0	0	0	0	1	0	0	1	0	1	0	0	0	2	1	0	0	0	0	1	0	2	0	0
G3V9E4;B2GVB7;P13676	G3V9E4;B2GVB7;P13676	1;1;1	1;1;1	1;1;1	Acylamino-acid-releasing enzyme	Apeh	;;	3	1	1	1	0	1	1	1	0	1	0	1	0	1	1	0	1	0	1	1	0	1	0	0	1	0	1	1	0	0	1	1	1	0	0	1	1	1	0	1	0	1
F1LQJ7;B2RYG2	F1LQJ7;B2RYG2	2;2	2;2	2;2		Pck2	;	2	2	2	2	0	0	0	1	0	1	0	0	1	0	1	0	1	0	0	0	0	1	1	0	1	1	0	1	1	0	0	2	1	0	0	0	0	1	0	1	0	0
B2RYG6	B2RYG6	2	2	2	Ubiquitin thioesterase OTUB1	Otub1		1	2	2	2	2	2	2	1	0	0	2	2	2	2	2	2	1	2	2	1	1	1	1	0	0	1	0	0	0	0	0	1	0	0	2	2	2	1	0	0	2	2
B2RYK0	B2RYK0	1	1	1		Glcci1		1	1	1	1	1	1	1	0	0	0	1	1	0	1	1	1	0	0	1	1	1	1	0	0	0	0	0	0	0	0	0	0	0	0	1	1	1	0	0	0	1	1
B2RYK3;P18297;D3ZT59	B2RYK3;P18297	3;3;1	3;3;1	3;3;1	Sepiapterin reductase	Spr	;	3	3	3	3	2	3	3	0	0	0	3	3	3	3	2	3	3	3	3	3	3	3	0	0	1	0	0	0	1	0	1	0	0	0	2	3	3	0	0	0	3	3
B2RYM2	B2RYM2	1	1	1		Wipi1		1	1	1	1	1	1	1	1	0	0	1	1	1	1	1	1	1	0	1	0	0	1	0	0	0	0	0	0	0	0	0	0	0	0	1	1	1	1	0	0	1	1
B2RYN1	B2RYN1	1	1	1		Fn3krp		1	1	1	1	1	1	0	0	0	0	1	1	1	1	1	1	1	1	1	1	1	1	0	0	0	0	0	0	0	0	0	0	0	0	1	1	0	0	0	0	1	1
B2RYN6	B2RYN6	2	2	2		Ap1g1		1	2	2	2	2	1	2	0	0	0	2	2	1	1	1	2	2	2	2	2	2	1	0	0	0	0	0	0	0	0	0	0	1	0	2	1	2	0	0	0	2	2
B2RYP4	B2RYP4	3	3	3		Snx2		1	3	3	3	2	2	1	0	0	0	3	2	2	1	1	1	1	1	2	1	2	2	0	0	0	0	0	0	0	0	0	0	0	0	2	2	1	0	0	0	3	2
B2RYP8	B2RYP8	1	1	1		Tubgcp2		1	1	1	1	1	1	1	0	1	1	1	1	1	1	1	1	1	1	1	1	1	1	1	1	1	1	1	1	1	1	1	1	0	1	1	1	1	0	1	1	1	1
B2RYQ2	B2RYQ2	4	4	4	Serine/threonine-protein phosphatase 2A activator	Ppp2r4		1	4	4	4	1	3	3	2	0	1	3	1	3	1	3	2	2	2	2	2	2	2	0	1	1	1	0	0	1	0	1	1	1	0	1	3	3	2	0	1	3	1
B2RYQ5;A0A0G2KAN5	B2RYQ5;A0A0G2KAN5	2;1	2;1	2;1	Enhancer of rudimentary homolog	Erh	;	2	2	2	2	0	1	2	1	1	2	1	1	0	0	1	0	0	1	1	1	1	1	0	1	1	0	1	1	0	0	1	1	1	0	0	1	2	1	1	2	1	1
B2RYQ7	B2RYQ7	1	1	1		Taf13		1	1	1	1	0	0	0	0	0	0	0	0	0	0	0	0	0	0	0	0	1	0	0	0	0	0	0	0	0	0	0	0	0	0	0	0	0	0	0	0	0	0
B2RYR8;P62243;M0R7Q5;D3ZIE1;Q6TXJ0	B2RYR8;P62243;M0R7Q5;D3ZIE1;Q6TXJ0	4;4;3;3;3	4;4;3;3;3	4;4;3;3;3	40S ribosomal protein S8	Rps8;LOC100363452;RGD1566369;LOC297756	;;;;	5	4	4	4	3	4	3	3	0	3	3	4	4	3	4	4	3	4	4	3	4	3	2	0	0	1	0	2	0	0	0	1	0	0	3	4	3	3	0	3	3	4
B2RYS0;P35171	B2RYS0;P35171	2;2	2;2	2;2	Cytochrome c oxidase subunit 7A2, mitochondrial	Cox7a2	;	2	2	2	2	2	2	2	0	2	1	2	2	2	2	2	2	2	2	2	2	2	2	1	1	1	1	1	0	1	0	1	1	1	1	2	2	2	0	2	1	2	2
B2RYS2	B2RYS2	7	7	7	Cytochrome b-c1 complex subunit 7	LOC685596		1	7	7	7	6	6	6	1	2	1	6	6	5	6	6	5	5	4	4	6	5	6	3	1	1	1	2	1	3	0	2	2	5	0	6	6	6	1	2	1	6	6
B2RYS8	B2RYS8	2	2	2		Ndufb8		1	2	2	2	2	2	2	0	0	0	2	2	2	1	2	2	1	2	2	2	2	2	1	0	1	0	0	0	0	0	0	1	1	0	2	2	2	0	0	0	2	2
B2RYT5;D3ZYX8	B2RYT5;D3ZYX8	2;1	2;1	2;1		Cox7a2l	;	2	2	2	2	1	0	1	0	0	1	1	1	1	1	0	1	0	1	1	1	1	1	0	1	1	0	0	0	0	0	0	0	0	0	1	0	1	0	0	1	1	1
B2RYU2;P23358;A0A140TAC5;D4A8N3;D3ZJE2;M0R4B6	B2RYU2;P23358;A0A140TAC5;D4A8N3	3;3;2;2;1;1	3;3;2;2;1;1	3;3;2;2;1;1	60S ribosomal protein L12	Rpl12;RGD1563956	;;;	6	3	3	3	3	3	3	2	0	2	3	3	3	3	3	2	3	2	3	2	3	3	2	0	2	1	3	3	2	0	1	2	1	0	3	3	3	2	0	2	3	3
B2RYW3	B2RYW3	3	3	3		Ndufb9		1	3	3	3	2	2	3	0	0	0	2	2	3	3	2	2	3	2	3	3	3	2	1	0	0	0	0	0	1	0	1	0	0	0	2	2	3	0	0	0	2	2
B2RYW9	B2RYW9	6	6	6	Fumarylacetoacetate hydrolase domain-containing protein 2	Fahd2		1	6	6	6	6	6	6	2	0	0	5	6	6	6	6	6	5	6	6	6	6	6	3	0	0	1	1	0	1	0	1	2	1	0	6	6	6	2	0	0	5	6
B2RYX0;M0R9L0	B2RYX0;M0R9L0	4;4	4;4	4;4		Naca	;	2	4	4	4	3	2	3	1	0	0	3	3	4	3	3	2	2	3	3	2	2	2	1	0	0	2	0	0	1	0	0	1	1	0	3	2	3	1	0	0	3	3
B2RZ24;F1LM47	B2RZ24;F1LM47	12;12	12;12	12;12	Succinyl-CoA ligase subunit beta	Sucla2	;	2	12	12	12	10	10	11	2	0	5	11	10	10	9	9	10	9	9	9	11	9	11	8	5	8	6	3	2	4	0	1	7	6	0	10	10	11	2	0	5	11	10
B2RZ27	B2RZ27	1	1	1		Sh3bgrl3		1	1	1	1	0	1	1	1	1	1	1	1	0	1	1	1	1	1	1	1	1	1	0	1	0	0	1	0	1	1	1	0	1	1	0	1	1	1	1	1	1	1
D3ZNX9;B2RZ29	D3ZNX9;B2RZ29	1;1	1;1	1;1		Mapk1ip1l	;	2	1	1	1	0	0	0	1	1	0	0	0	0	0	0	0	0	0	0	0	0	0	1	1	0	0	1	1	1	0	1	1	0	0	0	0	0	1	1	0	0	0
B2RZ37	B2RZ37	3	3	3	Receptor expression-enhancing protein 5	Reep5		1	3	3	3	0	0	1	0	1	1	0	0	0	0	0	1	0	0	0	0	0	0	2	2	2	0	1	2	2	1	3	0	1	1	0	0	1	0	1	1	0	0
B2RZ40;G3V684	B2RZ40;G3V684	1;1	1;1	1;1		Med15	;	2	1	1	1	0	0	0	0	0	0	0	0	0	0	1	0	0	1	0	1	0	0	0	0	0	0	0	0	0	0	0	0	0	0	0	0	0	0	0	0	0	0
B2RZ45;E9PU06	B2RZ45;E9PU06	1;1	1;1	1;1		Ccdc148	;	2	1	1	1	1	1	1	0	0	0	0	1	1	1	1	1	0	1	0	1	1	1	0	0	1	0	0	0	0	0	0	0	0	0	1	1	1	0	0	0	0	1
B2RZ56	B2RZ56	2	2	2		Med27		1	2	2	2	1	1	1	1	0	1	1	1	1	1	1	0	1	1	1	1	1	0	1	0	0	0	1	1	0	0	1	0	0	0	1	1	1	1	0	1	1	1
B2RZ72	B2RZ72	4	4	4		Arpc4		1	4	4	4	4	3	4	4	3	3	3	4	4	4	3	4	4	3	4	4	3	4	3	1	0	4	3	2	4	1	4	4	4	0	4	3	4	4	3	3	3	4
B2RZ77;D4A9H2;A0A096MK50	B2RZ77;D4A9H2	6;5;2	6;5;2	6;5;2		Dpt	;	3	6	6	6	0	0	0	2	6	4	1	0	0	0	0	0	0	0	0	0	0	0	4	5	4	4	5	4	6	2	4	4	3	2	0	0	0	2	6	4	1	0
B2RZA6;G3V6G5	B2RZA6;G3V6G5	1;1	1;1	1;1		Tbl1x	;	2	1	1	1	0	0	0	1	0	1	0	0	0	0	0	0	0	0	0	0	0	0	0	0	0	1	1	1	0	0	1	0	0	0	0	0	0	1	0	1	0	0
B2RZA9	B2RZA9	2	2	2		Ube2l3		1	2	2	2	2	1	2	1	0	0	2	2	2	2	2	2	2	2	2	1	2	1	0	0	0	1	0	0	0	0	0	1	1	0	2	1	2	1	0	0	2	2
B2RZB7	B2RZB7	2	2	2		Snrpd1		1	2	2	2	2	2	2	0	0	1	2	2	1	2	2	2	2	2	2	2	2	2	1	0	0	1	0	1	0	0	0	0	0	0	2	2	2	0	0	1	2	2
B2RZC1;P04916	B2RZC1;P04916	4;4	4;4	4;4	Retinol-binding protein 4	Rbp4	;	2	4	4	4	3	4	4	1	2	0	3	4	4	3	4	4	3	3	2	3	3	4	2	2	3	2	2	1	3	1	1	2	1	0	3	4	4	1	2	0	3	4
B2RZD1	B2RZD1	2	2	2		Sec61b		1	2	2	2	1	1	1	2	1	2	0	1	1	1	1	2	1	1	1	0	1	1	1	0	1	1	2	2	2	0	1	2	1	0	1	1	1	2	1	2	0	1
B2RZD6	B2RZD6	4	4	4		Ndufa4		1	4	4	4	2	2	2	2	4	2	2	2	1	2	2	2	2	1	2	2	1	2	1	1	3	1	2	0	2	1	3	2	1	1	2	2	2	2	4	2	2	2
B3DM87	B3DM87	1	1	1		Fbxw17		1	1	1	1	1	1	1	1	1	0	1	1	1	1	1	1	1	1	1	1	1	1	1	1	1	1	1	1	1	1	1	1	1	0	1	1	1	1	1	0	1	1
B3DM90;Q8CGU6	B3DM90;Q8CGU6	1;1	1;1	1;1	Nicastrin	Ncstn	;	2	1	1	1	1	1	1	0	0	0	1	0	1	1	1	0	1	1	1	1	1	1	0	0	0	0	0	0	0	0	0	0	1	0	1	1	1	0	0	0	1	0
B3DM95;P04550	B3DM95;P04550	1;1	1;1	1;1	Parathymosin	Ptms	;	2	1	1	1	0	1	1	0	1	0	0	0	0	1	0	0	0	0	0	0	0	0	1	1	0	0	0	1	1	1	1	0	0	1	0	1	1	0	1	0	0	0
B3DMA0	B3DMA0	1	1	1	Tumor protein p53-inducible protein 11	Tp53i11		1	1	1	1	0	1	1	0	0	1	1	1	1	1	0	1	1	1	1	1	1	1	1	0	1	0	0	1	0	0	0	0	1	0	0	1	1	0	0	1	1	1
B3EY87	B3EY87	1	1	1		Lcn9		1	1	1	1	1	0	1	0	0	0	0	1	1	1	1	1	1	0	0	0	0	0	0	0	0	0	0	0	0	0	0	0	0	0	1	0	1	0	0	0	0	1
B3VPA7;Q64611;B5LSW7;A0A0G2K5P7;Q9R1F5;Q9QYW2	B3VPA7;Q64611;B5LSW7;A0A0G2K5P7;Q9R1F5	4;4;3;3;2;1	4;4;3;3;2;1	4;4;3;3;2;1	Cysteine sulfinic acid decarboxylase	Csad	;;;;	6	4	4	4	4	2	2	1	1	1	3	2	1	3	3	1	3	2	3	1	2	2	1	1	1	2	0	2	2	0	0	1	2	0	4	2	2	1	1	1	3	2
B3Y9H3;D3ZEP6;P05943	B3Y9H3;D3ZEP6;P05943	1;1;1	1;1;1	1;1;1	Protein S100-A10	S100a10	;;	3	1	1	1	0	0	0	0	0	1	0	0	0	0	0	0	0	0	0	0	0	0	0	1	0	1	1	0	1	0	1	1	0	0	0	0	0	0	0	1	0	0
B4F768;A0A0G2JVM0;A0A0G2K9I7;A0A0G2JUB9;A0A0G2JUT5;Q7TP27;P0C2X9	B4F768;A0A0G2JVM0;A0A0G2K9I7;A0A0G2JUB9;A0A0G2JUT5;Q7TP27;P0C2X9	20;19;18;18;18;18;18	20;19;18;18;18;18;18	20;19;18;18;18;18;18	Delta-1-pyrroline-5-carboxylate dehydrogenase, mitochondrial	Aldh4a1;Tas1r2	;;;;;;	7	20	20	20	18	17	17	1	2	1	16	19	18	17	17	19	17	17	17	19	17	18	4	1	4	2	1	0	1	1	1	0	1	1	18	17	17	1	2	1	16	19
B4F772	B4F772	2	1	1		Hspa4l		1	2	1	1	1	1	1	2	0	1	1	1	1	1	1	1	1	2	1	1	1	1	0	0	0	1	0	1	0	0	0	2	2	0	1	1	1	1	0	1	1	1
B4F773;P0C5X8	B4F773;P0C5X8	1;1	1;1	1;1	Protein tweety homolog;Protein tweety homolog 1	Ttyh1	;	2	1	1	1	0	0	0	0	0	0	0	0	0	0	0	1	0	0	1	1	1	0	0	0	0	0	0	0	0	0	0	0	0	0	0	0	0	0	0	0	0	0
B4F778	B4F778	1	1	1		Rfc4		1	1	1	1	0	0	0	0	0	0	0	1	0	0	0	0	0	1	0	0	0	0	0	0	0	0	0	0	0	0	0	0	0	0	0	0	0	0	0	0	0	1
B4F793;B2GV27;B4F7A0	B4F793;B2GV27;B4F7A0	2;1;1	2;1;1	2;1;1		Tnxb	;;	3	2	2	2	0	0	0	1	0	1	0	0	0	0	0	0	0	0	0	0	0	0	0	0	0	1	0	0	0	0	0	2	1	0	0	0	0	1	0	1	0	0
Q4L2A2;B4F7A5	Q4L2A2;B4F7A5	2;2	2;2	2;2		Cd99	;	2	2	2	2	0	0	0	2	2	2	0	1	0	0	0	0	0	0	0	1	0	0	2	2	2	2	2	2	2	1	2	2	2	1	0	0	0	2	2	2	0	1
B4F7C1;Q9QYC5	B4F7C1;Q9QYC5	1;1	1;1	1;1	Prosaposin receptor GPR37L1	Gpr37l1	;	2	1	1	1	0	0	1	0	0	0	0	0	0	0	0	0	0	0	0	0	0	0	0	0	0	0	0	0	0	0	0	0	0	0	0	0	1	0	0	0	0	0
B4F7C2	B4F7C2	14	1	1		Tubb4a		1	14	1	1	11	9	11	5	3	5	9	9	9	10	10	11	9	10	9	11	10	12	6	4	3	7	6	5	6	3	4	7	5	2	0	0	0	0	0	0	0	0
Q3MHT9;B4F7E8	Q3MHT9;B4F7E8	1;1	1;1	1;1	Niban-like protein 1	Fam129b	;	2	1	1	1	0	0	0	1	0	1	0	0	0	0	0	0	0	0	0	0	0	0	0	0	0	1	1	1	0	0	0	1	1	0	0	0	0	1	0	1	0	0
F1LSP2;B5DEF6;M0R6F2	F1LSP2;B5DEF6;M0R6F2	8;8;5	8;8;5	8;8;5		Acad10	;;	3	8	8	8	2	3	2	0	1	1	2	1	1	3	2	3	1	3	0	2	4	2	1	2	5	0	0	1	1	1	0	0	0	1	2	3	2	0	1	1	2	1
B5DEG0	B5DEG0	1	1	1		Mum1l1		1	1	1	1	0	1	1	0	0	1	1	1	1	1	1	1	1	1	0	1	0	1	1	1	1	1	0	0	0	0	0	0	1	0	0	1	1	0	0	1	1	1
B5DEG1;Q9WUP8	B5DEG1	11;1	11;1	11;1		Itga8		2	11	11	11	0	0	0	9	7	6	0	0	0	0	0	0	0	0	0	0	0	0	8	4	3	8	7	7	5	5	7	9	6	3	0	0	0	9	7	6	0	0
B5DEH2;B1WBY7	B5DEH2	3;1	3;1	3;1	Erlin-2	Erlin2		2	3	3	3	1	1	0	0	0	1	1	0	1	1	1	0	1	1	2	2	3	1	1	0	1	0	0	1	0	0	0	0	0	0	1	1	0	0	0	1	1	0
B5DEH4	B5DEH4	2	2	2		Uap1l1		1	2	2	2	1	1	2	1	0	0	2	2	2	2	2	1	1	2	1	0	1	1	0	0	0	0	0	0	0	0	0	0	0	0	1	1	2	1	0	0	2	2
B5DEK2;D4A4G3	B5DEK2;D4A4G3	1;1	1;1	1;1		Ttc39a	;	2	1	1	1	1	1	1	1	0	1	1	1	1	1	1	1	1	1	1	1	1	1	1	0	0	1	1	1	1	0	1	1	0	0	1	1	1	1	0	1	1	1
B5DEL8;A0A0G2JZJ9	B5DEL8;A0A0G2JZJ9	3;2	3;2	3;2		LOC100361505	;	2	3	3	3	3	2	3	0	0	2	3	2	3	3	3	3	3	3	3	2	3	3	3	1	2	0	1	1	2	0	3	1	2	0	3	2	3	0	0	2	3	2
B5DEL9;P62083	B5DEL9;P62083	5;5	5;5	4;4	40S ribosomal protein S7	Rps7	;	2	5	5	4	5	5	5	3	0	2	5	5	5	5	5	5	4	5	5	5	5	5	3	1	1	3	3	2	2	0	1	4	2	0	5	5	5	3	0	2	5	5
B5DEN4;P04642;Q6P9U7;H9N9H4;Q6AYX2;P19629	B5DEN4;P04642;Q6P9U7	16;16;10;1;1;1	15;15;9;1;1;1	15;15;9;1;1;1	L-lactate dehydrogenase;L-lactate dehydrogenase A chain	Ldha	;;	6	16	15	15	13	12	13	10	5	10	14	13	14	11	11	11	12	13	13	12	13	11	9	5	8	10	11	12	8	6	10	10	11	4	12	11	12	9	5	9	13	12
B5DEN5;Q7TPK5	B5DEN5;Q7TPK5	2;1	2;1	2;1		Eef1b2;Eef1b2l	;	2	2	2	2	1	2	2	1	0	1	1	2	2	2	2	2	2	2	2	2	1	2	1	1	1	1	1	1	1	0	1	1	1	1	1	2	2	1	0	1	1	2
B5DEP1;G3V7W1	B5DEP1;G3V7W1	3;3	3;3	3;3		Pdcd6	;	2	3	3	3	1	1	1	2	2	1	3	1	1	2	2	2	1	1	2	2	1	3	3	1	0	3	3	2	3	0	2	2	1	0	1	1	1	2	2	1	3	1
B5DER3;Q711G3	B5DER3;Q711G3	8;8	8;8	8;8	Isoamyl acetate-hydrolyzing esterase 1 homolog	Iah1	;	2	8	8	8	7	7	8	4	0	2	6	6	6	8	7	8	8	8	7	7	8	7	1	0	0	2	0	2	0	0	1	4	2	0	7	7	8	4	0	2	6	6
B5DEY8	B5DEY8	1	1	1		Snx6		1	1	1	1	1	0	0	1	0	1	0	0	0	0	0	1	0	0	0	0	0	0	0	0	0	1	1	1	1	0	1	1	1	0	1	0	0	1	0	1	0	0
B5DEZ4;D3ZTL0	B5DEZ4;D3ZTL0	1;1	1;1	1;1		Tcerg1	;	2	1	1	1	1	1	1	0	0	0	1	1	1	1	1	1	1	1	1	1	1	1	0	0	0	0	0	0	0	0	0	0	0	0	1	1	1	0	0	0	1	1
B5DF03;G3V6L9	B5DF03;G3V6L9	2;2	2;2	2;2	Peptidyl-prolyl cis-trans isomerase	Fkbp3	;	2	2	2	2	1	0	0	1	0	1	0	0	0	0	0	0	1	0	0	0	0	0	1	0	0	0	1	1	0	0	0	0	1	0	1	0	0	1	0	1	0	0
B5DF32;G3V926	B5DF32;G3V926	1;1	1;1	1;1		Chuk	;	2	1	1	1	0	0	0	0	0	0	0	0	0	0	0	0	0	0	0	1	0	0	0	0	0	0	0	0	0	0	0	0	0	0	0	0	0	0	0	0	0	0
B5DF36	B5DF36	1	1	1		Plac8		1	1	1	1	0	1	1	1	1	1	1	1	1	1	1	1	1	1	1	1	1	0	0	1	1	1	1	1	1	1	1	0	0	1	0	1	1	1	1	1	1	1
B5DF43	B5DF43	1	1	1		Foxk2		1	1	1	1	1	1	1	0	0	0	1	1	1	1	1	1	1	1	1	1	1	1	0	1	1	0	0	1	0	0	0	0	0	0	1	1	1	0	0	0	1	1
D3ZVL5;B5DF53	D3ZVL5;B5DF53	3;3	3;3	3;3		Fbxo33	;	2	3	3	3	0	1	0	0	0	1	0	0	0	0	1	1	0	1	1	1	0	0	1	0	0	0	0	0	0	0	0	0	0	0	0	1	0	0	0	1	0	0
B5DF65	B5DF65	7	7	7		Blvrb		1	7	7	7	3	3	5	3	5	2	4	3	4	4	2	4	3	5	4	4	4	4	6	4	3	6	3	3	6	2	5	2	3	1	3	3	5	3	5	2	4	3
D3ZCH6;B5DF79;A0A0G2K9L0	D3ZCH6;B5DF79;A0A0G2K9L0	3;3;2	3;3;2	3;3;2		Rnaset2	;;	3	3	3	3	3	3	3	0	0	0	3	2	2	2	3	1	2	2	3	3	2	2	0	0	0	0	0	0	0	0	0	0	0	0	3	3	3	0	0	0	3	2
B5DFA0	B5DFA0	19	19	19		Vil1		1	19	19	19	14	17	15	0	0	0	12	16	12	16	14	13	15	16	16	16	16	14	1	0	0	0	0	0	0	0	0	0	0	0	14	17	15	0	0	0	12	16
B5DFB2	B5DFB2	1	1	1		Rbbp4		1	1	1	1	0	0	0	0	0	0	0	0	0	0	0	0	0	0	0	0	0	0	0	1	0	0	0	0	0	0	0	0	0	0	0	0	0	0	0	0	0	0
B5DFC6;M0RCH5;B5DEZ6	B5DFC6;M0RCH5	3;2;1	3;2;1	3;2;1	Glucosamine-6-phosphate isomerase	Gnpda1	;	3	3	3	3	1	2	1	0	0	0	2	2	1	1	1	1	2	2	2	2	2	2	0	0	0	0	0	0	0	0	0	0	0	0	1	2	1	0	0	0	2	2
B5DFC9;A0A0G2K3C8;W4VSR4	B5DFC9;A0A0G2K3C8;W4VSR4	2;1;1	2;1;1	2;1;1	Nidogen-2	Nid2	;;	3	2	2	2	1	1	0	2	0	1	1	1	1	1	0	0	1	0	1	1	1	1	0	0	0	0	0	0	0	0	0	1	0	0	1	1	0	2	0	1	1	1
B5DFD8	B5DFD8	8	8	8	SH3 domain-binding glutamic acid-rich-like protein	Sh3bgrl		1	8	8	8	1	0	1	5	5	5	0	1	1	0	1	0	0	1	0	0	0	0	6	5	4	6	5	4	7	2	5	5	4	2	1	0	1	5	5	5	0	1
B5DFE2	B5DFE2	1	1	1		Ezh2		1	1	1	1	0	0	0	0	0	0	0	0	0	0	0	0	0	0	0	0	0	0	0	1	1	0	0	1	0	0	0	0	0	0	0	0	0	0	0	0	0	0
B5DFE5;E9PU03	B5DFE5;E9PU03	1;1	1;1	1;1		Smg5	;	2	1	1	1	0	0	0	1	0	1	0	0	0	0	0	0	0	0	0	0	0	0	0	0	0	0	0	1	0	0	0	1	0	0	0	0	0	1	0	1	0	0
B5DFG0	B5DFG0	1	1	1		RGD1559811		1	1	1	1	0	0	0	0	0	0	0	0	0	0	0	0	0	0	0	0	0	0	0	0	1	0	0	0	0	0	0	0	0	0	0	0	0	0	0	0	0	0
B5DFG2;F2Z3R2;F1LQ48;Q9ET33;F1M040	B5DFG2;F2Z3R2;F1LQ48	3;3;3;1;1	3;3;3;1;1	3;3;3;1;1		Hnrnpl	;;	5	3	3	3	0	1	1	2	0	2	1	1	1	1	0	1	1	1	1	0	1	1	3	0	0	2	1	1	0	0	0	1	2	0	0	1	1	2	0	2	1	1
B5DFI1;F1LND1	B5DFI1;F1LND1	2;2	2;2	2;2		Cog1	;	2	2	2	2	1	1	0	0	0	0	1	1	1	1	1	1	1	1	1	1	1	1	0	0	0	0	1	0	0	0	0	0	0	0	1	1	0	0	0	0	1	1
B5DFI6;E9PU29	B5DFI6;E9PU29	1;1	1;1	1;1		Rnf31	;	2	1	1	1	1	1	1	0	0	0	1	1	1	1	1	1	1	1	1	1	1	1	0	0	0	0	0	0	0	0	0	0	0	0	1	1	1	0	0	0	1	1
Q5BJV4;G3V6T1;B5DFK1	Q5BJV4;G3V6T1;B5DFK1	5;5;5	5;5;5	5;5;5	Coatomer subunit alpha	Copa	;;	3	5	5	5	4	4	3	4	0	1	4	4	3	4	4	2	4	3	4	4	3	4	0	0	0	3	0	1	0	0	0	4	3	0	4	4	3	4	0	1	4	4
B5DFL0	B5DFL0	1	1	1		Snta1		1	1	1	1	1	1	0	0	0	0	1	1	1	1	1	1	1	1	1	1	1	1	0	0	0	1	0	0	0	0	0	0	0	0	1	1	0	0	0	0	1	1
B5DFM4;F1LM55	B5DFM4;F1LM55	1;1	1;1	1;1		RGD1309922;Ccar2	;	2	1	1	1	0	0	0	0	0	0	0	0	0	0	0	0	1	0	0	0	0	0	0	0	0	0	0	0	0	0	0	0	0	0	0	0	0	0	0	0	0	0
B5DFN4	B5DFN4	2	2	2		Pfdn5		1	2	2	2	1	1	1	0	0	1	1	1	1	1	1	1	0	1	1	1	1	0	1	1	1	1	2	1	1	0	1	1	1	0	1	1	1	0	0	1	1	1
B6DYP7;P00502;F7F2H5;Q63232;Q7M0C0;Q498T5;D3ZD94	B6DYP7;P00502;F7F2H5	10;10;7;4;1;1;1	7;7;4;2;1;0;0	2;2;1;0;1;0;0	Glutathione S-transferase;Glutathione S-transferase alpha-1;Glutathione S-transferase alpha-1, N-terminally processed	Gsta2;Gsta1	;;	7	10	7	2	9	9	9	0	3	1	9	10	8	9	9	9	9	9	8	8	8	9	2	2	2	2	1	4	2	2	3	1	0	1	6	6	6	0	1	0	6	7
B6DYP8;P04904;Q9JLX3;A0A0G2JVT2;A0A0G2JTB1;P46418	B6DYP8;P04904;Q9JLX3;A0A0G2JVT2	10;10;9;5;3;3	10;10;9;5;3;3	5;5;4;3;0;0	Glutathione S-transferase;Glutathione S-transferase alpha-3	Gsta1;Gsta3	;;;	6	10	10	5	9	9	9	1	3	2	9	9	8	9	9	8	9	9	9	8	9	8	4	4	3	4	4	5	4	2	4	2	1	2	9	9	9	1	3	2	9	9
B6DYQ0;P24473	B6DYQ0;P24473	3;3	3;3	3;3	Glutathione S-transferase kappa 1	Gstk1	;	2	3	3	3	1	1	1	0	0	0	2	1	3	2	1	1	2	1	2	3	2	2	0	1	0	1	1	0	1	0	0	1	0	0	1	1	1	0	0	0	2	1
Q6LDP3;G3V983;B6DYQ1;P04905	Q6LDP3;G3V983;B6DYQ1;P04905	4;4;4;4	1;1;1;1	1;1;1;1	Glutathione S-transferase Mu 1	Gstm1	;;;	4	4	1	1	1	3	3	4	2	3	3	2	4	3	2	4	2	2	2	3	4	3	4	1	3	4	4	4	3	2	4	3	4	1	0	1	0	1	0	1	1	0
B6DYQ2;P08010;A0A0G2K6L4;A0A0G2JZ09;Q7M0F1	B6DYQ2;P08010	16;16;6;6;1	16;16;6;6;1	5;5;0;0;0	Glutathione S-transferase Mu 2	Gstm2	;	5	16	16	5	5	7	8	9	11	10	6	8	8	6	7	7	5	7	8	9	7	5	10	9	7	14	14	14	15	4	13	9	8	4	5	7	8	9	11	10	6	8
B6DYQ4;P08011	B6DYQ4;P08011	3;3	3;3	3;3	Microsomal glutathione S-transferase 1	Mgst1	;	2	3	3	3	2	1	3	0	1	1	1	2	2	3	3	2	1	2	2	1	2	2	1	0	1	1	1	1	1	0	1	1	1	0	2	1	3	0	1	1	1	2
Q6AXR6;B6DYQ5;Q9Z339;A0A096MJ04;A0A0G2JTY5;A0A096MJC4;B6DYQ6;Q6AXV9	Q6AXR6;B6DYQ5;Q9Z339;A0A096MJ04;A0A0G2JTY5	6;6;6;4;3;1;1;1	6;6;6;4;3;1;1;1	6;6;6;4;3;1;1;1	Glutathione S-transferase omega-1	Gsto1	;;;;	8	6	6	6	1	4	3	0	1	1	4	4	3	4	4	5	4	4	3	4	4	3	4	1	2	2	1	2	3	0	2	3	2	0	1	4	3	0	1	1	4	4
B6DYQ7;P04906;D4A8S2;A0A0G2K4Q5;Q7TP35	B6DYQ7;P04906	8;8;1;1;1	8;8;1;1;1	8;8;1;1;1	Glutathione S-transferase P	Gstp1	;	5	8	8	8	6	6	6	4	5	4	6	7	6	6	6	6	6	6	6	6	4	6	2	3	3	4	5	5	5	3	4	4	3	2	6	6	6	4	5	4	6	7
B6DYQ9;P30713;A0A0G2JZV9;A0A0G2K3C6	B6DYQ9;P30713;A0A0G2JZV9;A0A0G2K3C6	6;6;3;3	6;6;3;3	5;5;2;3	Glutathione S-transferase theta-2	Gstt2	;;;	4	6	6	5	5	6	6	4	0	1	6	5	4	6	6	5	6	6	5	4	6	6	4	0	1	4	3	4	3	0	3	1	2	0	5	6	6	4	0	1	6	5
D3ZHV3;CON__P67983;B6ID08;P04355	D3ZHV3;CON__P67983;B6ID08;P04355	1;1;1;1	1;1;1;1	1;1;1;1	Metallothionein;Metallothionein-2	Mt1m;Mt2A;Mt2	;;;	4	1	1	1	1	1	1	0	1	1	1	1	1	1	1	1	1	1	1	1	1	1	0	0	0	0	0	1	1	0	1	0	0	0	1	1	1	0	1	1	1	1
B8Q4G8;F1LMG7;B8Q4H4	B8Q4G8;F1LMG7;B8Q4H4	1;1;1	1;1;1	1;1;1		Lrrc7	;;	3	1	1	1	0	0	0	1	0	0	0	0	0	0	0	0	0	0	0	0	0	0	0	0	0	0	0	0	0	0	0	1	0	0	0	0	0	1	0	0	0	0
C0JPT7	C0JPT7	93	93	88		Flna		1	93	93	88	19	20	19	86	34	81	18	18	20	17	27	17	24	25	28	22	20	28	62	13	44	77	56	70	33	40	14	86	83	35	19	20	19	86	34	81	18	18
C0KUC5;C0KUC6	C0KUC5;C0KUC6	3;2	3;2	3;2		Lims1	;	2	3	3	3	1	2	1	2	0	2	0	1	1	1	1	1	1	1	1	1	1	2	2	0	0	2	2	2	1	0	2	2	2	1	1	2	1	2	0	2	0	1
C9WPN3;W8C8I9;V9GWA8	C9WPN3;W8C8I9;V9GWA8	1;1;1	1;1;1	1;1;1		Uty;UTY	;;	3	1	1	1	0	0	0	0	1	0	0	0	0	0	0	0	0	0	0	0	0	0	1	1	0	0	0	0	1	0	0	0	0	0	0	0	0	0	1	0	0	0
C9WPN6;P81795	C9WPN6;P81795	2;2	2;2	2;2	Eukaryotic translation initiation factor 2 subunit 3	Eif2s3y;Eif2s3	;	2	2	2	2	1	2	2	0	0	0	2	2	0	1	2	2	2	2	2	2	2	1	0	0	0	0	0	0	0	0	0	0	0	0	1	2	2	0	0	0	2	2
CON__ENSEMBL:ENSBTAP00000024146	CON__ENSEMBL:ENSBTAP00000024146	2	2	2				1	2	2	2	1	1	0	0	1	0	0	0	0	1	0	1	0	1	1	0	0	0	1	1	1	0	0	0	0	1	0	1	1	1	1	1	0	0	1	0	0	0
CON__ENSEMBL:ENSBTAP00000025008;M0R8B6	CON__ENSEMBL:ENSBTAP00000025008;M0R8B6	5;4	2;1	2;1		Tubb1	;	2	5	2	2	1	1	1	2	0	2	2	1	1	2	1	1	1	1	1	2	2	1	3	0	0	3	3	2	3	0	1	3	3	1	0	0	0	0	0	0	0	0
CON__ENSEMBL:ENSBTAP00000038253;CON__REFSEQ:XP_932229	CON__ENSEMBL:ENSBTAP00000038253	9;1	1;0	0;0				2	9	1	0	4	5	5	3	9	4	5	3	4	4	5	3	3	5	5	4	4	5	4	6	5	2	7	3	5	7	6	2	3	8	0	0	0	0	1	0	0	0
CON__P00761	CON__P00761	4	4	4				1	4	4	4	4	4	4	2	2	2	4	4	4	4	4	4	4	4	4	4	4	4	3	2	3	3	3	2	3	3	2	2	2	3	4	4	4	2	2	2	4	4
CON__P02533;Q6IFV1;CON__A2A4G1;Q6IFU7;A0A0G2JXJ9;CON__Q61782	CON__P02533	18;7;6;6;3;2	8;3;0;3;0;1	3;0;0;0;0;1				6	18	8	3	2	2	2	3	14	2	4	1	2	2	3	3	2	3	2	2	2	2	2	6	10	1	14	3	8	13	17	2	4	15	0	0	0	0	7	0	0	0
CON__P48668;CON__P02538;CON__O95678;CON__Q8VED5	CON__P48668;CON__P02538	22;22;8;5	16;16;4;2	1;1;0;0			;	4	22	16	1	1	4	2	2	13	2	3	1	2	2	3	2	4	1	2	1	3	3	6	4	13	3	16	2	6	10	20	3	2	14	0	1	0	0	7	0	1	0
CON__P02584	CON__P02584	5	1	1				1	5	1	1	4	4	4	4	3	4	4	4	4	4	3	4	4	4	4	4	4	4	4	3	3	4	4	4	4	2	5	5	3	2	0	0	0	1	0	0	0	0
CON__P02662	CON__P02662	3	3	3				1	3	3	3	0	0	1	1	2	0	0	0	0	0	0	0	0	0	0	0	0	1	2	0	0	0	1	0	2	2	1	0	1	2	0	0	1	1	2	0	0	0
CON__P02768-1	CON__P02768-1	28	26	23				1	28	26	23	3	2	2	3	5	3	3	2	2	3	2	2	2	3	3	3	2	2	3	3	3	3	28	3	4	5	3	3	3	2	1	1	1	1	4	1	1	1
CON__P02769	CON__P02769	7	2	2				1	7	2	2	3	3	2	4	4	3	2	3	2	4	3	3	3	3	2	4	3	3	3	3	3	3	6	3	4	3	3	4	4	2	1	2	1	2	1	1	1	2
CON__P04258	CON__P04258	2	2	2				1	2	2	2	0	0	0	1	2	1	0	0	0	0	0	0	0	0	0	0	0	0	1	1	1	1	1	1	2	2	2	1	1	2	0	0	0	1	2	1	0	0
CON__P04259	CON__P04259	22	1	1				1	22	1	1	1	4	2	2	12	2	3	1	2	2	3	2	4	1	2	1	3	3	6	4	12	3	16	2	6	10	19	3	2	14	0	0	0	0	0	0	0	0
CON__P04264;Q63282	CON__P04264	37;1	37;1	21;0				2	37	37	21	10	17	12	18	31	18	19	10	11	11	15	10	11	16	13	13	14	14	17	22	15	14	34	13	29	31	28	14	14	33	10	17	12	18	31	18	19	10
CON__P05787;CON__Q9H552;CON__Q9NSB2;CON__Q6ISB0;CON__H-INV:HIT000016045;A0A0G2K1K9;CON__H-INV:HIT000292931;D3ZSY5;A0A0G2K0I4	CON__P05787	5;2;2;2;1;1;1;1;1	1;0;0;0;0;0;0;0;0	1;0;0;0;0;0;0;0;0				9	5	1	1	2	3	1	2	3	2	2	0	1	0	1	2	3	1	1	2	3	2	2	2	2	2	3	1	1	3	3	2	2	2	1	1	0	0	0	0	1	0
CON__P08779;CON__Q9Z2K1;CON__Q3ZAW8	CON__P08779	19;7;7	15;5;5	7;0;0				3	19	15	7	2	2	2	4	10	3	4	1	2	2	3	3	2	3	2	2	3	2	2	4	12	1	13	3	5	10	17	2	4	16	1	1	1	1	6	1	2	0
CON__P13645;A0A0G2K2V6;Q6IFW6;CON__P02535-1;CON__Q148H6;CON__Q7Z3Y7;CON__P05784;CON__Q7Z3Z0;CON__Q7Z3Y8;Q6IFW7;Q6IFW0;CON__Q14525;Q6IFV8;F1MAF7;CON__Q9UE12;CON__Q15323;CON__A2A5Y0;CON__Q92764;CON__Q14532;Q6IFV6;CON__Q497I4;CON__O76015;CON__O76013;CON__Q7Z3Y9;Q6IFV5;CON__O76014;CON__REFSEQ:XP_986630;Q6IFW2;Q6IFX0;Q6IFX1	CON__P13645	32;11;11;7;3;3;2;2;2;1;1;1;1;1;1;1;1;1;1;1;1;1;1;1;1;1;1;1;1;1	32;11;11;7;3;3;2;2;2;1;1;1;1;1;1;1;1;1;1;1;1;1;1;1;1;1;1;1;1;1	27;8;8;4;1;1;0;1;1;0;0;0;0;0;0;0;0;0;0;0;0;0;0;0;0;0;0;0;0;0				30	32	32	27	13	21	16	16	28	16	21	13	14	17	16	13	17	20	15	16	15	17	19	20	17	16	30	14	25	26	28	15	18	29	13	21	16	16	28	16	21	13
CON__P13646-1	CON__P13646-1	5	2	1				1	5	2	1	0	1	0	0	2	1	0	1	0	0	1	0	1	0	1	1	1	1	0	2	1	0	4	0	1	1	2	0	0	2	0	0	0	0	0	0	0	0
CON__P13647	CON__P13647	20	11	4				1	20	11	4	0	3	1	2	12	2	3	1	1	1	1	2	2	0	1	1	3	2	3	6	7	4	16	1	7	12	14	3	2	12	0	0	0	0	6	0	2	0
CON__P17697	CON__P17697	1	1	1				1	1	1	1	0	0	0	0	0	0	0	0	0	0	0	0	0	0	0	0	0	0	0	0	1	0	0	0	0	0	0	0	0	0	0	0	0	0	0	0	0	0
CON__P19012;CON__Q99456	CON__P19012	7;3	2;1	1;0				2	7	2	1	2	3	2	2	5	2	3	2	2	2	4	3	3	3	3	3	3	3	2	4	3	1	6	1	3	4	5	2	3	4	0	1	0	0	1	0	0	1
CON__P20930	CON__P20930	3	3	3				1	3	3	3	0	0	0	0	0	0	0	0	0	0	0	0	0	0	0	0	0	0	0	0	0	0	3	0	0	0	0	0	0	0	0	0	0	0	0	0	0	0
CON__P28800	CON__P28800	1	1	1				1	1	1	1	0	0	0	0	0	0	0	1	0	0	0	0	0	0	0	0	0	0	0	0	0	0	0	0	0	0	0	0	0	0	0	0	0	0	0	0	0	1
CON__P35527	CON__P35527	26	25	25				1	26	25	25	2	14	6	10	22	9	11	2	4	7	8	3	3	11	11	9	4	12	11	15	10	11	16	10	20	20	19	9	8	19	1	13	5	9	21	8	10	1
CON__P35908;A0A0G2JWX4;Q6IG02;CON__Q5XKE5	CON__P35908	29;4;4;3	27;4;4;3	20;0;0;0				4	29	27	20	4	6	5	7	25	10	6	3	3	5	5	4	3	4	5	5	5	9	14	17	10	7	22	4	20	24	21	9	4	25	3	4	4	6	23	8	4	2
CON__Q01546	CON__Q01546	6	3	3				1	6	3	3	0	0	1	0	3	0	0	0	1	0	0	0	2	3	0	0	1	1	1	1	1	1	3	0	1	3	3	1	0	3	0	0	1	0	0	0	0	0
CON__Q04695	CON__Q04695	9	3	2				1	9	3	2	2	2	2	2	6	2	3	1	2	2	3	3	2	3	2	2	2	2	2	4	4	1	6	1	3	5	9	2	3	7	0	0	0	0	1	0	0	0
CON__Q0V8M9	CON__Q0V8M9	2	2	2				1	2	2	2	0	0	0	0	0	0	0	0	0	0	0	0	0	0	0	0	0	0	1	0	1	1	0	1	1	0	0	0	0	0	0	0	0	0	0	0	0	0
CON__Q2M2I5	CON__Q2M2I5	3	1	1				1	3	1	1	0	0	0	1	3	3	1	0	0	1	1	1	1	1	0	1	1	1	1	3	3	1	2	1	2	3	3	1	1	3	0	0	0	0	1	1	0	0
CON__Q3SX28;P58775	CON__Q3SX28;P58775	14;13	1;1	1;1	Tropomyosin beta chain	Tpm2	;	2	14	1	1	5	5	6	13	8	13	6	6	5	5	7	5	5	6	7	5	6	5	12	9	9	13	12	13	11	7	11	13	13	8	0	0	0	1	0	1	0	0
U3R7A7;CON__Q3SY84;D3ZXB7	U3R7A7;CON__Q3SY84;D3ZXB7	4;4;4	1;1;1	0;0;0		Krt71;Krt2	;;	3	4	1	0	0	0	0	0	3	0	0	0	0	0	0	0	0	0	0	0	0	0	0	0	0	0	4	0	0	2	3	0	0	2	0	0	0	0	1	0	0	0
CON__Q5D862	CON__Q5D862	3	3	3				1	3	3	3	0	0	0	0	1	0	0	0	0	0	0	0	0	0	0	0	0	1	0	0	0	1	3	0	1	0	1	0	0	0	0	0	0	0	1	0	0	0
CON__Q6IFX2	CON__Q6IFX2	7	1	1				1	7	1	1	1	1	1	2	5	2	2	0	1	1	2	2	1	2	1	1	1	1	2	3	3	2	5	1	3	4	7	2	3	5	0	0	0	1	0	1	0	0
CON__Q6KB66-1	CON__Q6KB66-1	1	1	1				1	1	1	1	1	1	1	0	0	1	1	1	1	1	1	1	1	1	1	1	1	1	0	1	1	0	1	1	1	0	1	0	0	0	1	1	1	0	0	1	1	1
CON__Q8N1N4-2;CON__Q7RTT2;A0A0G2JUR6;Q6IFT2;A0A0U1RRN6;A0A0G2K4H7	CON__Q8N1N4-2;CON__Q7RTT2	4;4;1;1;1;1	2;2;1;1;1;1	2;2;1;1;1;1			;	6	4	2	2	0	0	0	0	3	0	0	0	0	0	0	0	0	0	0	0	0	0	1	1	1	1	2	0	1	2	1	1	0	1	0	0	0	0	1	0	0	0
CON__Q9R0H5	CON__Q9R0H5	4	1	0				1	4	1	0	1	1	1	1	3	1	1	1	1	1	1	1	1	1	1	1	1	1	1	1	1	1	4	1	1	2	3	1	1	2	0	0	0	0	0	0	0	0
D1M8S3;Q76LI3;Q4V8K9;F1M9B9;Q63621	D1M8S3;Q76LI3;Q4V8K9;F1M9B9;Q63621	2;1;1;1;1	2;1;1;1;1	2;1;1;1;1	Interleukin-1 receptor accessory protein	Il1rap	;;;;	5	2	2	2	0	1	1	1	0	0	0	0	1	0	1	1	0	0	0	0	1	1	0	0	0	0	0	0	0	0	0	0	0	0	0	1	1	1	0	0	0	0
Q8HIC6;Q7HKW3;Q35737;Q06QE1;Q06QA2;Q06Q89;D2E6K0;P05508;Q06QG7;A7XYB9	Q8HIC6;Q7HKW3;Q35737;Q06QE1;Q06QA2;Q06Q89;D2E6K0;P05508;Q06QG7;A7XYB9	5;5;5;5;5;5;5;5;4;4	5;5;5;5;5;5;5;5;4;4	5;5;5;5;5;5;5;5;4;4	NADH-ubiquinone oxidoreductase chain 4	Mt-nd4;NADH4;ND4;Mtnd4;Nd4	;;;;;;;;;	10	5	5	5	3	5	3	1	0	1	4	4	3	3	5	3	4	5	4	4	4	4	0	1	1	0	0	0	0	0	0	0	0	0	3	5	3	1	0	1	4	4
Q8SEZ8;Q8HID1;D2E6L7;P03889;A0A0A1FZN1;Q8HN20	Q8SEZ8;Q8HID1;D2E6L7;P03889;A0A0A1FZN1	3;3;3;3;2;1	3;3;3;3;2;1	3;3;3;3;2;1	NADH-ubiquinone oxidoreductase chain 1	Mt-nd1;ND1;Mtnd1	;;;;	6	3	3	3	1	3	2	0	0	0	2	2	2	1	3	2	2	2	2	2	1	3	0	0	0	0	0	0	0	0	0	0	0	0	1	3	2	0	0	0	2	2
D3XAM6;Q4KSH7	D3XAM6;Q4KSH7	1;1	1;1	1;1	Dual specificity mitogen-activated protein kinase kinase 7	Map2k7	;	2	1	1	1	0	0	0	0	0	0	0	0	0	0	0	0	0	0	0	0	0	0	0	1	0	0	0	0	0	0	0	0	0	1	0	0	0	0	0	0	0	0
D3Z819	D3Z819	1	1	1	Olfactory receptor	Olr1186		1	1	1	1	0	0	0	0	0	0	0	0	0	0	0	0	0	0	0	0	0	0	0	0	0	0	1	0	0	0	1	0	0	1	0	0	0	0	0	0	0	0
D3Z822	D3Z822	3	3	3		Atr		1	3	3	3	2	2	2	2	0	1	2	2	2	3	2	2	3	3	2	2	2	2	2	1	2	2	1	2	2	1	2	2	1	0	2	2	2	2	0	1	2	2
D3Z842	D3Z842	1	1	1	Olfactory receptor	Olr663		1	1	1	1	0	0	0	0	0	0	0	0	0	1	0	1	0	0	0	0	1	0	0	0	0	0	0	0	0	0	0	0	0	0	0	0	0	0	0	0	0	0
D3Z851	D3Z851	1	1	1		Fbxl3-ps1		1	1	1	1	0	0	0	1	0	0	0	0	0	0	0	0	0	0	0	0	0	0	0	0	0	0	0	0	0	0	0	0	0	0	0	0	0	1	0	0	0	0
D3Z854	D3Z854	1	1	1		Tti1		1	1	1	1	0	0	0	0	0	1	0	0	0	0	0	0	0	0	0	0	0	0	0	0	0	0	0	1	0	0	0	0	0	0	0	0	0	0	0	1	0	0
D4A2W9;D3Z898	D4A2W9;D3Z898	2;2	2;2	2;2		Samhd1	;	2	2	2	2	0	0	0	0	1	0	0	0	0	0	0	0	0	0	0	0	0	0	2	0	1	1	2	2	2	1	1	0	0	0	0	0	0	0	1	0	0	0
D3Z8A6	D3Z8A6	1	1	1	Olfactory receptor	LOC100365012		1	1	1	1	0	0	0	1	0	0	0	0	0	0	0	0	0	0	0	0	0	0	1	0	0	1	0	0	0	0	0	1	0	0	0	0	0	1	0	0	0	0
D3Z8C2	D3Z8C2	2	2	2		RGD1560028		1	2	2	2	0	0	0	1	0	1	0	0	0	0	0	0	0	0	0	0	0	0	1	0	1	1	1	1	1	0	0	0	1	0	0	0	0	1	0	1	0	0
D3Z8E0	D3Z8E0	1	1	1	Ribosomal protein S6 kinase	Rps6ka3		1	1	1	1	0	0	0	1	0	1	0	0	0	0	0	0	0	0	0	0	0	0	0	0	0	0	1	0	0	0	0	0	1	0	0	0	0	1	0	1	0	0
D3Z8F1	D3Z8F1	5	5	5		Vill		1	5	5	5	5	4	5	0	0	0	2	3	5	5	3	4	2	5	5	2	4	5	0	0	0	0	0	0	0	0	0	0	0	0	5	4	5	0	0	0	2	3
D3Z8I0	D3Z8I0	1	1	1		Zfp541		1	1	1	1	1	1	1	0	0	0	1	0	1	1	1	1	1	1	1	1	0	1	0	0	0	0	0	0	0	0	0	0	0	0	1	1	1	0	0	0	1	0
D3Z8I7	D3Z8I7	5	4	4		Gstt3		1	5	4	4	4	4	4	1	0	0	4	4	4	4	4	4	4	4	4	5	4	4	1	0	1	1	1	1	1	0	2	0	0	0	3	3	3	0	0	0	3	3
D3Z8L7	D3Z8L7	5	5	4	Ras-related protein R-Ras	Rras		1	5	5	4	0	0	0	4	4	4	0	0	1	0	0	0	0	0	1	0	1	2	5	3	1	4	5	4	5	2	4	4	3	1	0	0	0	4	4	4	0	0
D3Z8M8;P62501	D3Z8M8;P62501	2;2	2;2	2;2	TSC22 domain family protein 1	Tsc22d1	;	2	2	2	2	1	1	1	2	0	2	1	1	1	0	1	1	0	0	0	0	1	0	2	1	0	2	2	2	2	0	1	2	1	0	1	1	1	2	0	2	1	1
D3Z8P5	D3Z8P5	7	1	1		RGD1566085		1	7	1	1	5	4	4	0	0	0	7	6	5	5	6	5	7	7	7	5	5	6	0	0	1	0	0	0	0	0	0	0	0	0	0	1	0	0	0	0	1	0
D3Z8R9	D3Z8R9	1	1	1		Nxf2		1	1	1	1	1	1	0	0	0	0	1	1	1	0	1	1	1	1	0	1	1	0	0	0	0	0	0	0	0	0	0	0	0	0	1	1	0	0	0	0	1	1
D3Z8X4	D3Z8X4	2	2	2	DNA polymerase	Pole		1	2	2	2	0	1	1	1	1	0	1	0	1	0	0	0	0	1	1	1	0	1	0	0	0	1	0	0	0	0	0	1	0	0	0	1	1	1	1	0	1	0
D3Z8Z6	D3Z8Z6	1	1	1		Nup210l		1	1	1	1	0	0	0	0	0	0	0	0	0	0	0	0	0	0	0	0	0	0	0	1	1	0	0	0	0	0	0	0	0	0	0	0	0	0	0	0	0	0
M0R6N2;D3Z900;O88994	M0R6N2;D3Z900;O88994	4;4;4	4;4;4	4;4;4	Mitochondrial amidoxime reducing component 2	LOC100910481;Marc2	;;	3	4	4	4	3	3	3	0	0	0	3	3	4	3	4	4	3	3	3	2	4	3	0	1	1	0	0	2	0	0	0	0	0	0	3	3	3	0	0	0	3	3
Q5U4E7;D3Z951	Q5U4E7;D3Z951	1;1	1;1	1;1		Arhgap11a	;	2	1	1	1	1	1	1	0	0	0	1	1	1	1	1	0	1	1	1	0	0	0	0	0	0	0	0	0	0	0	0	0	0	0	1	1	1	0	0	0	1	1
D3Z952	D3Z952	2	2	2		Mfap2		1	2	2	2	0	0	0	0	2	1	0	0	0	0	0	0	0	0	0	0	0	0	0	1	0	0	0	0	0	2	0	0	0	1	0	0	0	0	2	1	0	0
D3Z962	D3Z962	2	2	2		Tacc3		1	2	2	2	0	1	1	0	0	1	1	0	1	1	1	1	1	1	0	1	1	1	1	0	0	0	0	1	0	0	0	0	1	0	0	1	1	0	0	1	1	0
D3Z9C7;F1M7V4;Q9JKS6	D3Z9C7;F1M7V4;Q9JKS6	2;2;2	2;2;2	1;1;1	Protein piccolo	Pclo	;;	3	2	2	1	0	0	1	0	0	0	0	0	0	0	1	0	0	0	0	0	0	0	0	0	0	0	0	0	0	0	0	0	0	0	0	0	1	0	0	0	0	0
D3Z9E1	D3Z9E1	6	6	6		Emilin1		1	6	6	6	0	0	0	0	4	2	0	0	0	0	0	0	0	0	0	0	0	0	0	0	0	2	0	0	0	5	0	0	0	6	0	0	0	0	4	2	0	0
D3Z9E5	D3Z9E5	2	2	2		Slc5a8		1	2	2	2	1	1	1	0	0	0	1	1	2	1	2	2	1	1	1	2	2	2	0	0	0	0	0	0	0	0	0	0	0	0	1	1	1	0	0	0	1	1
D3Z9E6	D3Z9E6	2	2	2		Cpsf2		1	2	2	2	0	0	0	0	0	2	0	0	0	0	0	0	0	0	0	0	0	0	0	2	0	1	1	0	0	0	0	1	1	1	0	0	0	0	0	2	0	0
D3Z9F2	D3Z9F2	2	2	2		Ccdc96		1	2	2	2	0	0	0	0	0	1	0	0	0	0	1	0	0	0	0	0	0	0	0	1	2	0	1	0	1	0	0	0	1	1	0	0	0	0	0	1	0	0
D3Z9R8	D3Z9R8	1	1	1	6.8 kDa mitochondrial proteolipid	Mp68		1	1	1	1	1	0	1	0	0	0	1	1	1	1	1	1	1	1	1	1	0	1	0	0	0	0	0	0	0	0	0	0	0	0	1	0	1	0	0	0	1	1
D3Z9T8	D3Z9T8	1	1	1		LOC102551265		1	1	1	1	0	0	0	0	0	0	0	0	0	0	0	0	0	0	0	0	0	0	0	0	0	0	0	1	0	0	0	0	0	0	0	0	0	0	0	0	0	0
D3Z9Z7	D3Z9Z7	1	1	1		Colgalt2		1	1	1	1	1	1	1	0	0	0	1	1	1	1	1	0	1	0	1	1	1	0	1	0	0	1	0	0	1	0	0	0	1	0	1	1	1	0	0	0	1	1
D3ZA21	D3ZA21	1	1	1		Plekhg3		1	1	1	1	0	0	0	0	0	0	0	0	0	0	1	0	0	0	0	0	0	0	0	0	0	0	0	0	0	0	0	0	0	0	0	0	0	0	0	0	0	0
D3ZA50	D3ZA50	1	1	1		Klhl15		1	1	1	1	1	1	1	0	0	0	1	1	1	1	1	1	1	1	1	1	1	1	0	0	0	0	0	0	0	0	0	0	0	0	1	1	1	0	0	0	1	1
D3ZA72	D3ZA72	1	1	1		Nipal4		1	1	1	1	0	0	0	0	0	0	0	0	0	0	0	0	0	0	0	0	0	0	1	0	0	0	0	0	0	0	0	0	0	0	0	0	0	0	0	0	0	0
D3ZA78	D3ZA78	1	1	1		Tpx2		1	1	1	1	0	0	0	0	0	0	0	0	0	0	0	0	0	0	0	0	0	0	0	0	0	0	1	1	0	0	1	1	1	0	0	0	0	0	0	0	0	0
D4A3B0;D3ZA84;D3ZE09	D4A3B0;D3ZA84;D3ZE09	10;10;7	2;2;2	2;2;2		Tln2	;;	3	10	2	2	2	5	5	7	0	8	3	4	4	3	4	5	5	5	5	5	4	4	4	0	2	5	2	6	0	0	0	8	7	1	1	1	1	0	0	1	1	1
D3ZAB1	D3ZAB1	1	1	1		Ltf		1	1	1	1	0	0	1	0	0	0	1	0	1	0	0	0	1	1	0	1	1	0	0	0	0	0	0	0	0	0	0	0	0	0	0	0	1	0	0	0	1	0
D3ZAF6	D3ZAF6	2	2	2	ATP synthase subunit f, mitochondrial	Atp5j2		1	2	2	2	2	2	2	1	1	1	2	2	2	2	2	2	2	2	2	2	2	2	1	1	1	1	1	1	1	0	1	1	1	1	2	2	2	1	1	1	2	2
D3ZAF7	D3ZAF7	1	1	1		Tbc1d2b		1	1	1	1	0	0	0	0	1	0	0	0	0	0	0	0	0	0	0	0	0	0	0	0	0	0	0	0	0	0	0	0	0	0	0	0	0	0	1	0	0	0
D3ZAN3	D3ZAN3	5	5	5		Ganab		1	5	5	5	4	4	3	3	0	2	4	3	3	3	3	2	3	3	4	2	3	4	2	0	2	2	2	1	2	0	0	4	3	0	4	4	3	3	0	2	4	3
D3ZAP7;A0A096MJJ9;A0A0G2JXQ2;Q9JIX5	D3ZAP7;A0A096MJJ9;A0A0G2JXQ2;Q9JIX5	2;1;1;1	2;1;1;1	2;1;1;1	Chromodomain-helicase-DNA-binding protein 8	Chd7;Chd9;Chd8	;;;	4	2	2	2	1	2	2	1	1	0	2	1	0	0	2	0	0	1	0	0	0	0	1	1	1	1	1	1	1	1	1	1	1	1	1	2	2	1	1	0	2	1
D3ZAR3;A0A0G2JZK2;A0A0G2JWA0;A0A0G2JYK8;D4A0K9;D3ZS07;A0A0G2JUT6;D3ZDH1;D4A802;D3ZBZ0	D3ZAR3;A0A0G2JZK2;A0A0G2JWA0;A0A0G2JYK8;D4A0K9;D3ZS07;A0A0G2JUT6;D3ZDH1;D4A802;D3ZBZ0	2;1;1;1;1;1;1;1;1;1	2;1;1;1;1;1;1;1;1;1	2;1;1;1;1;1;1;1;1;1		LOC100361349;LOC102550257;Sprr2g;LOC102550416;LOC102552940	;;;;;;;;;	10	2	2	2	0	0	0	0	0	0	0	0	0	0	0	0	0	0	0	0	0	0	0	0	0	0	2	0	0	0	0	0	0	1	0	0	0	0	0	0	0	0
D3ZAS1	D3ZAS1	1	1	1		RGD1562399		1	1	1	1	1	1	1	1	0	1	1	1	1	1	1	1	1	1	1	1	1	1	1	0	0	1	1	0	0	0	0	1	0	0	1	1	1	1	0	1	1	1
D3ZAZ0	D3ZAZ0	2	2	2	Eukaryotic translation initiation factor 3 subunit M	Eif3m		1	2	2	2	0	0	0	1	0	1	0	0	0	0	1	0	1	0	0	1	1	0	1	0	1	1	1	0	1	0	0	1	1	0	0	0	0	1	0	1	0	0
D3ZBB5	D3ZBB5	1	1	1		Ccdc14		1	1	1	1	0	0	0	0	0	0	0	0	0	1	0	0	1	0	0	0	0	0	0	0	0	0	0	0	0	0	0	0	0	0	0	0	0	0	0	0	0	0
D3ZBJ0	D3ZBJ0	1	1	1		LOC679753		1	1	1	1	0	0	0	1	1	1	0	0	0	0	0	0	0	0	0	0	0	0	1	1	0	1	0	1	1	0	1	1	1	0	0	0	0	1	1	1	0	0
D3ZBS2;Q63416	D3ZBS2;Q63416	3;3	3;3	3;3	Inter-alpha-trypsin inhibitor heavy chain H3	Itih3	;	2	3	3	3	0	0	0	3	2	2	0	0	0	0	0	1	0	0	0	0	0	0	2	1	0	2	2	1	3	1	1	2	1	0	0	0	0	3	2	2	0	0
D3ZBT9;F1MAH5	D3ZBT9;F1MAH5	1;1	1;1	1;1		Ppp6r3	;	2	1	1	1	1	1	1	0	0	0	1	1	1	1	1	0	1	1	1	1	0	1	0	0	0	0	0	0	0	0	0	0	0	0	1	1	1	0	0	0	1	1
D3ZBU7	D3ZBU7	1	1	1		RGD1310819		1	1	1	1	0	0	0	0	1	0	0	0	0	0	0	0	0	0	0	0	0	0	0	1	1	0	0	1	0	0	0	0	0	0	0	0	0	0	1	0	0	0
D3ZBU8	D3ZBU8	1	1	1		Nmrk2		1	1	1	1	0	0	0	0	0	0	0	0	0	0	0	0	0	0	0	0	0	0	0	0	0	0	0	0	0	0	0	0	1	0	0	0	0	0	0	0	0	0
D3ZC54	D3ZC54	1	1	1				1	1	1	1	0	0	0	0	0	0	0	0	0	0	0	0	0	0	0	0	0	0	0	0	0	0	0	1	0	0	0	0	0	0	0	0	0	0	0	0	0	0
D3ZC55	D3ZC55	1	1	1		Hspa12a		1	1	1	1	0	1	1	0	0	0	1	0	0	1	1	0	0	1	1	0	1	0	0	0	0	0	0	0	0	0	0	0	0	0	0	1	1	0	0	0	1	0
D3ZC56	D3ZC56	4	4	4		Dst		1	4	4	4	0	1	0	0	0	0	0	1	1	0	0	0	0	1	1	1	0	0	1	0	0	1	0	0	0	0	0	1	2	0	0	1	0	0	0	0	0	1
D3ZC66	D3ZC66	2	2	2		B3gnt6		1	2	2	2	0	0	0	0	0	1	0	0	0	0	0	0	0	1	0	0	0	0	1	1	1	2	1	1	1	0	0	0	1	0	0	0	0	0	0	1	0	0
D3ZC89	D3ZC89	2	2	2		Fam114a2		1	2	2	2	2	2	2	0	0	0	2	1	1	2	2	2	1	2	2	1	0	2	0	0	0	0	0	0	0	0	0	0	0	0	2	2	2	0	0	0	2	1
D3ZCA0	D3ZCA0	3	3	3		Prosc		1	3	3	3	3	3	3	1	1	1	2	2	3	3	3	3	3	3	2	3	3	3	1	0	1	1	1	1	2	0	0	0	0	0	3	3	3	1	1	1	2	2
D3ZCA4;F1LPD3	D3ZCA4;F1LPD3	1;1	1;1	1;1		Cep350	;	2	1	1	1	0	0	0	0	0	0	0	0	0	0	0	0	0	0	0	0	0	0	0	1	0	0	0	0	0	0	0	0	0	0	0	0	0	0	0	0	0	0
D3ZCS4	D3ZCS4	1	1	1		Iqgap3		1	1	1	1	0	1	1	0	0	0	1	1	1	1	1	1	1	0	0	1	1	0	0	0	0	0	0	0	0	0	0	0	0	0	0	1	1	0	0	0	1	1
D3ZCZ9;P52504	D3ZCZ9	5;2	5;2	5;2		LOC100912599		2	5	5	5	4	4	4	0	0	0	2	4	4	4	3	2	3	3	4	3	3	3	2	1	3	0	1	0	1	0	1	0	1	0	4	4	4	0	0	0	2	4
D4ACC2;D3ZD05	D4ACC2;D3ZD05	8;8	8;8	8;8		Kank2	;	2	8	8	8	0	0	0	6	0	8	0	0	0	0	0	0	0	0	0	1	0	0	2	0	1	4	1	6	0	1	0	7	6	0	0	0	0	6	0	8	0	0
D3ZD09;D3ZSB0	D3ZD09	5;2	5;2	5;2		Cox6b1		2	5	5	5	4	4	4	3	5	2	5	4	4	5	5	4	5	5	4	5	5	4	4	4	2	3	3	4	3	1	4	3	5	2	4	4	4	3	5	2	5	4
D3ZDC2	D3ZDC2	2	2	2		Slc43a2		1	2	2	2	1	2	2	0	0	0	2	2	2	2	2	2	2	2	2	2	2	2	0	0	0	0	0	0	0	0	0	0	0	0	1	2	2	0	0	0	2	2
D3ZDH4	D3ZDH4	1	1	1	Receptor protein-tyrosine kinase	Epha1		1	1	1	1	1	1	1	1	0	0	1	1	1	1	1	1	1	1	1	1	1	1	1	1	1	1	0	0	1	1	1	1	1	0	1	1	1	1	0	0	1	1
D3ZDI4	D3ZDI4	1	1	1		Bdp1		1	1	1	1	0	0	0	0	0	0	0	0	0	0	0	0	0	0	0	0	0	0	0	0	0	0	1	0	1	0	0	0	1	0	0	0	0	0	0	0	0	0
D3ZDP2	D3ZDP2	1	1	1		Ict1		1	1	1	1	0	1	1	0	0	1	0	0	1	1	0	0	0	0	0	0	0	0	1	0	0	1	1	1	0	0	0	0	0	0	0	1	1	0	0	1	0	0
D3ZDU5;Q9EPC6	D3ZDU5;Q9EPC6	1;1	1;1	1;1	Profilin;Profilin-2	Pfn2	;	2	1	1	1	1	0	0	1	1	1	0	0	1	0	1	0	0	0	1	1	0	1	0	1	0	1	0	1	1	0	1	1	0	0	1	0	0	1	1	1	0	0
D3ZDY2	D3ZDY2	1	1	1		Ankk1		1	1	1	1	0	0	0	0	0	0	0	0	0	0	0	0	0	0	0	0	0	0	0	0	0	0	0	0	0	0	1	0	0	0	0	0	0	0	0	0	0	0
D3ZDZ0	D3ZDZ0	1	1	1		Ing5		1	1	1	1	0	0	0	0	0	0	0	0	0	0	0	0	0	0	0	0	0	0	1	0	0	0	0	0	0	0	0	0	0	0	0	0	0	0	0	0	0	0
F1LZC5;D3ZE15	F1LZC5;D3ZE15	3;3	3;3	3;3		Ndufa13;LOC100911483	;	2	3	3	3	3	3	3	2	1	0	3	3	3	3	3	2	3	3	3	3	3	3	2	1	1	1	0	1	1	0	0	1	2	1	3	3	3	2	1	0	3	3
D3ZE20	D3ZE20	1	1	1		RGD1560225		1	1	1	1	1	0	0	0	0	0	0	0	0	0	0	0	0	0	0	0	0	0	0	0	0	0	0	0	1	0	1	0	0	0	1	0	0	0	0	0	0	0
D3ZE73	D3ZE73	1	1	1	Structural maintenance of chromosomes protein	Smc1b		1	1	1	1	0	0	0	0	0	0	0	0	0	0	0	0	0	0	0	0	1	0	0	0	0	0	0	0	0	0	0	0	0	0	0	0	0	0	0	0	0	0
D3ZEA4;D3ZZJ6	D3ZEA4;D3ZZJ6	1;1	1;1	1;1		Vom2r4;Vom2r65	;	2	1	1	1	0	0	0	1	0	0	1	0	0	0	0	0	0	0	0	0	0	0	0	1	1	0	0	0	0	0	0	1	0	1	0	0	0	1	0	0	1	0
D3ZED3	D3ZED3	1	1	1		Aebp2		1	1	1	1	0	0	0	1	0	0	0	0	0	1	1	0	0	1	1	1	0	0	0	0	0	0	0	0	0	0	0	0	0	0	0	0	0	1	0	0	0	0
D3ZEH6	D3ZEH6	1	1	1		Nudt8		1	1	1	1	1	1	1	1	0	0	1	1	0	1	1	1	1	0	1	1	1	0	1	0	0	1	1	1	0	0	0	1	1	0	1	1	1	1	0	0	1	1
D3ZEM3	D3ZEM3	1	1	1		Tgif2lx2		1	1	1	1	0	0	0	0	0	0	0	0	0	0	0	0	0	0	0	0	0	0	0	0	0	0	0	0	0	0	0	1	0	0	0	0	0	0	0	0	0	0
D3ZEM6	D3ZEM6	4	4	4		Trps1		1	4	4	4	2	1	2	2	0	1	2	1	1	1	0	2	1	2	1	1	2	2	1	0	0	1	0	1	1	0	1	2	1	0	2	1	2	2	0	1	2	1
D3ZEY0	D3ZEY0	2	2	2		Ccdc141		1	2	2	2	0	0	0	1	0	1	0	0	0	0	0	0	0	0	0	0	0	0	1	0	0	2	1	0	0	0	0	1	1	0	0	0	0	1	0	1	0	0
D3ZEZ9;F1M155	D3ZEZ9;F1M155	1;1	1;1	1;1		Svil	;	2	1	1	1	0	0	0	0	0	1	0	0	0	0	0	0	0	0	0	0	0	0	0	0	0	0	0	0	0	0	0	1	0	0	0	0	0	0	0	1	0	0
Q5FVJ2;D3ZF03	Q5FVJ2;D3ZF03	1;1	1;1	1;1		Aifm3	;	2	1	1	1	0	0	0	0	0	0	0	0	0	0	0	0	0	0	0	0	0	0	0	0	0	0	1	0	0	0	0	0	0	0	0	0	0	0	0	0	0	0
D3ZF11	D3ZF11	1	1	1		Lamtor5		1	1	1	1	0	0	0	1	0	1	0	0	0	0	0	0	0	0	0	0	0	0	0	1	0	0	0	0	0	0	0	1	1	0	0	0	0	1	0	1	0	0
D3ZF13	D3ZF13	1	1	1	Acyl carrier protein	LOC683884		1	1	1	1	1	1	1	0	1	0	1	1	1	1	1	1	1	1	1	1	1	1	1	0	1	0	0	0	1	0	0	0	0	0	1	1	1	0	1	0	1	1
D3ZF50	D3ZF50	1	1	1		RGD1310335		1	1	1	1	0	0	0	0	0	0	0	0	0	0	0	0	0	0	0	0	0	0	1	0	1	0	0	1	0	0	0	0	0	0	0	0	0	0	0	0	0	0
D3ZFB2	D3ZFB2	2	2	2		Luc7l3		1	2	2	2	1	1	1	0	0	0	2	1	1	1	1	1	1	1	1	1	1	1	0	0	0	0	0	0	0	0	0	0	0	0	1	1	1	0	0	0	2	1
O35802;D3ZFC6;Q5EBC0	O35802;D3ZFC6;Q5EBC0	7;7;7	7;7;7	7;7;7		ITIH4;Itih4	;;	3	7	7	7	1	2	0	6	2	1	0	0	0	3	1	2	2	1	1	1	1	0	7	5	4	6	3	5	4	4	4	3	3	4	1	2	0	6	2	1	0	0
D3ZFJ6	D3ZFJ6	5	5	5		Lactb		1	5	5	5	3	3	5	0	0	0	1	5	5	4	3	5	4	5	5	3	4	4	0	0	0	0	0	0	0	0	0	1	0	0	3	3	5	0	0	0	1	5
D3ZFQ5	D3ZFQ5	2	2	1		Cdh9		1	2	2	1	1	0	0	0	0	1	0	0	0	0	0	0	0	0	1	0	1	1	0	0	0	0	0	1	0	0	0	0	0	0	1	0	0	0	0	1	0	0
D3ZFQ8	D3ZFQ8	5	5	5		Cyc1		1	5	5	5	4	4	4	1	2	1	4	4	4	4	4	4	4	4	4	4	4	4	2	3	3	3	1	3	1	0	3	2	1	1	4	4	4	1	2	1	4	4
D3ZFR0	D3ZFR0	1	1	1		Fastkd1		1	1	1	1	0	0	0	0	0	0	0	0	0	0	0	0	0	0	0	0	0	0	0	1	1	1	0	0	1	1	0	0	0	1	0	0	0	0	0	0	0	0
D3ZFS7	D3ZFS7	1	1	1		Lyplal1		1	1	1	1	1	0	1	0	0	0	1	1	0	1	1	0	0	1	1	1	1	1	0	0	0	0	0	0	0	0	0	0	0	0	1	0	1	0	0	0	1	1
D3ZFY0	D3ZFY0	1	1	1		Sephs1		1	1	1	1	0	1	0	0	0	0	1	0	0	0	0	0	1	0	0	0	0	0	0	0	0	0	0	0	0	0	0	0	0	0	0	1	0	0	0	0	1	0
D3ZFY8;F1M227;A0A0G2JU07;Q7M767	D3ZFY8;F1M227;A0A0G2JU07;Q7M767	2;1;1;1	2;1;1;1	2;1;1;1	Ubiquitin-conjugating enzyme E2 variant 2	LOC100912618;Ube2v2	;;;	4	2	2	2	1	1	1	0	1	0	1	1	1	1	1	1	1	1	1	1	1	1	1	1	0	0	1	1	1	0	0	0	0	0	1	1	1	0	1	0	1	1
D3ZG43	D3ZG43	8	8	8		Ndufs3		1	8	8	8	6	7	7	2	0	4	8	7	8	7	7	7	7	7	7	7	7	8	6	6	8	1	4	2	5	0	2	4	7	0	6	7	7	2	0	4	8	7
D3ZGD0	D3ZGD0	1	1	1		Gemin5		1	1	1	1	1	0	0	0	0	0	0	0	0	0	0	0	0	0	0	0	0	0	0	0	0	0	0	0	0	0	0	0	0	0	1	0	0	0	0	0	0	0
D3ZGI8	D3ZGI8	1	1	1		Ftsj2		1	1	1	1	0	0	0	0	0	0	0	0	0	0	0	0	0	0	0	0	0	0	0	0	0	0	0	0	1	0	0	0	0	0	0	0	0	0	0	0	0	0
D3ZGU0	D3ZGU0	1	1	1		Klf8		1	1	1	1	0	0	0	0	0	0	0	0	0	0	0	1	0	0	0	1	0	0	0	0	0	0	0	0	0	0	0	0	0	0	0	0	0	0	0	0	0	0
D3ZGV3	D3ZGV3	1	1	1				1	1	1	1	0	0	0	0	0	0	0	0	0	0	0	1	0	0	0	0	0	1	0	0	0	0	0	0	0	0	0	0	0	0	0	0	0	0	0	0	0	0
D3ZH28	D3ZH28	1	1	1		Alpk3		1	1	1	1	1	0	0	0	0	0	0	1	0	0	0	1	1	0	0	0	0	0	0	0	0	0	0	0	0	0	0	0	0	0	1	0	0	0	0	0	0	1
D3ZH78	D3ZH78	1	1	1		Gprin2		1	1	1	1	0	0	0	0	0	0	0	0	0	0	0	1	0	0	0	0	0	0	1	0	1	0	0	0	0	0	0	0	1	0	0	0	0	0	0	0	0	0
Q6PDW1;D3ZHB3;P63324;D3ZG05	Q6PDW1;D3ZHB3;P63324	3;3;2;1	3;3;2;1	3;3;2;1	40S ribosomal protein S12	LOC100359593;LOC100360573;Rps12	;;	4	3	3	3	2	3	3	3	0	1	2	2	2	3	3	2	2	2	3	2	1	3	2	2	2	3	1	2	2	0	1	3	2	0	2	3	3	3	0	1	2	2
D3ZHE7	D3ZHE7	1	1	1		Tktl2		1	1	1	1	0	0	0	0	0	0	0	0	0	0	0	0	1	0	0	0	0	0	0	0	0	0	0	0	0	0	0	0	0	0	0	0	0	0	0	0	0	0
D3ZHG7	D3ZHG7	3	2	2		Sept14		1	3	2	2	2	2	2	1	0	1	2	2	2	2	1	2	2	2	1	2	2	3	1	0	1	1	1	1	1	0	0	1	1	0	1	1	1	0	0	0	1	1
D3ZHH5	D3ZHH5	1	1	1		Ccdc158		1	1	1	1	0	0	0	0	0	0	0	0	0	0	0	0	0	0	0	0	0	0	0	0	0	0	0	0	0	0	0	1	0	0	0	0	0	0	0	0	0	0
D3ZHU5	D3ZHU5	1	1	1		Ccdc77		1	1	1	1	0	0	0	0	0	0	0	0	0	0	0	0	0	0	0	0	0	1	0	0	0	0	0	0	0	0	0	0	0	0	0	0	0	0	0	0	0	0
D3ZI35	D3ZI35	3	3	1		Cep135		1	3	3	1	0	0	0	1	0	0	0	0	0	0	0	0	0	0	0	0	0	0	0	0	0	0	0	0	0	0	0	0	0	0	0	0	0	1	0	0	0	0
D3ZIA7	D3ZIA7	1	1	1		Agr2		1	1	1	1	0	0	0	0	0	0	0	0	0	0	0	0	0	0	0	1	0	0	0	0	0	0	0	0	0	0	0	0	0	0	0	0	0	0	0	0	0	0
D3ZIC4	D3ZIC4	2	2	2	Protein phosphatase 1 regulatory subunit	Ppp1r12b		1	2	2	2	0	0	0	2	0	2	0	0	0	0	0	0	0	0	0	0	0	0	0	0	0	2	1	1	0	0	0	2	0	0	0	0	0	2	0	2	0	0
D3ZIH1	D3ZIH1	1	1	1		Gpr132		1	1	1	1	1	1	1	0	0	0	0	0	0	1	1	1	1	1	1	1	1	1	0	0	0	0	0	0	0	0	0	0	0	0	1	1	1	0	0	0	0	0
D3ZIL6	D3ZIL6	1	1	1		Echdc2		1	1	1	1	1	1	1	0	0	0	1	0	1	0	1	1	0	1	1	1	1	1	1	0	0	1	0	0	1	0	1	0	0	0	1	1	1	0	0	0	1	0
D3ZIP8	D3ZIP8	1	1	1		Endod1		1	1	1	1	0	0	0	1	0	1	0	0	0	0	0	0	0	0	0	0	0	0	1	0	0	1	0	1	0	0	0	1	1	0	0	0	0	1	0	1	0	0
D3ZIZ1	D3ZIZ1	1	1	1		Gramd2		1	1	1	1	0	0	0	0	0	0	0	0	0	0	0	0	0	0	1	0	0	0	0	0	0	0	0	0	0	0	0	0	0	0	0	0	0	0	0	0	0	0
D3ZJ08	D3ZJ08	3	3	1	Histone H3	Hist2h3c2		1	3	3	1	3	3	3	2	1	1	3	3	2	3	3	3	2	3	3	3	2	3	2	2	2	2	2	2	2	1	1	2	2	1	3	3	3	2	1	1	3	3
D3ZJ17	D3ZJ17	2	2	2		Ttll6		1	2	2	2	0	0	0	1	0	0	0	0	1	0	0	0	0	0	0	1	0	0	2	0	1	0	1	1	1	0	0	0	0	0	0	0	0	1	0	0	0	0
D3ZJ32	D3ZJ32	3	3	3		Esyt2		1	3	3	3	0	0	0	3	0	3	0	0	0	0	0	0	0	0	0	0	0	0	0	0	0	2	1	3	0	0	0	2	1	0	0	0	0	3	0	3	0	0
D3ZJ51	D3ZJ51	2	2	2		RGD1310212		1	2	2	2	1	1	1	1	0	1	1	1	1	1	1	1	1	1	1	1	1	1	1	0	1	1	1	1	0	0	1	1	1	0	1	1	1	1	0	1	1	1
D3ZJG8	D3ZJG8	1	1	1		Zfp592		1	1	1	1	0	0	0	0	0	0	0	0	0	0	0	0	0	0	0	0	0	0	0	0	0	0	0	0	0	0	1	0	0	0	0	0	0	0	0	0	0	0
D3ZJH4	D3ZJH4	1	1	1		Rit1		1	1	1	1	0	0	0	0	0	0	0	0	0	1	0	0	0	0	0	0	0	0	0	0	0	0	0	0	0	0	0	0	0	0	0	0	0	0	0	0	0	0
D3ZJI4	D3ZJI4	2	2	2		Tnk1		1	2	2	2	1	0	1	0	0	0	1	1	1	1	1	0	1	2	0	1	1	1	0	0	0	0	0	0	0	0	0	0	1	0	1	0	1	0	0	0	1	1
D3ZJW6	D3ZJW6	1	1	1		rCG_21066		1	1	1	1	0	0	0	0	0	0	0	0	0	0	0	0	0	0	0	0	0	0	1	1	0	0	1	1	0	0	0	0	0	0	0	0	0	0	0	0	0	0
D3ZJX5	D3ZJX5	4	4	4		Timm50		1	4	4	4	2	2	2	0	0	1	3	2	2	2	2	2	2	2	1	2	2	2	3	1	3	1	0	1	0	0	0	1	1	0	2	2	2	0	0	1	3	2
D3ZJY0	D3ZJY0	2	2	2		Fam13b		1	2	2	2	1	1	1	0	0	0	1	2	2	1	1	1	1	2	2	1	1	2	0	0	0	0	0	0	1	0	0	0	0	0	1	1	1	0	0	0	1	2
D3ZK16	D3ZK16	3	3	3		Ice1		1	3	3	3	0	1	0	0	0	0	0	0	0	0	0	1	0	0	0	0	0	0	1	0	1	0	1	0	0	0	0	0	0	0	0	1	0	0	0	0	0	0
D3ZKF6	D3ZKF6	1	1	1		Efhc2		1	1	1	1	0	0	0	0	0	0	0	0	0	0	0	0	0	0	0	0	0	0	0	0	0	0	0	0	0	0	0	0	0	1	0	0	0	0	0	0	0	0
D3ZKG1	D3ZKG1	6	6	6		Mut		1	6	6	6	4	6	5	0	0	1	6	6	2	4	4	4	4	6	5	5	5	6	2	1	5	0	0	0	0	0	0	1	1	0	4	6	5	0	0	1	6	6
D3ZKG5;B2RYL9	D3ZKG5;B2RYL9	2;1	1;1	1;1		Parvb	;	2	2	1	1	1	2	1	1	0	1	0	0	1	0	0	1	1	0	1	1	1	0	0	0	0	1	0	1	0	0	0	1	2	0	0	1	0	0	0	0	0	0
D3ZKS5;Q07310	D3ZKS5;Q07310	1;1	1;1	1;1	Neurexin-3	Nrxn3	;	2	1	1	1	1	1	1	0	1	0	1	1	1	1	1	1	1	1	1	1	1	1	0	1	1	1	0	1	1	0	1	0	1	0	1	1	1	0	1	0	1	1
D3ZKW4	D3ZKW4	1	1	1		Ccdc157		1	1	1	1	0	0	0	0	0	0	1	1	0	0	1	1	0	1	1	1	0	1	1	0	0	0	1	0	1	0	0	0	0	0	0	0	0	0	0	0	1	1
S6C2T2;D3ZKY9	S6C2T2;D3ZKY9	2;2	2;2	2;2		Spata22	;	2	2	2	2	0	0	0	1	0	1	0	0	0	0	0	0	0	1	0	0	0	0	0	0	0	0	0	0	0	0	0	1	1	1	0	0	0	1	0	1	0	0
D3ZL10	D3ZL10	5	5	5		Col6a6		1	5	5	5	0	0	0	1	2	3	0	1	0	1	0	1	0	1	0	0	0	0	0	0	1	1	1	2	2	1	0	2	1	3	0	0	0	1	2	3	0	1
D3ZL57	D3ZL57	3	3	3		Usp6nl		1	3	3	3	0	0	0	0	0	1	0	0	0	0	0	0	0	0	0	0	0	0	0	0	0	0	0	0	0	0	0	1	0	1	0	0	0	0	0	1	0	0
D3ZLA3;D3ZWR4;F1M1L9;H1UBM7;H1UBM5;A0A140TAJ0;H1UBN0;H1UBM8;D4ACG7;F1M0Z3;B5DEX3;D3ZGN2;Q5BJS7	D3ZLA3	3;1;1;1;1;1;1;1;1;1;1;1;1	3;1;1;1;1;1;1;1;1;1;1;1;1	3;1;1;1;1;1;1;1;1;1;1;1;1		Cpne3		13	3	3	3	1	2	0	0	0	0	1	1	1	1	0	1	1	2	2	1	0	1	1	1	1	0	1	0	2	1	0	0	1	1	1	2	0	0	0	0	1	1
D3ZLC6	D3ZLC6	1	1	1		Mybl2		1	1	1	1	0	0	0	1	0	0	1	1	0	0	0	1	0	0	0	0	0	0	1	1	1	1	0	0	0	1	0	1	1	0	0	0	0	1	0	0	1	1
D3ZLE0	D3ZLE0	1	1	1		Exo5		1	1	1	1	1	1	1	0	0	0	0	0	1	0	0	0	1	1	0	0	0	0	0	0	0	0	0	0	0	0	0	0	0	0	1	1	1	0	0	0	0	0
D3ZLH9;Q66HM7;P38656	D3ZLH9;Q66HM7;P38656	2;2;2	2;2;2	2;2;2	Lupus La protein homolog	LOC680385;Ssb	;;	3	2	2	2	0	1	1	1	1	0	1	1	1	1	1	1	1	0	1	0	1	1	1	0	0	2	0	2	0	1	1	1	1	1	0	1	1	1	1	0	1	1
D3ZLL8;P62246;A0A0G2K6I0;A0A0G2JYA6;A0A0G2K2F6;D3ZZC7;D3ZS61	D3ZLL8;P62246;A0A0G2K6I0;A0A0G2JYA6	3;3;2;2;1;1;1	3;3;2;2;1;1;1	3;3;2;2;1;1;1	40S ribosomal protein S15a	LOC691716;Rps15a	;;;	7	3	3	3	1	1	1	1	0	2	1	1	1	2	1	1	2	2	1	1	2	2	1	0	1	1	1	2	1	0	1	1	1	0	1	1	1	1	0	2	1	1
D3ZLS5	D3ZLS5	2	2	2		Hectd1		1	2	2	2	1	0	0	0	1	1	0	0	0	1	1	1	0	0	0	0	0	0	1	0	0	1	0	0	1	1	1	1	0	0	1	0	0	0	1	1	0	0
D3ZLS6	D3ZLS6	2	2	2		N4bp2		1	2	2	2	2	1	2	1	1	1	1	1	1	1	2	2	1	0	1	1	0	1	1	0	0	1	1	1	1	0	1	1	1	0	2	1	2	1	1	1	1	1
D3ZLT1	D3ZLT1	2	2	2		Ndufb7		1	2	2	2	2	2	2	0	0	0	2	2	2	2	2	2	2	2	2	2	2	2	0	0	0	0	0	0	0	0	0	0	0	0	2	2	2	0	0	0	2	2
D3ZM14	D3ZM14	3	3	3		Palb2		1	3	3	3	0	0	0	2	1	2	0	0	0	0	0	0	0	1	0	0	0	0	1	1	1	1	1	2	1	1	1	2	1	1	0	0	0	2	1	2	0	0
D3ZM64	D3ZM64	1	1	1		Jade1		1	1	1	1	0	0	0	0	0	0	0	0	0	0	0	0	0	0	0	0	0	0	0	0	0	0	1	0	0	0	0	0	0	0	0	0	0	0	0	0	0	0
D3ZM84	D3ZM84	1	1	1		Cacna2d4		1	1	1	1	0	0	0	0	0	0	0	0	0	0	0	0	0	0	0	0	1	1	0	0	0	1	0	0	0	0	0	0	0	0	0	0	0	0	0	0	0	0
D3ZMK9	D3ZMK9	1	1	1		Pragmin		1	1	1	1	0	0	0	0	0	0	0	0	0	0	0	0	0	0	1	0	0	0	0	0	0	0	0	0	0	0	0	0	0	0	0	0	0	0	0	0	0	0
D3ZMN5	D3ZMN5	2	2	2		Snx29		1	2	2	2	1	1	1	1	1	1	1	1	1	1	1	1	1	1	1	1	1	1	1	1	1	1	1	1	1	1	1	1	1	0	1	1	1	1	1	1	1	1
D3ZMS0	D3ZMS0	1	1	1		LOC100911713		1	1	1	1	0	0	0	0	0	0	0	0	0	0	0	0	0	0	0	0	0	0	0	1	0	0	1	0	1	0	0	1	0	0	0	0	0	0	0	0	0	0
D3ZMU0	D3ZMU0	1	1	1		Slc35g1		1	1	1	1	1	1	1	0	0	0	1	0	0	1	0	1	1	0	0	0	0	1	1	0	0	1	0	0	0	0	0	0	1	0	1	1	1	0	0	0	1	0
D3ZMX6	D3ZMX6	2	2	2		Sntb2		1	2	2	2	1	1	1	1	0	1	1	1	1	1	1	1	1	1	1	0	1	1	1	1	1	1	0	1	1	0	1	2	2	0	1	1	1	1	0	1	1	1
D3ZMZ9	D3ZMZ9	1	1	1		Gnl3l		1	1	1	1	1	1	1	0	0	0	1	1	0	0	0	0	0	0	0	1	0	0	0	0	0	0	0	0	0	0	0	0	0	0	1	1	1	0	0	0	1	1
D3ZN27	D3ZN27	5	5	5		Dnajc13		1	5	5	5	3	2	2	0	0	0	3	2	3	2	3	1	3	3	3	3	2	3	0	0	0	1	0	1	0	0	0	0	0	0	3	2	2	0	0	0	3	2
D3ZN39	D3ZN39	2	2	2	Ubiquitin carboxyl-terminal hydrolase	Usp8		1	2	2	2	1	1	1	0	0	0	1	1	1	1	1	1	1	1	1	1	1	1	0	0	0	0	0	1	0	0	0	0	0	0	1	1	1	0	0	0	1	1
D3ZNJ5	D3ZNJ5	3	3	3		Inmt		1	3	3	3	1	1	2	0	0	0	3	1	1	2	2	3	3	1	2	1	1	3	1	0	1	0	0	1	0	0	0	0	0	0	1	1	2	0	0	0	3	1
D3ZNR1	D3ZNR1	1	1	1		RGD1304870		1	1	1	1	1	1	1	0	0	0	1	1	1	1	1	1	1	1	1	1	1	1	0	0	0	0	0	0	0	0	0	0	0	0	1	1	1	0	0	0	1	1
D3ZP44	D3ZP44	1	1	1		Slitrk6		1	1	1	1	0	1	0	0	0	0	1	1	1	0	0	0	0	1	0	0	1	1	0	0	0	0	0	0	0	0	0	0	0	0	0	1	0	0	0	0	1	1
D3ZP47	D3ZP47	2	2	2		Phpt1		1	2	2	2	0	0	0	0	2	0	0	0	0	0	0	0	0	0	0	0	0	0	1	2	1	2	1	1	2	0	1	0	1	1	0	0	0	0	2	0	0	0
D3ZP94;Q62711	D3ZP94;Q62711	1;1	1;1	1;1	Phosphoinositide phospholipase C;1-phosphatidylinositol 4,5-bisphosphate phosphodiesterase delta-4	Plcd4	;	2	1	1	1	0	0	0	0	0	1	0	0	0	0	0	0	0	0	0	0	0	0	0	0	0	0	0	0	1	0	1	0	0	0	0	0	0	0	0	1	0	0
D3ZPA8	D3ZPA8	1	1	1		Gtse1		1	1	1	1	0	0	0	0	0	0	0	0	0	0	0	0	0	0	0	0	0	0	0	0	0	0	1	0	0	0	0	0	0	0	0	0	0	0	0	0	0	0
D3ZPD0	D3ZPD0	2	2	2		Ckap2		1	2	2	2	0	0	0	0	1	0	0	0	0	0	0	0	0	0	0	0	0	0	0	1	1	0	0	0	0	1	1	0	0	0	0	0	0	0	1	0	0	0
D3ZPF0	D3ZPF0	1	1	1		Fhl3		1	1	1	1	0	0	0	1	0	1	0	0	0	0	0	0	0	0	0	0	0	0	0	0	0	0	0	0	0	0	0	1	1	0	0	0	0	1	0	1	0	0
D3ZPL1	D3ZPL1	1	1	1		Cpsf6		1	1	1	1	1	1	1	0	0	0	1	0	1	1	0	1	0	1	1	0	1	1	0	0	0	0	0	0	0	0	0	0	0	0	1	1	1	0	0	0	1	0
D3ZPL5;F1M013;D3ZU22;B0K021;P62425;M0R3M3;F1M4C7;D4A6B9;D3ZJH5;D3ZNA3;F1M0S7;D3ZD15;D4A8X2;F1M1M2;Q7TQ86	D3ZPL5;F1M013;D3ZU22;B0K021;P62425;M0R3M3;F1M4C7;D4A6B9;D3ZJH5	5;4;4;4;4;3;3;3;3;2;1;1;1;1;1	5;4;4;4;4;3;3;3;3;2;1;1;1;1;1	5;4;4;4;4;3;3;3;3;2;1;1;1;1;1	60S ribosomal protein L7a	RGD1562953;LOC100910109;LOC100361311;LOC100911966;Rpl7a;RGD1563045;LOC680161	;;;;;;;;	15	5	5	5	5	4	5	1	0	0	4	4	3	5	4	3	5	4	5	5	4	5	3	1	1	2	2	0	0	1	0	1	0	0	5	4	5	1	0	0	4	4
D3ZPN0	D3ZPN0	4	4	4		Pcdh17		1	4	4	4	1	2	0	0	1	1	1	1	1	1	1	1	1	1	1	1	1	1	0	0	0	1	0	0	0	0	0	0	0	0	1	2	0	0	1	1	1	1
D3ZPP6	D3ZPP6	2	2	2		Herc3		1	2	2	2	1	1	1	1	0	0	1	1	2	1	1	1	1	2	1	1	1	1	0	0	0	1	0	1	0	0	0	0	1	0	1	1	1	1	0	0	1	1
D3ZPR0	D3ZPR0	3	3	3		Cse1l		1	3	3	3	2	2	3	0	0	1	1	2	0	3	2	2	2	1	1	3	1	2	0	0	0	0	0	0	0	0	0	0	0	0	2	2	3	0	0	1	1	2
D3ZPU3;Q6P7R8	D3ZPU3;Q6P7R8	1;1	1;1	1;1	Very-long-chain 3-oxoacyl-CoA reductase	Hsd17b12	;	2	1	1	1	0	0	1	0	0	1	0	1	0	0	1	0	1	0	0	1	0	1	1	0	0	1	0	1	1	0	0	0	1	0	0	0	1	0	0	1	0	1
D3ZPU4	D3ZPU4	1	1	1		Ercc6l2		1	1	1	1	0	0	0	0	0	0	0	0	0	0	0	0	0	0	0	0	1	0	0	0	0	0	0	0	0	0	0	0	0	0	0	0	0	0	0	0	0	0
D3ZPV8	D3ZPV8	6	6	6		Ggct		1	6	6	6	4	5	4	0	0	0	2	3	4	3	5	4	4	5	5	4	4	5	0	0	0	0	0	0	0	0	0	0	1	0	4	5	4	0	0	0	2	3
D3ZPX0	D3ZPX0	1	1	1		Zmym5		1	1	1	1	0	0	0	1	1	1	0	0	0	0	0	0	0	0	0	0	0	1	1	1	1	1	1	1	1	0	1	1	1	0	0	0	0	1	1	1	0	0
D3ZQ16	D3ZQ16	1	1	1		Sh2d7		1	1	1	1	0	0	1	0	0	0	0	0	0	1	0	0	1	0	0	0	0	0	0	0	0	0	0	0	0	0	0	0	0	0	0	0	1	0	0	0	0	0
D3ZQ25;CON__ENSEMBL:ENSBTAP00000016046	D3ZQ25	11;5	11;5	3;1	Fibulin-1	Fbln1		2	11	11	3	0	0	0	8	4	6	0	1	1	0	0	0	0	0	0	1	0	0	7	6	6	9	9	9	7	3	3	8	7	1	0	0	0	8	4	6	0	1
D3ZQ80	D3ZQ80	2	2	2		Smg8		1	2	2	2	1	1	1	2	0	0	1	1	1	1	1	1	1	1	1	1	1	1	0	0	0	1	0	0	0	0	0	1	1	0	1	1	1	2	0	0	1	1
D3ZQ86	D3ZQ86	1	1	1		Igdcc3		1	1	1	1	0	0	0	0	0	0	1	0	0	0	0	0	0	1	0	0	0	0	0	0	0	0	0	0	0	0	0	0	0	0	0	0	0	0	0	0	1	0
D3ZQ96;M0RCS9;Q6PDW2;M0R5R7;F1LWH4;D4A870;D4A7B4;D3ZZH9;D3ZRA9;D3ZPN7;D3ZPH0;D3ZMI8;D3ZLH3;D3ZE97;D3Z9G3;P20280	D3ZQ96;M0RCS9;Q6PDW2;M0R5R7;F1LWH4;D4A870;D4A7B4;D3ZZH9;D3ZRA9;D3ZPN7;D3ZPH0;D3ZMI8;D3ZLH3;D3ZE97;D3Z9G3;P20280	2;1;1;1;1;1;1;1;1;1;1;1;1;1;1;1	2;1;1;1;1;1;1;1;1;1;1;1;1;1;1;1	2;1;1;1;1;1;1;1;1;1;1;1;1;1;1;1	60S ribosomal protein L21	RGD1559531;LOC100360604;LOC686080;LOC100360611;LOC681195;RGD1560414;RGD1565370;RGD1562839;RGD1562601;RGD1566326;LOC100361103;Rpl21	;;;;;;;;;;;;;;;	16	2	2	2	0	1	0	2	1	0	0	0	0	0	1	0	0	1	1	1	0	0	0	0	1	0	0	1	0	0	1	1	1	0	0	1	0	2	1	0	0	0
D3ZQF4	D3ZQF4	1	1	1	Inactive peptidyl-prolyl cis-trans isomerase FKBP6	Fkbp6		1	1	1	1	0	0	1	0	0	0	0	0	0	1	0	0	1	0	0	0	0	0	0	0	0	0	0	0	0	0	0	0	0	0	0	0	1	0	0	0	0	0
D3ZQI3	D3ZQI3	1	1	1		Abca16		1	1	1	1	0	0	0	1	0	1	0	0	0	0	0	0	0	0	0	0	0	0	1	0	1	1	1	0	0	0	0	1	1	0	0	0	0	1	0	1	0	0
D3ZQN7	D3ZQN7	6	6	6		Lamb1		1	6	6	6	2	2	1	3	0	3	1	2	2	2	2	1	2	2	2	1	2	3	2	0	2	2	1	1	0	1	0	2	2	0	2	2	1	3	0	3	1	2
D3ZQQ9	D3ZQQ9	2	2	2		Znrd1-as1		1	2	2	2	0	0	0	2	1	0	1	1	0	1	1	1	1	1	1	0	1	1	1	1	1	1	1	0	1	1	0	0	1	0	0	0	0	2	1	0	1	1
D3ZQT7	D3ZQT7	1	1	1		Tet3		1	1	1	1	0	0	0	0	0	0	0	0	0	0	0	0	0	0	0	0	0	0	1	0	1	0	0	0	0	0	0	0	0	0	0	0	0	0	0	0	0	0
D3ZQY5;I6LBX5	D3ZQY5;I6LBX5	1;1	1;1	1;1		Pcdhga8	;	2	1	1	1	0	0	0	0	0	0	0	0	0	0	0	0	0	0	0	0	0	0	1	0	0	1	0	0	0	1	1	0	0	0	0	0	0	0	0	0	0	0
D3ZRA8	D3ZRA8	1	1	1		Pax7		1	1	1	1	0	0	0	1	0	0	0	0	0	0	0	0	0	0	0	0	0	0	0	0	0	0	0	0	0	0	0	0	0	0	0	0	0	1	0	0	0	0
D3ZRD9	D3ZRD9	2	2	2		Aif1l		1	2	2	2	1	1	1	0	0	1	1	1	1	1	1	1	1	1	1	1	1	1	0	0	0	0	0	0	0	0	0	0	0	0	1	1	1	0	0	1	1	1
D3ZRG0	D3ZRG0	1	1	1		Topbp1		1	1	1	1	1	1	1	0	0	0	1	1	1	1	1	1	1	1	1	1	1	1	0	0	0	0	0	0	0	0	0	0	0	0	1	1	1	0	0	0	1	1
D3ZRG1	D3ZRG1	1	1	1		LOC679811		1	1	1	1	0	1	0	0	0	0	0	0	0	0	0	0	0	0	0	0	0	0	0	0	0	0	0	0	0	0	0	0	0	0	0	1	0	0	0	0	0	0
D3ZRJ6	D3ZRJ6	1	1	1		Gpa33		1	1	1	1	1	1	1	0	0	0	1	1	1	1	1	0	1	1	1	1	1	1	1	0	1	0	0	0	0	0	0	0	0	0	1	1	1	0	0	0	1	1
D3ZRK7	D3ZRK7	2	2	2		Cdc6		1	2	2	2	0	0	0	0	2	0	0	0	0	0	0	0	0	0	0	0	0	0	0	1	1	0	0	0	0	1	2	0	0	0	0	0	0	0	2	0	0	0
D3ZRM9;P41123;A0A0G2JYG9;F1M2E9;D3ZD02	D3ZRM9;P41123;A0A0G2JYG9;F1M2E9	3;3;2;2;1	3;3;2;2;1	3;3;2;2;1	60S ribosomal protein L13	LOC100360491;Rpl13	;;;	5	3	3	3	2	1	0	2	0	0	2	2	2	1	2	1	2	2	1	2	1	2	1	0	0	1	1	0	1	0	1	1	1	0	2	1	0	2	0	0	2	2
D3ZRN3	D3ZRN3	6	2	2		Actbl2		1	6	2	2	4	4	4	3	4	4	4	3	3	4	4	4	3	3	4	4	4	4	3	2	2	3	4	4	3	3	3	3	3	2	1	1	1	1	1	1	1	0
D3ZRS9	D3ZRS9	1	1	1		Mgat5b		1	1	1	1	0	0	0	0	0	0	0	0	0	0	0	0	0	0	0	0	1	0	0	0	0	0	0	0	0	0	0	0	0	0	0	0	0	0	0	0	0	0
D3ZRU9	D3ZRU9	1	1	1		Rev1		1	1	1	1	0	0	0	0	0	0	0	0	0	0	0	0	0	0	0	0	0	0	1	0	0	1	0	0	0	0	0	0	0	0	0	0	0	0	0	0	0	0
D3ZRX9	D3ZRX9	3	3	2	Calponin	Cnn2		1	3	3	2	0	0	1	2	0	2	0	1	0	1	0	0	0	0	0	0	1	0	2	0	1	2	2	2	3	0	2	2	1	0	0	0	1	2	0	2	0	1
D3ZS06;F1LQT9;Q9Z330	D3ZS06;F1LQT9;Q9Z330	1;1;1	1;1;1	1;1;1	DNA (cytosine-5)-methyltransferase;DNA (cytosine-5)-methyltransferase 1	Dnmt1	;;	3	1	1	1	0	0	0	0	0	0	0	0	0	0	0	0	0	0	0	1	1	0	1	1	1	0	1	1	1	0	0	1	0	0	0	0	0	0	0	0	0	0
D3ZS55	D3ZS55	1	1	1		Sbspon		1	1	1	1	0	0	0	1	1	1	0	0	0	0	0	0	0	0	0	0	0	0	0	0	0	1	1	1	1	0	1	1	0	0	0	0	0	1	1	1	0	0
D3ZS58	D3ZS58	2	2	2	NADH dehydrogenase [ubiquinone] 1 alpha subcomplex subunit 2	Ndufa2		1	2	2	2	2	2	1	0	0	0	2	2	2	1	1	1	2	2	2	1	2	1	0	1	1	0	0	0	0	0	1	0	0	0	2	2	1	0	0	0	2	2
D3ZSC1	D3ZSC1	2	2	2		Susd5		1	2	2	2	0	0	0	1	0	0	0	0	0	0	0	0	0	0	0	0	0	0	1	1	0	0	2	1	1	0	1	1	0	0	0	0	0	1	0	0	0	0
D3ZSG2	D3ZSG2	1	1	1		Trank1		1	1	1	1	0	0	0	0	0	0	1	1	0	0	0	0	0	0	0	1	0	0	0	0	1	0	0	0	0	0	0	0	0	0	0	0	0	0	0	0	1	1
D3ZSI8	D3ZSI8	1	1	1	Phosphatidylinositol 4-phosphate 5-kinase type-1 alpha	Pip5k1a		1	1	1	1	0	0	0	0	0	1	0	0	0	0	0	0	0	0	0	0	0	0	1	1	1	0	0	1	1	0	1	0	1	0	0	0	0	0	0	1	0	0
D3ZSL2;Q5FVK7	D3ZSL2	3;1	3;1	3;1		Abracl		2	3	3	3	3	3	3	1	3	2	0	3	0	3	2	2	2	3	2	2	2	1	2	3	2	2	2	2	3	0	3	2	2	1	3	3	3	1	3	2	0	3
D3ZST1	D3ZST1	1	1	1				1	1	1	1	1	1	1	0	0	0	1	1	0	1	0	0	0	1	0	0	0	0	0	0	0	0	0	0	0	0	0	0	0	0	1	1	1	0	0	0	1	1
D3ZSV1	D3ZSV1	1	1	1		Ift20		1	1	1	1	1	0	0	0	0	0	1	0	1	0	0	1	0	0	1	0	1	0	0	0	0	0	0	0	0	0	0	0	0	0	1	0	0	0	0	0	1	0
D3ZSY0	D3ZSY0	1	1	1		Mapkbp1		1	1	1	1	0	0	1	0	0	0	0	0	0	0	1	0	0	1	0	0	0	0	0	0	0	0	0	0	0	0	0	0	0	0	0	0	1	0	0	0	0	0
D3ZT03;A0A0U1RRY8;A0A0U1RRS6	D3ZT03;A0A0U1RRY8	3;2;1	3;2;1	3;2;1		Upf2	;	3	3	3	3	1	1	1	0	0	0	1	1	1	1	1	1	1	1	0	1	1	1	0	1	0	1	0	0	1	0	2	0	0	0	1	1	1	0	0	0	1	1
D3ZT71	D3ZT71	3	3	3		Bcl2l13		1	3	3	3	0	1	0	0	0	0	0	0	0	0	0	0	0	0	0	0	0	1	3	0	3	1	0	0	1	0	0	0	2	0	0	1	0	0	0	0	0	0
D3ZT85	D3ZT85	1	1	1		Batf2		1	1	1	1	0	0	0	0	0	1	0	0	0	0	0	0	0	0	0	0	0	0	1	0	1	0	0	0	0	0	0	0	0	0	0	0	0	0	0	1	0	0
D3ZT90	D3ZT90	7	7	7		Gcdh		1	7	7	7	7	6	6	0	0	0	7	7	5	5	7	5	5	4	7	6	6	6	0	0	1	0	0	0	0	0	0	0	0	0	7	6	6	0	0	0	7	7
D3ZTF6	D3ZTF6	4	4	4		Pik3c2a		1	4	4	4	2	1	1	2	0	1	1	1	1	2	0	2	0	1	0	1	2	2	2	1	2	1	1	1	1	0	0	2	1	1	2	1	1	2	0	1	1	1
D3ZTG2	D3ZTG2	1	1	1		Ttc27		1	1	1	1	0	0	0	0	1	1	0	0	0	0	0	0	0	0	0	1	0	0	1	1	1	0	1	1	1	1	1	1	1	0	0	0	0	0	1	1	0	0
D3ZTL8	D3ZTL8	1	1	1		Rapgef6		1	1	1	1	0	0	1	0	0	0	0	0	0	0	0	0	0	1	0	0	0	0	0	0	0	0	0	0	0	0	0	0	0	0	0	0	1	0	0	0	0	0
D3ZTM2	D3ZTM2	2	2	2		Ino80d		1	2	2	2	2	2	2	0	0	0	0	1	2	0	1	1	1	1	1	1	1	1	0	0	1	1	0	0	0	0	0	0	0	0	2	2	2	0	0	0	0	1
D3ZTN0	D3ZTN0	1	1	1		Prkdc		1	1	1	1	0	0	0	1	0	0	0	0	0	0	0	0	0	0	0	0	0	0	1	0	0	1	1	1	0	0	0	0	0	0	0	0	0	1	0	0	0	0
Q5BJB3;M0R785;D3ZTR5;A0A0G2K6U2	Q5BJB3;M0R785;D3ZTR5;A0A0G2K6U2	3;3;3;2	3;3;3;2	3;3;3;2		Chchd2;Zbed5	;;;	4	3	3	3	0	0	1	0	0	1	0	1	1	0	1	0	0	0	1	1	1	1	0	3	2	0	0	1	0	0	0	0	0	0	0	0	1	0	0	1	0	1
D3ZTV3	D3ZTV3	1	1	1		Flrt2		1	1	1	1	0	1	1	0	0	0	0	1	0	0	1	0	0	1	0	0	1	0	0	0	0	0	0	0	0	0	0	0	0	0	0	1	1	0	0	0	0	1
D3ZTX4	D3ZTX4	13	13	13		Mgam		1	13	13	13	12	10	11	0	0	0	5	7	7	8	9	10	11	11	12	6	8	8	1	0	0	0	0	2	1	0	0	1	0	0	12	10	11	0	0	0	5	7
D3ZTX7;D3ZUR6	D3ZTX7;D3ZUR6	1;1	1;1	1;1	Ubiquitin carboxyl-terminal hydrolase	Usp22;Usp51	;	2	1	1	1	0	0	0	0	0	0	0	0	0	0	0	0	0	0	0	0	0	0	0	0	0	0	1	0	0	0	0	0	0	0	0	0	0	0	0	0	0	0
D3ZTZ4	D3ZTZ4	1	1	1		Atp6v1g3		1	1	1	1	1	0	0	0	0	0	0	0	0	0	0	0	0	0	0	0	0	0	0	0	0	0	0	0	0	0	0	0	0	0	1	0	0	0	0	0	0	0
D3ZTZ6	D3ZTZ6	1	1	1		Lrrc71		1	1	1	1	0	0	0	0	0	0	0	0	0	0	0	0	0	0	0	0	0	0	0	0	1	0	1	0	0	0	0	0	0	1	0	0	0	0	0	0	0	0
M0RD03;D4AD15;D3ZU13	M0RD03;D4AD15;D3ZU13	1;1;1	1;1;1	1;1;1		LOC100912571;Eif4g1;LOC100911431	;;	3	1	1	1	1	1	1	0	0	0	0	1	1	1	1	1	1	1	1	1	0	1	0	0	0	0	0	0	0	0	0	0	0	0	1	1	1	0	0	0	0	1
D3ZU21	D3ZU21	1	1	1		Pibf1		1	1	1	1	1	1	1	0	0	0	1	1	1	1	1	1	0	1	0	1	0	0	0	0	0	0	0	0	0	0	0	0	0	0	1	1	1	0	0	0	1	1
D3ZU48	D3ZU48	1	1	1		LOC102556972		1	1	1	1	0	0	0	0	0	0	0	1	0	0	0	0	0	1	0	0	0	1	0	0	1	0	0	0	0	0	0	0	1	0	0	0	0	0	0	0	0	1
D3ZU74;Q6AZ35;G3V9V3;Q62871	D3ZU74;Q6AZ35;G3V9V3;Q62871	1;1;1;1	1;1;1;1	1;1;1;1	Cytoplasmic dynein 1 intermediate chain 2	Dync1i2	;;;	4	1	1	1	0	0	1	1	0	0	0	0	0	0	0	0	0	0	0	0	0	0	0	1	1	0	0	0	0	0	0	0	0	0	0	0	1	1	0	0	0	0
D3ZU90	D3ZU90	1	1	1		Fer1l5		1	1	1	1	0	0	0	1	0	1	0	0	0	0	0	0	0	0	0	0	0	0	1	1	1	1	1	1	0	0	1	1	1	0	0	0	0	1	0	1	0	0
D3ZUA4	D3ZUA4	2	2	2		RGD1565512		1	2	2	2	1	1	1	0	0	0	0	0	0	1	1	0	0	0	1	1	0	0	0	0	0	0	0	0	0	0	0	0	0	0	1	1	1	0	0	0	0	0
D3ZUB0	D3ZUB0	3	3	3		Rcn1		1	3	3	3	0	0	0	1	0	1	0	0	0	0	0	0	0	0	0	0	0	0	3	1	0	0	2	0	2	0	1	2	1	0	0	0	0	1	0	1	0	0
D3ZUD0;B5DF83	D3ZUD0;B5DF83	2;1	2;1	2;1		Ect2	;	2	2	2	2	0	0	0	0	0	0	1	1	2	0	1	1	1	1	1	1	1	0	0	0	0	0	0	0	0	0	0	0	0	0	0	0	0	0	0	0	1	1
D3ZUE1	D3ZUE1	1	1	1		Gas2l2		1	1	1	1	0	0	0	1	0	0	0	0	1	0	0	1	0	0	0	0	0	0	1	0	0	0	0	0	0	0	0	0	0	0	0	0	0	1	0	0	0	0
D3ZUI1	D3ZUI1	1	1	1		Apip		1	1	1	1	1	1	1	1	1	1	1	1	1	1	1	0	0	1	1	0	1	1	1	1	1	1	1	1	1	1	1	1	1	0	1	1	1	1	1	1	1	1
D3ZUL3;M0RDR9	D3ZUL3	17;7	17;7	17;7		Col6a1		2	17	17	17	1	4	2	12	10	14	2	3	1	1	3	1	2	1	1	1	2	3	10	6	9	14	10	15	12	8	7	15	15	10	1	4	2	12	10	14	2	3
D3ZUM4	D3ZUM4	3	3	3	Beta-galactosidase	Glb1		1	3	3	3	0	2	2	0	0	0	2	3	3	3	3	2	3	3	3	3	1	1	1	0	0	0	0	0	0	0	0	1	0	0	0	2	2	0	0	0	2	3
D3ZUQ8	D3ZUQ8	3	3	3		Szt2		1	3	3	3	0	0	0	1	2	1	0	0	0	0	0	0	0	0	0	0	0	0	3	2	3	2	2	1	2	1	0	2	1	0	0	0	0	1	2	1	0	0
D3ZUU6	D3ZUU6	4	4	4		LOC100912012		1	4	4	4	0	0	0	3	2	2	0	0	0	0	0	0	0	0	0	0	0	0	4	2	2	4	3	3	4	0	4	4	3	0	0	0	0	3	2	2	0	0
D3ZUV3	D3ZUV3	1	1	1		Eif2a		1	1	1	1	0	1	0	0	0	1	0	1	1	1	1	1	1	1	0	1	0	0	0	0	0	0	0	0	0	0	0	0	0	0	0	1	0	0	0	1	0	1
D3ZUW2	D3ZUW2	1	1	1		Accsl		1	1	1	1	0	0	0	0	0	0	0	0	0	0	0	0	0	0	1	0	0	0	0	0	0	0	1	0	0	0	0	0	0	0	0	0	0	0	0	0	0	0
D3ZUX1	D3ZUX1	13	13	13		Hykk		1	13	13	13	9	9	12	0	0	0	10	12	9	11	12	9	11	12	10	8	10	9	0	0	0	0	0	0	0	0	0	0	0	0	9	9	12	0	0	0	10	12
D3ZUX5	D3ZUX5	5	5	5		Chchd3		1	5	5	5	3	2	3	2	1	5	4	3	2	3	3	4	3	3	3	4	3	3	3	4	4	2	3	3	1	0	3	3	3	0	3	2	3	2	1	5	4	3
D3ZUX7	D3ZUX7	2	2	2		Acsf3		1	2	2	2	0	1	1	0	0	0	0	2	1	0	1	1	2	1	1	1	1	2	0	0	0	0	0	0	0	0	0	0	0	0	0	1	1	0	0	0	0	2
D3ZV30	D3ZV30	1	1	1	DNA-directed RNA polymerase	Polr3b		1	1	1	1	0	1	0	0	0	0	1	1	0	0	0	0	1	1	0	1	1	1	0	0	0	0	0	0	0	0	0	0	0	0	0	1	0	0	0	0	1	1
D3ZV40	D3ZV40	1	1	1		Unk		1	1	1	1	1	1	1	0	0	0	1	1	1	1	1	1	1	1	1	1	1	1	0	0	0	1	0	0	0	0	0	0	0	0	1	1	1	0	0	0	1	1
D3ZV91	D3ZV91	2	2	2		L3hypdh		1	2	2	2	0	1	0	1	0	0	1	1	1	1	1	0	0	1	2	1	1	1	1	0	1	0	0	0	1	0	0	0	0	0	0	1	0	1	0	0	1	1
D3ZVB7	D3ZVB7	13	13	13		Ogn		1	13	13	13	2	1	1	9	9	9	1	1	2	2	1	0	1	1	0	1	1	0	9	9	6	9	10	8	9	6	11	8	8	5	2	1	1	9	9	9	1	1
D3ZVD0	D3ZVD0	1	1	1		Fbxl17		1	1	1	1	0	0	0	0	0	0	0	0	0	1	1	0	1	0	1	0	0	1	0	0	0	0	0	0	0	0	0	0	0	0	0	0	0	0	0	0	0	0
D3ZVE0	D3ZVE0	2	2	2		Zfp407		1	2	2	2	1	1	1	1	0	0	1	1	1	2	1	1	1	1	1	1	2	1	1	1	1	1	1	1	1	0	1	0	1	0	1	1	1	1	0	0	1	1
D3ZVH4	D3ZVH4	1	1	1		Olr1640		1	1	1	1	1	1	1	0	0	0	1	1	1	1	1	1	1	1	1	1	1	1	0	0	0	0	0	0	0	0	0	0	0	0	1	1	1	0	0	0	1	1
D3ZVJ3	D3ZVJ3	1	1	1		Kntc1		1	1	1	1	0	0	0	1	0	1	0	0	0	0	0	0	0	0	0	0	0	1	1	1	1	1	1	1	1	0	1	1	1	1	0	0	0	1	0	1	0	0
D3ZVQ0	D3ZVQ0	3	3	3	Ubiquitin carboxyl-terminal hydrolase	Usp5		1	3	3	3	3	2	2	2	0	3	2	3	3	2	1	1	2	2	2	2	2	2	2	1	2	3	0	2	1	0	1	2	2	1	3	2	2	2	0	3	2	3
D3ZVR6	D3ZVR6	2	2	2		Ankrd32		1	2	2	2	1	1	2	1	1	0	1	1	1	0	2	2	0	0	0	0	0	1	1	1	1	1	1	1	1	0	1	1	1	0	1	1	2	1	1	0	1	1
D3ZVR9	D3ZVR9	18	18	18		Pgm5		1	18	18	18	0	0	0	17	3	16	0	1	0	0	0	0	1	0	1	0	0	0	16	7	7	16	15	13	15	3	10	16	13	0	0	0	0	17	3	16	0	1
D3ZVS2	D3ZVS2	2	2	2		L2hgdh		1	2	2	2	2	2	1	0	0	0	2	2	2	2	0	1	1	1	0	0	1	1	0	2	2	0	0	0	0	0	1	0	0	0	2	2	1	0	0	0	2	2
D3ZVS5	D3ZVS5	1	1	1		Gen1		1	1	1	1	0	0	0	0	0	0	0	0	0	0	0	0	0	0	1	0	0	0	0	0	0	0	0	0	0	0	0	0	0	0	0	0	0	0	0	0	0	0
D4ABJ6;D3ZW60	D4ABJ6;D3ZW60	3;3	3;3	3;3		Fam179b	;	2	3	3	3	1	0	1	1	0	1	1	0	0	0	1	0	0	0	0	0	0	0	0	1	1	0	0	0	0	0	0	1	0	0	1	0	1	1	0	1	1	0
D3ZW64	D3ZW64	1	1	1		RGD1560556		1	1	1	1	1	1	1	0	0	0	1	1	0	1	1	0	1	1	1	0	1	1	0	0	0	0	0	0	0	0	0	0	0	0	1	1	1	0	0	0	1	1
D3ZWA8	D3ZWA8	1	1	1		Appl1		1	1	1	1	0	0	1	1	0	1	1	1	1	1	1	0	1	1	1	0	1	1	1	1	1	1	1	1	1	1	1	1	1	1	0	0	1	1	0	1	1	1
D3ZWC6	D3ZWC6	2	2	2		Sntb1		1	2	2	2	0	0	1	2	0	1	1	0	1	0	0	1	0	0	0	0	2	0	0	1	1	1	1	1	1	1	0	1	1	1	0	0	1	2	0	1	1	0
D3ZWH2	D3ZWH2	2	2	2		Jph3		1	2	2	2	0	0	0	1	0	1	0	0	1	0	0	0	0	1	1	1	0	1	1	1	1	1	0	1	1	1	1	1	1	0	0	0	0	1	0	1	0	0
D3ZWI5	D3ZWI5	1	1	1	Olfactory receptor	Olr1052		1	1	1	1	0	0	0	0	0	0	0	0	0	0	0	0	0	0	0	0	0	0	0	0	0	0	0	0	0	1	0	0	0	1	0	0	0	0	0	0	0	0
D3ZWR7	D3ZWR7	1	1	1		RGD1562699		1	1	1	1	1	1	1	0	1	1	1	1	1	1	1	1	1	1	1	1	1	1	1	1	1	1	0	1	1	1	1	0	0	1	1	1	1	0	1	1	1	1
D3ZWS0	D3ZWS0	1	1	1		Scrib		1	1	1	1	1	1	1	0	0	0	1	1	1	1	1	1	1	1	1	1	1	0	0	0	0	0	0	0	0	0	0	0	0	0	1	1	1	0	0	0	1	1
D3ZX42	D3ZX42	1	1	1		Rabgap1		1	1	1	1	1	1	1	1	0	1	1	1	1	1	1	1	1	1	1	1	1	1	1	0	0	1	1	1	0	0	1	1	1	0	1	1	1	1	0	1	1	1
D3ZXA6	D3ZXA6	1	1	1		Pdpr		1	1	1	1	0	0	0	0	0	0	0	0	0	0	0	0	0	0	0	1	0	0	0	0	1	0	0	1	0	0	0	0	0	0	0	0	0	0	0	0	0	0
D3ZXF9	D3ZXF9	3	3	3		Mrpl12		1	3	3	3	0	0	0	0	0	0	1	0	1	0	0	0	1	0	0	0	0	0	0	0	1	0	0	0	0	0	0	0	0	0	0	0	0	0	0	0	1	0
D3ZXK4	D3ZXK4	1	1	1		Abhd11		1	1	1	1	1	1	1	0	0	0	0	0	0	0	0	1	0	0	1	0	0	0	0	0	0	0	0	0	0	0	0	0	0	0	1	1	1	0	0	0	0	0
D3ZXL9	D3ZXL9	1	1	1		Kctd4		1	1	1	1	0	0	0	0	0	0	0	0	0	0	0	0	1	0	0	0	0	0	0	0	0	0	0	0	0	0	0	0	0	0	0	0	0	0	0	0	0	0
D3ZXP3;D3ZWE0	D3ZXP3;D3ZWE0	3;2	1;1	1;1	Histone H2A	H2afx;Hist2h2ab	;	2	3	1	1	3	2	3	2	2	2	2	3	2	2	2	3	3	2	2	3	3	2	3	2	2	2	2	3	2	2	2	2	2	1	1	0	1	0	0	0	0	1
M0R8D9;D3ZXP4	M0R8D9;D3ZXP4	2;2	2;2	2;2		Spag17	;	2	2	2	2	1	1	1	0	0	0	1	1	1	1	1	1	1	1	1	1	1	1	1	0	0	0	0	0	0	0	0	0	0	0	1	1	1	0	0	0	1	1
D3ZXQ0;O35535;Q8K3R0;Q4QR68;O70177;G3V7J5;M0R8J8;F7F3M3;M0R9W7;D3ZE31;A0A0G2KB83;D3ZP14;Q32Q55;A0A0G2K1L3	D3ZXQ0;O35535;Q8K3R0;Q4QR68;O70177;G3V7J5	3;2;2;2;2;2;1;1;1;1;1;1;1;1	1;0;0;0;0;0;0;0;0;0;0;0;0;0	1;0;0;0;0;0;0;0;0;0;0;0;0;0	Carboxylic ester hydrolase	Ces2g;Ces2e;Ces2a;LOC679149;LOC100365112	;;;;;	14	3	1	1	1	2	2	0	1	0	3	2	1	1	3	1	2	3	3	3	2	3	1	1	1	1	0	1	1	0	0	0	1	0	1	1	0	0	0	0	1	1
D3ZXS8	D3ZXS8	2	2	2		Ube2k		1	2	2	2	1	1	0	0	0	0	1	1	0	2	1	1	2	1	0	0	0	0	0	0	0	0	0	0	0	0	0	0	0	0	1	1	0	0	0	0	1	1
D3ZXY4	D3ZXY4	19	19	19		Aldh8a1		1	19	19	19	18	18	18	0	0	0	18	18	17	18	18	18	18	18	18	18	18	17	1	0	0	1	0	2	0	2	0	1	0	0	18	18	18	0	0	0	18	18
D3ZY01	D3ZY01	1	1	1		Zfp553		1	1	1	1	0	0	0	1	0	1	0	0	0	0	0	0	0	0	0	0	0	0	1	1	1	1	1	1	0	0	0	1	0	0	0	0	0	1	0	1	0	0
D3ZY32	D3ZY32	1	1	1		Podnl1		1	1	1	1	0	0	0	0	0	0	0	0	0	0	0	0	0	0	0	0	0	0	0	0	0	0	0	1	0	0	0	0	0	0	0	0	0	0	0	0	0	0
D3ZY47	D3ZY47	2	2	2		RGD1559896		1	2	2	2	0	0	0	1	0	1	0	0	0	0	0	0	0	0	0	0	0	0	2	0	1	1	1	1	1	0	1	2	1	0	0	0	0	1	0	1	0	0
D3ZY89	D3ZY89	1	1	1		Taf8		1	1	1	1	0	0	0	0	1	0	0	0	0	0	0	0	0	0	0	0	0	0	0	0	0	0	0	0	1	0	0	0	0	0	0	0	0	0	1	0	0	0
D3ZYB8	D3ZYB8	2	2	2		Tex15		1	2	2	2	0	0	0	0	1	0	0	0	0	0	0	0	0	0	0	0	0	0	1	1	1	1	1	1	1	0	0	0	1	0	0	0	0	0	1	0	0	0
D3ZYC5	D3ZYC5	1	1	1				1	1	1	1	1	1	1	1	0	0	1	1	0	1	0	0	1	1	0	1	1	1	0	0	0	0	0	1	0	0	0	0	0	0	1	1	1	1	0	0	1	1
D3ZYF6	D3ZYF6	2	2	2		Zfp862		1	2	2	2	0	0	0	2	0	1	0	1	0	0	0	0	0	0	0	1	0	0	0	0	0	1	1	1	0	0	1	1	1	0	0	0	0	2	0	1	0	1
D3ZYI6	D3ZYI6	1	1	1		Zfp846		1	1	1	1	0	0	0	1	0	1	0	0	0	0	0	0	0	0	0	0	0	0	1	0	1	0	0	1	0	0	0	1	1	0	0	0	0	1	0	1	0	0
D3ZYJ5	D3ZYJ5	1	1	1		Gramd1b		1	1	1	1	0	0	1	0	0	0	0	0	0	0	0	0	0	0	0	0	1	0	0	0	0	0	0	0	0	0	0	0	0	0	0	0	1	0	0	0	0	0
D3ZYR1	D3ZYR1	1	1	1	F-BAR domain only protein 2	Fcho2		1	1	1	1	1	1	1	0	0	1	1	0	1	1	1	1	1	1	1	1	1	1	1	0	1	1	1	0	0	0	0	0	1	0	1	1	1	0	0	1	1	0
D3ZYU4	D3ZYU4	1	1	1		Cox20		1	1	1	1	1	0	1	0	0	0	0	0	0	1	1	0	1	1	1	1	1	0	0	0	0	0	0	0	0	0	0	0	0	0	1	0	1	0	0	0	0	0
D3ZYV3	D3ZYV3	1	1	1		Pglyrp3		1	1	1	1	0	0	0	0	0	0	0	0	0	0	0	0	0	0	0	0	0	0	0	0	0	0	1	0	0	0	0	0	0	0	0	0	0	0	0	0	0	0
D3ZZ21	D3ZZ21	4	4	4		Ndufb6		1	4	4	4	3	2	3	0	0	1	3	3	2	3	3	2	3	4	4	2	4	4	0	0	1	0	1	1	0	0	2	2	1	0	3	2	3	0	0	1	3	3
D3ZZ32;Q5HZA6	D3ZZ32;Q5HZA6	2;2	2;2	2;2	Prolyl endopeptidase-like	Prepl	;	2	2	2	2	1	0	0	1	1	0	0	0	0	0	0	0	0	0	0	0	0	0	1	1	1	1	0	0	1	0	0	1	1	0	1	0	0	1	1	0	0	0
D3ZZC1	D3ZZC1	7	7	7		Txndc5		1	7	7	7	0	0	0	6	1	6	0	0	0	0	0	0	0	0	0	0	0	0	3	3	1	5	5	5	3	0	3	6	5	0	0	0	0	6	1	6	0	0
D3ZZK3	D3ZZK3	2	2	2	Receptor protein-tyrosine kinase	Epha4		1	2	2	2	0	0	0	1	1	2	0	0	0	0	0	0	0	0	0	0	0	0	0	0	0	0	1	0	1	1	0	0	1	1	0	0	0	1	1	2	0	0
D3ZZN3	D3ZZN3	12	12	12	Acetyl-coenzyme A synthetase	Acss1		1	12	12	12	6	8	6	0	0	0	11	10	12	7	10	8	8	8	8	10	11	10	0	0	0	0	0	0	0	0	0	0	0	0	6	8	6	0	0	0	11	10
D3ZZR4;Q4V890	D3ZZR4;Q4V890	2;1	2;1	2;1	Protein fem-1 homolog A	Fem1c;Fem1a	;	2	2	2	2	0	0	0	1	0	0	0	0	0	0	0	1	0	0	0	0	0	0	1	0	0	1	0	1	1	0	0	1	1	0	0	0	0	1	0	0	0	0
D3ZZT9	D3ZZT9	20	20	20		Col14a1		1	20	20	20	0	0	0	16	12	15	1	0	0	0	0	0	0	0	0	0	0	0	13	6	5	12	9	13	8	6	7	18	15	10	0	0	0	16	12	15	1	0
D3ZZW1	D3ZZW1	1	1	1		Dock1		1	1	1	1	0	0	1	0	0	0	0	0	0	0	0	0	0	0	0	0	0	0	0	0	0	0	0	0	0	0	0	0	0	0	0	0	1	0	0	0	0	0
D3ZZY7	D3ZZY7	1	1	1		Kansl1l		1	1	1	1	0	0	0	0	0	1	0	0	0	0	0	0	0	0	0	0	0	0	0	1	1	1	0	1	1	0	1	0	0	0	0	0	0	0	0	1	0	0
D4A030	D4A030	2	2	2		Ubp1		1	2	2	2	0	0	0	0	0	0	1	1	1	0	0	0	0	0	1	0	0	0	0	0	0	0	0	0	0	0	0	0	0	0	0	0	0	0	0	0	1	1
D4A062	D4A062	1	1	1		Slitrk3		1	1	1	1	0	0	0	0	0	0	0	0	0	0	0	0	0	0	0	0	0	0	1	0	1	0	0	0	0	0	1	0	0	0	0	0	0	0	0	0	0	0
D4A095	D4A095	1	1	1		Ccdc112		1	1	1	1	0	0	0	0	1	0	1	0	1	0	1	1	0	0	0	0	0	0	0	0	0	0	0	0	0	0	0	0	0	0	0	0	0	0	1	0	1	0
D4A0T0	D4A0T0	7	7	7		Ndufb10		1	7	7	7	6	7	5	2	2	4	7	6	5	6	6	7	6	5	7	7	4	7	5	4	5	2	2	3	2	0	3	4	5	0	6	7	5	2	2	4	7	6
D4A0Y2	D4A0Y2	2	2	2		Dopey1		1	2	2	2	2	1	2	0	0	0	2	2	2	1	1	2	2	2	1	2	1	2	0	0	0	0	0	0	0	0	0	0	0	0	2	1	2	0	0	0	2	2
D4A133	D4A133	20	20	20		Atp6v1a		1	20	20	20	18	20	17	2	0	0	18	19	18	20	19	19	19	16	18	17	18	19	4	0	1	1	1	1	0	0	0	1	3	0	18	20	17	2	0	0	18	19
D4A193	D4A193	1	1	1	Receptor expression-enhancing protein	Reep1		1	1	1	1	0	0	0	0	0	0	0	0	0	0	0	1	0	0	0	0	0	0	1	1	1	0	1	1	0	1	1	0	0	1	0	0	0	0	0	0	0	0
D4A197	D4A197	3	3	3		Mcee		1	3	3	3	2	2	2	0	2	0	2	2	1	1	1	1	1	2	2	1	1	1	2	1	2	1	0	1	2	0	2	0	2	0	2	2	2	0	2	0	2	2
D4A1G5;D4A246	D4A1G5;D4A246	1;1	1;1	1;1	Olfactory receptor	Olr556;Olr557	;	2	1	1	1	0	0	0	0	0	0	0	0	0	0	0	0	0	0	0	0	0	0	0	0	0	0	0	0	0	0	0	0	0	1	0	0	0	0	0	0	0	0
D4A1J6	D4A1J6	2	2	2		Ankfy1		1	2	2	2	1	0	0	0	0	0	0	1	1	1	0	1	1	0	1	1	1	0	0	0	0	0	0	0	1	0	0	0	0	0	1	0	0	0	0	0	0	1
D4A1W8	D4A1W8	1	1	1		Mttp		1	1	1	1	0	0	0	1	0	1	0	0	0	0	0	0	0	0	0	0	0	0	1	1	1	1	1	0	1	0	1	1	1	0	0	0	0	1	0	1	0	0
D4A1Y5	D4A1Y5	1	1	1		Mthfd2		1	1	1	1	0	0	0	0	0	0	0	0	0	0	0	0	1	1	1	0	0	0	0	0	0	0	0	0	0	0	0	0	0	0	0	0	0	0	0	0	0	0
D4A209	D4A209	2	2	2	Olfactory receptor	LOC100910899		1	2	2	2	1	1	0	0	0	0	1	1	1	0	1	1	1	0	0	1	1	1	0	0	0	0	0	1	1	0	1	0	0	0	1	1	0	0	0	0	1	1
D4A234	D4A234	1	1	1		Uri1		1	1	1	1	0	0	0	0	0	0	0	0	0	0	0	0	0	0	1	0	0	1	0	0	0	1	1	0	0	0	0	0	0	0	0	0	0	0	0	0	0	0
D4A264	D4A264	2	2	2		Zadh2		1	2	2	2	0	0	0	0	0	0	0	0	0	0	0	0	0	1	0	0	0	0	0	1	1	0	0	0	0	0	0	0	0	0	0	0	0	0	0	0	0	0
D4A269;P62959	D4A269;P62959	4;4	4;4	4;4	Histidine triad nucleotide-binding protein 1	Hint1	;	2	4	4	4	4	4	4	0	1	2	4	4	4	4	4	4	4	4	4	3	3	4	2	2	2	1	1	1	1	1	1	1	1	1	4	4	4	0	1	2	4	4
D4A2C1	D4A2C1	1	1	1		Krba1		1	1	1	1	1	1	0	0	0	0	1	1	1	1	0	1	1	0	1	0	0	1	0	0	0	0	0	0	0	0	0	0	0	0	1	1	0	0	0	0	1	1
D4A2D5	D4A2D5	1	1	1	Protein-tyrosine-phosphatase	Ptpn22		1	1	1	1	1	0	1	1	1	1	0	0	0	0	0	1	1	1	0	0	0	1	1	1	1	1	1	1	1	1	1	1	1	1	1	0	1	1	1	1	0	0
D4A2F1;F1LPF2;P25304	D4A2F1;F1LPF2;P25304	3;3;3	3;3;3	3;3;3	Agrin;Agrin N-terminal 110 kDa subunit;Agrin C-terminal 110 kDa subunit;Agrin C-terminal 90 kDa fragment;Agrin C-terminal 22 kDa fragment	Agrn	;;	3	3	3	3	1	0	0	1	0	1	0	0	1	0	3	1	2	0	0	1	2	2	1	0	0	1	0	1	1	0	0	1	1	0	1	0	0	1	0	1	0	0
D4A2G9	D4A2G9	1	1	1		Ranbp1		1	1	1	1	1	0	1	1	1	1	0	0	1	1	1	1	0	1	0	0	1	0	1	1	0	1	1	0	1	0	1	1	1	0	1	0	1	1	1	1	0	0
D4A2I9	D4A2I9	1	1	1		Sorcs3		1	1	1	1	0	1	1	1	0	0	1	0	1	0	1	0	0	1	1	1	1	1	1	1	1	1	1	1	0	0	1	1	1	1	0	1	1	1	0	0	1	0
D4A2K1	D4A2K1	8	8	8		Hoga1		1	8	8	8	8	8	8	0	0	0	8	8	8	8	8	8	8	8	8	8	8	7	1	1	2	1	0	1	1	1	1	1	1	0	8	8	8	0	0	0	8	8
D4A2K4	D4A2K4	2	2	2	Kelch-like protein 21	Klhl21		1	2	2	2	0	0	0	0	2	1	0	0	0	0	0	0	0	0	0	0	0	0	1	1	1	0	0	1	0	0	1	1	0	0	0	0	0	0	2	1	0	0
F1LSC8;D4A2L1;Q9JIR1	F1LSC8;D4A2L1;Q9JIR1	1;1;1	1;1;1	1;1;1	RIMS-binding protein 2	Rimbp2	;;	3	1	1	1	0	0	0	0	0	1	0	0	0	0	0	0	0	0	0	0	0	0	0	0	0	0	0	0	0	0	0	0	0	0	0	0	0	0	0	1	0	0
D4A2U2	D4A2U2	1	1	1		Zbtb32		1	1	1	1	0	0	0	0	1	0	0	0	0	0	0	0	0	0	0	0	1	0	1	1	1	1	1	1	1	1	1	0	0	1	0	0	0	0	1	0	0	0
D4A321	D4A321	1	1	1		Dhx38		1	1	1	1	1	1	1	0	1	1	1	1	1	1	1	1	1	1	1	1	1	0	1	0	0	0	0	0	1	0	1	0	0	1	1	1	1	0	1	1	1	1
D4A335	D4A335	1	1	1		Slc38a11		1	1	1	1	0	0	0	0	0	1	0	0	0	0	0	0	0	0	0	0	0	0	0	0	0	0	0	0	0	0	0	0	0	0	0	0	0	0	0	1	0	0
D4A3A1	D4A3A1	1	1	1		Loxhd1		1	1	1	1	1	1	0	0	0	0	0	0	0	0	0	0	0	0	0	0	0	0	0	0	0	0	0	0	0	0	0	0	0	0	1	1	0	0	0	0	0	0
D4A3E2	D4A3E2	1	1	1		Npepl1		1	1	1	1	0	0	1	0	0	0	1	1	1	0	1	1	0	1	0	0	0	1	0	0	0	0	0	0	0	0	0	0	0	0	0	0	1	0	0	0	1	1
D4A3K5	D4A3K5	3	2	2	Histone H1.1	Hist1h1a		1	3	2	2	1	1	1	1	0	1	1	1	1	1	1	1	1	2	1	1	2	1	1	0	2	1	1	1	0	0	0	1	1	0	0	0	0	0	0	0	0	0
D4A3P4	D4A3P4	1	1	1		Nol4		1	1	1	1	1	1	1	0	0	0	1	1	0	1	0	0	1	1	1	0	0	1	0	0	0	0	0	0	0	0	0	0	0	0	1	1	1	0	0	0	1	1
D4A3R3	D4A3R3	1	1	1		Lrguk		1	1	1	1	0	0	0	0	1	1	0	0	0	0	0	0	0	0	0	0	0	0	1	1	0	0	0	1	1	1	1	1	1	1	0	0	0	0	1	1	0	0
D4A3S1	D4A3S1	1	1	1		Fbxo24		1	1	1	1	0	1	1	1	0	0	0	0	1	0	0	1	0	1	1	1	1	0	1	0	0	1	0	0	0	0	0	1	1	0	0	1	1	1	0	0	0	0
D4A3T4	D4A3T4	2	2	2		Zfyve1		1	2	2	2	0	0	0	0	0	0	0	0	1	0	0	0	2	0	0	0	0	0	0	0	0	0	0	0	0	0	0	0	0	0	0	0	0	0	0	0	0	0
D4A3V2	D4A3V2	3	3	3	NADH dehydrogenase [ubiquinone] 1 alpha subcomplex subunit 6	Ndufa6		1	3	3	3	2	3	3	0	0	1	2	3	3	2	3	3	2	3	3	3	3	2	1	1	1	0	0	1	0	0	0	0	0	0	2	3	3	0	0	1	2	3
D4A3V3	D4A3V3	1	1	1		Parp12		1	1	1	1	0	0	0	0	0	0	0	0	1	0	0	0	0	0	0	1	0	0	0	0	0	0	0	0	0	0	0	0	0	0	0	0	0	0	0	0	0	0
D4A3X6	D4A3X6	1	1	1	Phospholipid-transporting ATPase	Atp8a2		1	1	1	1	0	0	0	0	0	0	0	0	0	0	0	0	0	0	0	0	0	0	1	0	0	0	0	1	1	1	1	0	0	0	0	0	0	0	0	0	0	0
D4A410	D4A410	1	1	1		LOC690082		1	1	1	1	0	0	0	0	0	0	0	0	0	0	0	0	0	0	0	0	1	0	0	0	0	0	0	0	0	0	0	0	0	0	0	0	0	0	0	0	0	0
D4A411	D4A411	1	1	1		Brpf1		1	1	1	1	0	0	0	1	0	1	0	0	0	0	0	0	0	0	0	0	0	0	1	0	0	1	0	1	0	0	0	1	1	0	0	0	0	1	0	1	0	0
D4A412;D4A647;P62912	D4A412;D4A647;P62912	1;1;1	1;1;1	1;1;1	60S ribosomal protein L32	LOC688684;Gm21893;Rpl32	;;	3	1	1	1	0	1	0	0	0	0	1	1	0	1	1	0	0	1	1	1	0	0	0	0	0	0	0	0	0	0	0	0	0	0	0	1	0	0	0	0	1	1
D4A447	D4A447	2	2	2		Cd109		1	2	2	2	0	0	0	2	1	1	0	0	0	0	0	0	0	0	0	0	0	0	1	1	1	1	1	1	1	0	0	2	2	0	0	0	0	2	1	1	0	0
D4A4A8	D4A4A8	1	1	1		Invs		1	1	1	1	0	0	0	0	0	0	0	0	0	0	1	1	0	0	0	0	0	0	0	0	0	0	0	0	0	0	0	0	0	0	0	0	0	0	0	0	0	0
D4A4D3;F1LUQ3	D4A4D3;F1LUQ3	2;2	2;2	2;2		Tet1	;	2	2	2	2	0	0	0	0	1	2	0	0	0	0	0	0	0	0	0	0	0	0	0	0	1	0	0	0	1	0	1	1	1	0	0	0	0	0	1	2	0	0
D4A4D5;P02401;D3ZN03	D4A4D5;P02401;D3ZN03	7;7;4	7;7;4	7;7;4	60S acidic ribosomal protein P2	LOC498555;Rplp2;LOC100362751	;;	3	7	7	7	4	4	4	4	7	4	3	3	4	4	3	3	3	3	3	3	2	3	5	5	5	5	4	5	7	1	7	4	4	5	4	4	4	4	7	4	3	3
D4A4F9	D4A4F9	1	1	1		LOC682489		1	1	1	1	0	0	0	0	1	0	0	0	0	0	0	0	0	0	0	0	0	0	0	1	0	1	1	0	0	0	0	1	1	1	0	0	0	0	1	0	0	0
D4A4J1	D4A4J1	2	2	2		Fam196a		1	2	2	2	0	1	0	1	1	1	0	0	0	0	1	0	0	0	0	0	0	0	1	0	0	1	1	1	1	0	1	1	1	0	0	1	0	1	1	1	0	0
D4A4K4	D4A4K4	4	4	4		Vps13c		1	4	4	4	0	1	1	1	0	1	0	1	1	0	1	1	0	1	1	0	0	1	3	1	0	2	1	3	2	1	1	2	2	1	0	1	1	1	0	1	0	1
D4A4M3	D4A4M3	3	3	3		Atrip		1	3	3	3	1	0	0	0	0	0	0	2	1	0	1	1	1	1	0	0	1	0	0	0	0	0	0	1	0	0	1	0	0	0	1	0	0	0	0	0	0	2
D4A4Q1	D4A4Q1	1	1	1		Sowahb		1	1	1	1	0	0	0	0	0	0	0	0	0	0	0	0	0	0	0	0	0	0	0	0	0	0	0	0	0	0	0	0	0	1	0	0	0	0	0	0	0	0
D4A4X7;A0A0G2K8D1	D4A4X7;A0A0G2K8D1	2;1	2;1	2;1		Mospd2	;	2	2	2	2	1	1	1	1	1	0	1	1	1	1	1	1	1	1	1	1	1	1	0	1	1	1	0	1	1	0	0	2	0	0	1	1	1	1	1	0	1	1
D4A538	D4A538	1	1	1		Znf740		1	1	1	1	0	0	0	0	0	0	0	0	0	0	0	0	0	0	0	0	0	0	0	0	1	0	0	0	0	0	0	0	0	0	0	0	0	0	0	0	0	0
D4A5F4	D4A5F4	1	1	1		RGD1311575		1	1	1	1	0	0	0	0	0	0	1	0	1	0	0	0	0	0	0	0	0	0	0	0	0	0	0	0	0	0	0	0	0	0	0	0	0	0	0	0	1	0
D4A5F6	D4A5F6	1	1	1		Bsx		1	1	1	1	0	0	0	0	0	1	0	0	0	0	0	0	0	0	0	0	0	0	0	0	1	0	0	0	0	0	0	0	0	0	0	0	0	0	0	1	0	0
Q4FZZ4;D4A5G8;P26284;F7FKI5;A0A0G2JW90	Q4FZZ4;D4A5G8;P26284;F7FKI5;A0A0G2JW90	12;12;12;11;11	12;12;12;11;11	12;12;12;11;11	Pyruvate dehydrogenase E1 component subunit alpha;Pyruvate dehydrogenase E1 component subunit alpha, somatic form, mitochondrial	LOC100365902;Pdha1l1;Pdha1	;;;;	5	12	12	12	9	8	7	2	0	4	9	7	6	9	6	7	7	8	6	8	4	9	4	6	8	3	2	3	4	1	4	2	5	0	9	8	7	2	0	4	9	7
D4A5I9	D4A5I9	8	8	8		Myo6		1	8	8	8	6	7	7	0	0	0	5	7	7	8	6	5	4	8	7	7	6	6	0	0	0	0	0	0	0	0	0	0	0	0	6	7	7	0	0	0	5	7
D4A5L9;P62898;CON__P62894;P10715	D4A5L9;P62898	7;7;3;1	7;7;3;1	6;6;2;0	Cytochrome c, somatic	LOC679794;Cycs	;	4	7	7	6	5	5	5	0	2	1	5	4	4	5	4	5	5	5	4	5	5	5	2	3	2	1	3	1	2	1	2	1	2	1	5	5	5	0	2	1	5	4
D4A5N1	D4A5N1	2	2	2		Ninl		1	2	2	2	1	1	0	0	0	0	0	0	2	0	1	1	1	2	1	0	0	0	0	0	0	0	0	0	0	0	0	0	0	0	1	1	0	0	0	0	0	0
D4A5N7	D4A5N7	1	1	1		RGD1559708		1	1	1	1	0	1	1	0	0	0	0	0	1	0	1	0	0	0	0	0	0	0	0	0	0	0	0	0	0	0	0	0	0	0	0	1	1	0	0	0	0	0
D4A5Q9;A0A0G2JUZ5	D4A5Q9;A0A0G2JUZ5	5;4	5;4	5;4		Gldc	;	2	5	5	5	5	5	3	0	0	0	4	5	5	4	5	5	5	5	5	3	5	5	0	0	0	0	0	0	0	0	0	0	0	0	5	5	3	0	0	0	4	5
D4A5S1	D4A5S1	1	1	1	Ubiquitin carboxyl-terminal hydrolase	Usp26		1	1	1	1	0	0	0	0	0	0	0	0	0	0	0	0	0	0	0	0	1	0	0	0	0	0	0	0	0	0	0	0	0	0	0	0	0	0	0	0	0	0
D4A5T4	D4A5T4	1	1	1		Zfp39		1	1	1	1	0	0	0	0	0	0	0	0	0	0	1	0	0	0	0	0	0	0	0	0	0	0	0	0	0	0	0	0	0	0	0	0	0	0	0	0	0	0
D4A617;F1M0G3;P97687	D4A617;F1M0G3;P97687	8;8;8	8;8;8	8;8;8	Ectonucleoside triphosphate diphosphohydrolase 1	Entpd1	;;	3	8	8	8	0	0	0	4	3	6	0	0	0	0	0	0	0	0	0	0	0	0	5	2	2	6	6	4	4	0	4	5	6	1	0	0	0	4	3	6	0	0
D4A628	D4A628	1	1	1		Polq		1	1	1	1	0	0	0	0	0	0	0	0	0	0	0	0	0	0	0	0	0	0	0	0	0	0	1	0	0	0	0	0	0	0	0	0	0	0	0	0	0	0
Q6XDA1;D4A678	Q6XDA1;D4A678	3;3	2;2	2;2		Spta1	;	2	3	2	2	1	1	0	1	0	0	1	1	1	1	1	2	1	1	1	1	1	1	2	0	2	1	0	1	0	0	0	2	3	0	0	0	0	0	0	0	0	0
D4A6C5	D4A6C5	3	3	3		Arhgap1		1	3	3	3	2	2	2	1	0	1	2	2	2	2	2	2	2	2	1	2	2	1	1	0	0	2	0	2	1	0	1	2	1	0	2	2	2	1	0	1	2	2
D4A6K6	D4A6K6	1	1	1	Olfactory receptor	Olr604		1	1	1	1	0	0	0	0	1	1	0	0	0	0	0	0	0	0	0	0	0	0	1	1	1	1	1	1	1	0	0	1	1	0	0	0	0	0	1	1	0	0
M0RDX9;D4A6L3	M0RDX9;D4A6L3	1;1	1;1	1;1		LOC100912253	;	2	1	1	1	0	0	0	0	0	0	0	0	0	0	0	0	0	0	0	0	0	1	0	0	0	0	0	0	0	0	0	0	0	0	0	0	0	0	0	0	0	0
D4A6W6;P62919	D4A6W6;P62919	3;3	3;3	3;3	60S ribosomal protein L8	RGD1561333;Rpl8	;	2	3	3	3	3	3	2	2	0	1	2	2	2	2	2	1	3	2	1	3	2	2	1	1	1	1	1	1	1	1	0	1	0	1	3	3	2	2	0	1	2	2
D4A6X4	D4A6X4	3	3	3	Acylphosphatase	Acyp1		1	3	3	3	1	1	2	2	3	2	2	2	0	2	1	2	1	1	1	1	1	1	2	3	1	3	3	1	3	0	3	2	1	1	1	1	2	2	3	2	2	2
D4A702	D4A702	9	9	9		Synpo2		1	9	9	9	0	0	0	7	0	9	0	1	0	0	1	0	0	0	0	0	0	1	1	0	0	3	0	1	0	0	0	2	3	0	0	0	0	7	0	9	0	1
D4A739	D4A739	1	1	1		Ctnnal1		1	1	1	1	0	0	1	1	0	0	0	0	1	0	1	0	0	0	0	0	0	0	1	0	1	1	0	0	0	0	0	0	0	0	0	0	1	1	0	0	0	0
D4A741	D4A741	1	1	1		Vom2r10		1	1	1	1	0	0	1	0	0	0	0	0	0	1	0	0	0	0	0	0	0	0	0	0	0	0	0	0	0	0	0	0	0	0	0	0	1	0	0	0	0	0
D4A777	D4A777	1	1	1		Fam114a1		1	1	1	1	0	1	1	1	0	1	0	0	1	0	0	0	1	0	1	0	0	0	1	0	0	1	1	1	1	0	0	1	1	0	0	1	1	1	0	1	0	0
D4A778	D4A778	2	2	2		Zfp644		1	2	2	2	0	0	0	0	1	0	0	0	0	0	0	0	1	0	0	0	0	0	0	0	0	0	0	0	0	0	0	0	0	0	0	0	0	0	1	0	0	0
M0RB74;D4A781	M0RB74;D4A781	2;2	2;2	2;2		Ipo5	;	2	2	2	2	1	1	1	1	0	0	0	2	1	1	0	2	0	1	0	0	0	0	1	0	0	0	0	1	0	0	0	1	1	0	1	1	1	1	0	0	0	2
D4A7G5	D4A7G5	1	1	1		Ganc		1	1	1	1	0	0	0	0	0	0	0	0	0	0	0	0	0	0	0	0	0	1	0	0	0	0	0	0	0	0	0	0	0	0	0	0	0	0	0	0	0	0
D4A7L7	D4A7L7	1	1	1		Xlr4a		1	1	1	1	0	0	0	0	0	0	0	0	0	0	0	0	0	0	0	0	0	0	0	0	0	0	1	0	0	0	0	0	0	0	0	0	0	0	0	0	0	0
D4A7P2	D4A7P2	1	1	1	Leucine-rich repeat transmembrane neuronal protein 2	Lrrtm2		1	1	1	1	1	1	1	0	0	0	1	1	1	0	0	0	1	1	0	0	1	1	1	0	0	1	0	0	0	0	0	0	1	0	1	1	1	0	0	0	1	1
G3V987;D4A7P5	G3V987;D4A7P5	1;1	1;1	1;1		Pcdhb17;Pcdhb20	;	2	1	1	1	0	1	1	0	0	0	1	1	1	1	1	1	1	1	1	0	0	1	0	0	0	0	0	0	0	0	0	0	0	0	0	1	1	0	0	0	1	1
D4A7S6	D4A7S6	2	2	2		Smco4		1	2	2	2	2	2	2	1	0	1	2	0	2	1	1	1	2	0	0	0	1	1	2	1	1	1	1	0	0	0	1	1	1	0	2	2	2	1	0	1	2	0
F1M9A3;D4A7T2;O54963	F1M9A3;D4A7T2;O54963	2;2;2	2;2;2	2;2;2	RE1-silencing transcription factor	Rest	;;	3	2	2	2	1	0	1	0	0	0	0	0	0	0	0	0	0	0	0	0	0	0	0	0	0	0	0	1	0	0	0	0	0	0	1	0	1	0	0	0	0	0
D4A7U1;Q99MM3	D4A7U1	10;1	10;1	10;1		Zyx		2	10	10	10	0	0	0	8	0	8	0	0	0	0	0	0	0	0	0	0	0	0	9	2	3	7	8	8	7	2	3	8	6	1	0	0	0	8	0	8	0	0
D4A7V0	D4A7V0	1	1	1		Secisbp2l		1	1	1	1	1	0	0	0	0	0	0	0	0	0	0	0	0	0	0	0	0	0	0	0	0	0	0	0	0	0	0	0	0	0	1	0	0	0	0	0	0	0
G3V6A9;D4A7W8;Q497C9	G3V6A9;D4A7W8;Q497C9	4;4;4	4;4;4	4;4;4		LOC100911714;Mfap4	;;	3	4	4	4	0	0	0	2	4	3	0	0	0	0	0	0	0	0	0	0	0	0	3	3	3	3	3	3	3	2	3	4	3	2	0	0	0	2	4	3	0	0
D4A7Z0	D4A7Z0	1	1	1		Wdtc1		1	1	1	1	0	0	0	1	0	1	0	0	0	0	0	0	0	0	0	1	0	0	1	1	0	1	0	1	1	0	1	1	1	0	0	0	0	1	0	1	0	0
Q5RK17;D4A7Z5	Q5RK17;D4A7Z5	2;2	2;2	2;2		Diablo;LOC100360940	;	2	2	2	2	0	0	1	0	0	0	0	1	0	1	0	1	0	0	0	1	0	0	0	0	0	0	0	0	0	0	0	0	0	0	0	0	1	0	0	0	0	1
D4A817	D4A817	3	1	1	Histone H2B	LOC100912338		1	3	1	1	2	1	1	2	1	1	2	2	2	2	3	1	2	2	2	2	2	2	2	2	2	1	2	2	2	1	1	1	1	2	0	0	0	0	0	0	0	0
D4A830	D4A830	9	9	9		Ppa2		1	9	9	9	5	6	6	0	0	1	5	8	8	5	6	5	4	6	6	3	4	8	0	0	1	0	0	1	0	0	0	0	1	0	5	6	6	0	0	1	5	8
D4A832	D4A832	1	1	1		Slc43a3		1	1	1	1	0	0	0	0	0	0	0	0	0	1	0	0	0	0	0	0	0	0	0	0	0	0	0	0	0	0	0	0	0	0	0	0	0	0	0	0	0	0
D4A841	D4A841	1	1	1	Olfactory receptor	Olr560		1	1	1	1	0	0	0	0	0	0	0	0	0	0	0	0	0	0	0	1	0	0	0	0	0	0	0	0	0	0	0	0	0	0	0	0	0	0	0	0	0	0
Q58A68;Q3KR95;D4A849	Q58A68;Q3KR95;D4A849	1;1;1	1;1;1	1;1;1	Polypeptide N-acetylgalactosaminyltransferase	Galnt4;Galnt12	;;	3	1	1	1	1	1	1	0	0	0	0	0	0	1	1	0	0	1	1	0	0	0	0	0	0	0	0	0	0	0	0	0	0	0	1	1	1	0	0	0	0	0
D4A8A0	D4A8A0	1	1	1		Cad		1	1	1	1	0	0	0	0	0	0	0	0	1	0	0	0	0	0	0	0	0	0	0	0	0	0	0	0	0	0	0	0	0	0	0	0	0	0	0	0	0	0
D4A8B3;P11506	D4A8B3;P11506	2;2	1;1	1;1	Calcium-transporting ATPase;Plasma membrane calcium-transporting ATPase 2	Atp2b2	;	2	2	1	1	0	0	0	1	0	1	0	0	0	0	0	0	0	0	0	0	0	0	1	0	0	1	0	1	0	0	0	1	1	0	0	0	0	0	0	0	0	0
D4A8F2	D4A8F2	5	5	5		Rsu1		1	5	5	5	2	1	2	1	1	4	2	1	1	2	2	1	1	1	2	2	1	2	3	2	1	2	2	3	3	0	3	1	1	0	2	1	2	1	1	4	2	1
D4A8G5	D4A8G5	4	4	4		Tgfbi		1	4	4	4	0	0	0	3	2	3	1	0	0	0	0	0	0	0	0	0	0	0	0	0	1	3	2	2	3	0	3	3	1	0	0	0	0	3	2	3	1	0
D4A8G7	D4A8G7	1	1	1		Snw1		1	1	1	1	0	0	1	1	0	0	0	0	0	0	0	0	0	0	0	0	0	0	0	0	0	0	0	0	0	0	1	0	1	0	0	0	1	1	0	0	0	0
D4A8H3	D4A8H3	2	2	2		Uba6		1	2	2	2	1	1	2	0	0	0	0	1	0	1	1	1	1	1	1	0	1	0	1	0	0	1	0	0	0	0	0	1	0	0	1	1	2	0	0	0	0	1
D4A8M7	D4A8M7	2	2	2		Ncaph		1	2	2	2	1	0	0	0	1	1	1	0	0	0	0	0	0	0	1	1	0	0	0	0	0	1	0	0	0	0	1	0	0	0	1	0	0	0	1	1	1	0
D4A8T3	D4A8T3	3	3	3		Copz1		1	3	3	3	0	1	1	1	2	0	1	1	1	1	1	1	1	1	1	1	1	1	2	0	0	2	1	0	2	0	0	2	0	0	0	1	1	1	2	0	1	1
D4A8W2	D4A8W2	1	1	1		Lmo1		1	1	1	1	0	1	0	0	0	0	0	0	0	0	0	0	0	0	0	0	0	0	0	0	0	0	0	0	0	0	0	0	0	0	0	1	0	0	0	0	0	0
D4A900	D4A900	1	1	1		Filip1l		1	1	1	1	0	0	0	1	0	1	0	0	0	0	0	0	0	0	0	0	0	0	0	0	0	0	0	0	0	0	0	0	0	0	0	0	0	1	0	1	0	0
D4A9B0	D4A9B0	1	1	1		Srbd1		1	1	1	1	0	0	0	1	0	0	0	0	0	0	0	0	0	0	0	0	0	0	0	0	0	0	0	0	0	0	0	0	0	0	0	0	0	1	0	0	0	0
D4A9D6	D4A9D6	1	1	1		Dhx9		1	1	1	1	1	1	1	0	0	0	1	1	1	1	1	1	1	1	1	1	1	1	0	0	0	0	0	0	0	0	0	0	0	0	1	1	1	0	0	0	1	1
D4A9D8	D4A9D8	1	1	1	Oxysterol-binding protein	Osbp		1	1	1	1	1	0	0	0	0	0	0	0	1	0	1	0	0	0	0	1	1	0	0	0	0	0	0	0	0	0	0	0	0	0	1	0	0	0	0	0	0	0
D4A9E7	D4A9E7	3	3	2		Ankef1		1	3	3	2	1	0	0	1	0	0	0	0	0	0	0	1	0	0	0	0	1	0	0	0	1	1	0	0	0	0	0	0	1	0	1	0	0	1	0	0	0	0
D4A9H8	D4A9H8	1	1	1		Nim1k		1	1	1	1	0	0	1	0	0	0	0	0	0	0	0	0	0	0	0	0	0	0	0	0	0	0	0	0	0	0	0	0	0	0	0	0	1	0	0	0	0	0
D4A9J4	D4A9J4	1	1	1	Histone-lysine N-methyltransferase	LOC686349		1	1	1	1	0	0	1	0	0	0	1	1	0	1	0	0	1	1	1	0	1	0	0	0	0	0	0	0	0	0	0	0	0	0	0	0	1	0	0	0	1	1
D4A9L2	D4A9L2	2	2	2		Srsf1		1	2	2	2	1	0	0	1	0	1	1	1	1	1	1	0	1	1	1	1	1	1	1	1	1	1	1	1	1	0	1	1	0	0	1	0	0	1	0	1	1	1
D4A9P0	D4A9P0	1	1	1	Kinesin-like protein	Kif7		1	1	1	1	0	0	0	1	0	1	0	0	0	0	0	0	0	0	0	0	0	0	0	0	0	1	1	0	0	0	0	1	1	0	0	0	0	1	0	1	0	0
F1LTW8;D4A9Q3;P62268	F1LTW8;D4A9Q3;P62268	1;1;1	1;1;1	1;1;1	40S ribosomal protein S23	RGD1563705;RGD1563570;Rps23	;;	3	1	1	1	1	1	1	1	0	1	1	1	1	1	1	1	1	1	1	1	1	1	1	0	0	1	0	1	1	0	0	1	1	0	1	1	1	1	0	1	1	1
D4A9W1	D4A9W1	4	4	4		Ccdc88c		1	4	4	4	0	0	0	0	0	0	1	0	0	0	0	0	0	0	0	0	0	0	2	2	2	2	0	2	1	0	1	1	2	0	0	0	0	0	0	0	1	0
D4AA13	D4AA13	1	1	1		Dmxl1		1	1	1	1	0	0	0	0	0	0	0	0	0	0	0	0	0	0	0	0	1	0	0	0	0	0	0	0	0	0	0	0	0	0	0	0	0	0	0	0	0	0
D4AA14	D4AA14	1	1	1		Aifm2		1	1	1	1	0	0	0	0	1	1	0	0	0	0	0	0	0	0	0	0	0	0	1	1	1	1	0	1	0	1	0	1	0	1	0	0	0	0	1	1	0	0
D4AA32	D4AA32	1	1	1		Depdc1b		1	1	1	1	1	1	0	0	0	0	1	1	1	0	1	0	1	1	0	0	0	1	0	0	0	0	0	0	0	0	0	0	0	0	1	1	0	0	0	0	1	1
D4AA41	D4AA41	2	2	2		Pbx4		1	2	2	2	0	0	0	0	0	0	0	0	0	1	0	0	0	0	0	0	0	0	0	0	0	0	0	0	1	0	0	0	0	0	0	0	0	0	0	0	0	0
D4AA59;Q6U6G5	D4AA59;Q6U6G5	2;1	2;1	2;1	Zinc finger CCCH domain-containing protein 15	RGD1564243;Zc3h15	;	2	2	2	2	1	1	1	0	0	0	1	1	1	1	2	2	1	1	2	0	1	1	0	0	0	0	0	0	0	0	0	0	0	0	1	1	1	0	0	0	1	1
D4AAB5	D4AAB5	1	1	1		Pm20d2		1	1	1	1	0	0	0	1	0	0	0	0	0	0	0	0	0	0	0	0	0	0	0	0	0	0	0	0	0	0	0	0	1	0	0	0	0	1	0	0	0	0
D4AAG8	D4AAG8	2	2	2		Smchd1		1	2	2	2	0	0	0	0	1	1	0	0	0	0	0	0	0	0	0	0	0	0	0	0	0	0	0	1	0	1	1	0	0	0	0	0	0	0	1	1	0	0
D4AAN0	D4AAN0	1	1	1		Urb2		1	1	1	1	0	0	1	0	0	0	0	1	1	0	1	0	0	0	0	0	0	0	0	0	0	0	0	0	0	0	0	0	0	0	0	0	1	0	0	0	0	1
D4AAY7	D4AAY7	1	1	1		Piga		1	1	1	1	0	0	0	1	1	1	0	0	0	0	0	0	0	0	0	0	0	0	1	1	1	1	1	1	1	1	1	1	1	1	0	0	0	1	1	1	0	0
D4AB01	D4AB01	3	3	3		Hint2		1	3	3	3	2	2	2	1	0	0	2	2	2	2	2	2	1	2	2	2	2	2	1	1	1	1	0	2	0	0	1	2	1	0	2	2	2	1	0	0	2	2
D4AB23	D4AB23	2	2	2		Noc3l		1	2	2	2	0	0	0	1	1	1	0	0	1	0	1	0	1	0	0	0	1	1	1	1	0	1	1	0	1	0	0	1	0	0	0	0	0	1	1	1	0	0
D4AB29	D4AB29	1	1	1		Abca4		1	1	1	1	0	0	0	0	0	0	0	0	0	0	0	0	0	0	0	0	0	0	0	0	0	0	1	0	0	0	0	0	0	0	0	0	0	0	0	0	0	0
D4AB33	D4AB33	1	1	1		Peg3		1	1	1	1	0	0	0	1	0	0	0	0	0	0	0	0	0	0	0	0	0	0	1	1	1	1	1	1	0	0	0	1	0	0	0	0	0	1	0	0	0	0
D4ABA5;A0A0G2K6Q4	D4ABA5	7;1	7;1	7;1		Smtn		2	7	7	7	1	1	0	7	0	6	0	1	0	0	0	0	0	0	0	0	0	0	2	0	1	4	0	3	1	1	0	7	5	1	1	1	0	7	0	6	0	1
D4ABB2	D4ABB2	1	1	1		Mlc1		1	1	1	1	1	0	0	1	0	0	0	0	0	1	0	1	0	1	0	1	0	0	1	0	1	0	1	1	0	0	0	1	1	0	1	0	0	1	0	0	0	0
D4ABC6	D4ABC6	1	1	1		Zfp518b		1	1	1	1	1	1	1	0	0	0	1	1	1	1	1	1	1	1	1	1	1	1	0	0	0	0	0	0	0	0	0	0	0	0	1	1	1	0	0	0	1	1
D4ABH1	D4ABH1	1	1	1		Scaf11		1	1	1	1	0	1	0	0	0	0	0	0	0	0	0	0	0	1	1	0	0	0	0	0	0	0	0	0	0	0	0	0	0	0	0	1	0	0	0	0	0	0
D4ABN3;Q62910	D4ABN3;Q62910	1;1	1;1	1;1	Synaptojanin-1	Synj1	;	2	1	1	1	1	1	1	0	0	0	1	1	0	0	1	1	1	1	1	1	0	0	0	0	0	0	0	0	0	0	0	0	0	0	1	1	1	0	0	0	1	1
D4ABT8	D4ABT8	2	2	2		Hnrnpul2		1	2	2	2	0	0	0	2	0	0	0	0	0	0	0	0	0	0	0	0	0	0	1	0	0	1	0	0	1	0	0	1	0	0	0	0	0	2	0	0	0	0
D4ABV2	D4ABV2	1	1	1		Cep112		1	1	1	1	0	0	0	0	0	0	0	0	0	0	0	0	0	0	0	0	0	0	0	0	0	0	0	0	0	0	0	0	1	0	0	0	0	0	0	0	0	0
D4ABZ6;Q99PD2	D4ABZ6;Q99PD2	1;1	1;1	1;1	E3 ubiquitin-protein ligase RNF138	Rnf138	;	2	1	1	1	0	0	0	0	0	0	0	0	0	1	0	0	0	0	0	0	0	0	0	0	0	0	0	0	0	0	0	0	0	0	0	0	0	0	0	0	0	0
D4AC16	D4AC16	3	3	3		Tbc1d1		1	3	3	3	0	0	0	0	0	0	0	1	0	0	0	1	0	1	1	0	0	0	0	0	1	0	0	1	0	0	0	0	0	0	0	0	0	0	0	0	0	1
D4AC23	D4AC23	6	6	6		Cct7		1	6	6	6	5	4	5	4	0	4	3	4	5	4	4	3	5	4	5	5	4	4	2	0	0	3	1	4	0	0	0	4	3	0	5	4	5	4	0	4	3	4
D4AC36	D4AC36	1	1	1		Eif3f		1	1	1	1	1	1	1	0	0	0	1	1	1	1	1	1	1	1	1	1	1	1	0	0	0	0	0	0	0	0	0	0	0	0	1	1	1	0	0	0	1	1
D4ACA6	D4ACA6	1	1	1		Elmsan1		1	1	1	1	0	0	0	0	0	0	0	0	0	0	0	1	0	0	0	0	0	0	0	0	0	0	0	0	0	0	1	0	0	0	0	0	0	0	0	0	0	0
D4ACB6	D4ACB6	1	1	1		Psd2		1	1	1	1	1	0	0	0	0	0	1	1	1	0	0	1	1	0	0	0	0	1	0	0	0	0	0	1	0	0	0	0	0	0	1	0	0	0	0	0	1	1
D4ACB8	D4ACB8	5	5	5		Cct8		1	5	5	5	4	4	4	2	0	1	5	5	5	5	5	4	4	4	4	4	4	5	2	0	1	2	0	1	0	0	0	1	2	0	4	4	4	2	0	1	5	5
D4ACD3	D4ACD3	2	2	2	Ubiquitin carboxyl-terminal hydrolase	Usp25		1	2	2	2	0	0	0	0	0	0	0	0	0	0	1	0	0	0	1	1	0	0	0	0	0	0	0	0	0	0	1	0	0	0	0	0	0	0	0	0	0	0
D4ACF1	D4ACF1	1	1	1		Eif4enif1		1	1	1	1	1	1	1	0	0	0	1	1	1	1	1	1	1	1	1	1	1	1	0	0	0	0	0	0	0	0	0	0	0	0	1	1	1	0	0	0	1	1
D4ACF5	D4ACF5	1	1	1		Brd9		1	1	1	1	0	0	0	0	0	0	0	1	1	1	1	1	1	1	1	0	1	1	1	0	0	0	0	1	0	0	0	0	0	0	0	0	0	0	0	0	0	1
D4ACJ7;F1M6C7	D4ACJ7	3;1	1;1	1;1				2	3	1	1	0	1	0	1	0	1	0	1	0	0	1	0	0	1	0	0	0	1	1	1	0	1	1	1	0	0	0	1	1	0	0	0	0	0	0	0	0	0
D4ACJ9	D4ACJ9	1	1	1		Fam124b		1	1	1	1	0	0	0	0	0	0	0	0	0	0	0	0	0	0	0	0	0	0	0	1	1	0	0	0	0	0	0	0	0	1	0	0	0	0	0	0	0	0
D4ACL2	D4ACL2	3	3	3		Ttc38		1	3	3	3	1	1	1	0	0	0	0	0	1	1	0	0	0	1	1	1	0	1	2	0	1	0	0	0	0	0	0	0	0	0	1	1	1	0	0	0	0	0
D4ACM1	D4ACM1	1	1	1		Elp3		1	1	1	1	0	0	0	0	0	0	0	0	0	0	0	0	0	0	0	0	0	0	0	0	1	0	0	0	0	0	0	0	0	0	0	0	0	0	0	0	0	0
D4ACN5	D4ACN5	2	2	2		Abca15		1	2	2	2	0	0	0	0	2	1	0	0	0	0	0	0	0	0	0	0	0	0	1	2	1	1	2	2	2	1	1	1	2	2	0	0	0	0	2	1	0	0
D4ACQ2	D4ACQ2	2	2	1		LOC690384		1	2	2	1	1	1	1	0	0	0	0	1	1	1	1	2	2	1	1	1	1	1	0	0	0	0	0	0	0	0	0	0	0	0	1	1	1	0	0	0	0	1
D4ACT4	D4ACT4	2	2	2		Ankrd52		1	2	2	2	0	0	0	0	0	0	0	1	0	0	0	0	0	0	0	1	0	0	0	0	0	0	0	0	0	0	0	0	0	0	0	0	0	0	0	0	0	1
D4ACU5	D4ACU5	1	1	1		Noxo1		1	1	1	1	0	0	0	0	0	0	0	0	0	0	0	0	0	0	1	0	0	0	0	0	0	0	0	0	0	0	0	0	0	0	0	0	0	0	0	0	0	0
D4ACW0	D4ACW0	1	1	1		Rbm6		1	1	1	1	0	0	0	1	1	1	0	0	0	0	0	0	0	0	0	0	0	0	0	0	0	0	1	1	1	0	1	0	0	0	0	0	0	1	1	1	0	0
D4ACW1;A0A0G2JT76	D4ACW1;A0A0G2JT76	2;1	2;1	2;1		Nop2	;	2	2	2	2	1	1	1	0	0	0	0	0	0	0	1	1	1	1	1	0	2	1	0	0	0	0	0	0	0	0	0	0	0	0	1	1	1	0	0	0	0	0
D4AD05;F1M6Q2	D4AD05;F1M6Q2	1;1	1;1	1;1		Crocc	;	2	1	1	1	1	1	1	0	0	0	1	1	1	1	1	1	1	1	1	1	1	1	0	0	0	0	0	0	0	0	0	0	0	0	1	1	1	0	0	0	1	1
Q7TPJ5;D4AD37	Q7TPJ5;D4AD37	1;1	1;1	1;1	Inositol monophosphatase 3	LOC100910881;Impad1	;	2	1	1	1	0	0	0	1	0	0	0	0	0	0	0	0	0	0	0	0	0	0	0	0	0	0	0	0	0	0	0	0	1	0	0	0	0	1	0	0	0	0
D4AD91	D4AD91	1	1	1		RGD1560289		1	1	1	1	1	0	0	1	1	0	1	1	0	1	0	1	1	1	0	1	1	0	0	0	0	1	1	0	1	1	0	0	0	1	1	0	0	1	1	0	1	1
D4ADD7	D4ADD7	2	2	2		Glrx5		1	2	2	2	0	0	0	0	1	1	0	0	0	0	0	0	0	0	0	0	0	0	2	2	1	0	1	1	2	0	2	1	0	0	0	0	0	0	1	1	0	0
D4ADE5	D4ADE5	1	1	1	Histone-lysine N-methyltransferase SETD7	Setd7		1	1	1	1	0	0	0	1	1	1	0	0	0	0	0	0	0	0	0	0	0	0	1	0	0	1	1	1	1	0	1	1	1	0	0	0	0	1	1	1	0	0
D4ADF5;B1H286	D4ADF5;B1H286	2;1	2;1	2;1		Pdcd5;RGD1564319	;	2	2	2	2	0	1	1	0	1	1	1	1	1	0	0	1	0	0	2	0	1	0	0	0	0	1	1	1	0	0	1	0	0	0	0	1	1	0	1	1	1	1
D4ADG2	D4ADG2	1	1	1		Iba57		1	1	1	1	0	0	0	0	0	0	1	0	1	1	1	1	1	1	0	1	1	0	0	0	0	0	0	0	0	0	0	0	0	0	0	0	0	0	0	0	1	0
D4ADI3	D4ADI3	1	1	1		Klf17		1	1	1	1	0	0	0	0	0	0	0	0	0	0	0	0	0	0	0	0	1	0	0	0	0	0	0	0	0	0	0	0	0	0	0	0	0	0	0	0	0	0
D4ADM2	D4ADM2	1	1	1	PAB-dependent poly(A)-specific ribonuclease subunit PAN3	Pan3		1	1	1	1	1	1	1	0	0	0	1	1	0	1	1	1	1	1	1	1	1	1	0	0	0	0	1	0	0	0	0	0	0	0	1	1	1	0	0	0	1	1
D4ADP2	D4ADP2	1	1	1		Ube2q2l		1	1	1	1	1	1	0	0	0	0	1	0	0	1	1	0	1	1	1	1	1	1	0	0	0	0	0	0	0	0	0	0	0	0	1	1	0	0	0	0	1	0
D4ADQ7	D4ADQ7	1	1	1		Rad21l1		1	1	1	1	1	0	1	1	0	0	0	0	1	1	1	0	1	1	0	0	0	0	0	0	0	1	0	0	0	0	0	0	1	0	1	0	1	1	0	0	0	0
D4ADS4	D4ADS4	3	3	3		Mgst3		1	3	3	3	2	2	2	1	0	0	2	2	2	2	2	2	2	3	2	2	3	2	0	0	0	1	0	0	0	0	0	0	1	0	2	2	2	1	0	0	2	2
D4ADS6	D4ADS6	3	3	3		Ints7		1	3	3	3	1	2	1	1	1	1	2	1	2	1	1	2	2	1	2	2	2	2	0	1	1	2	1	1	2	1	1	1	1	0	1	2	1	1	1	1	2	1
D4ADS9	D4ADS9	2	2	2		Efr3a		1	2	2	2	0	1	1	0	0	0	0	1	1	0	1	1	1	1	0	0	0	1	0	0	0	0	0	0	0	0	0	0	0	0	0	1	1	0	0	0	0	1
D4ADV7	D4ADV7	1	1	1		4930402K13Rik		1	1	1	1	0	0	0	0	0	0	0	0	0	0	0	0	0	0	0	0	0	0	0	1	1	0	1	1	1	0	0	0	1	1	0	0	0	0	0	0	0	0
D4ADX9	D4ADX9	1	1	1	Sulfotransferase	Sult5a1		1	1	1	1	0	0	0	0	0	0	0	0	0	0	0	1	0	0	0	0	0	0	0	0	0	0	0	0	0	0	1	0	1	0	0	0	0	0	0	0	0	0
D4AE48	D4AE48	1	1	1		Midn		1	1	1	1	0	0	0	0	0	0	1	0	0	0	0	0	0	0	0	0	0	0	0	0	0	0	0	0	0	0	0	0	0	0	0	0	0	0	0	0	1	0
D4AE58	D4AE58	1	1	1		Kank1		1	1	1	1	0	0	0	1	0	1	0	0	0	0	0	0	0	0	0	0	0	0	0	0	0	0	0	1	0	0	0	1	1	0	0	0	0	1	0	1	0	0
D4AE68;P82471;Q7M0H6;Q45QM4;G3V6Q6;Q9JID2;Q5EAP4	D4AE68;P82471;Q7M0H6;Q45QM4;G3V6Q6;Q9JID2	3;3;2;2;2;2;1	3;3;2;2;2;2;1	3;3;2;2;2;2;1	Guanine nucleotide-binding protein G(q) subunit alpha;Guanine nucleotide-binding protein subunit alpha-11	Gnaq;Gna11	;;;;;	7	3	3	3	1	1	1	3	1	1	1	0	2	2	1	1	0	0	2	1	0	1	2	0	0	3	0	3	1	0	1	2	2	0	1	1	1	3	1	1	1	0
D4AE73	D4AE73	2	2	2				1	2	2	2	0	0	0	0	1	1	0	0	0	0	0	0	0	0	0	0	0	0	0	0	0	0	0	0	0	0	1	1	0	1	0	0	0	0	1	1	0	0
D4AE96	D4AE96	1	1	1		Ipo7		1	1	1	1	0	0	0	0	0	0	0	0	0	0	0	1	0	0	0	0	0	0	0	0	0	0	0	0	0	0	0	0	0	0	0	0	0	0	0	0	0	0
D4AEB5	D4AEB5	1	1	1		Vwde		1	1	1	1	0	0	0	1	0	0	0	0	0	0	0	0	0	0	0	0	0	0	1	0	0	0	0	0	0	0	0	0	0	0	0	0	0	1	0	0	0	0
D4AEL2	D4AEL2	1	1	1		Golm1		1	1	1	1	1	0	0	1	0	0	1	1	1	0	0	0	1	1	0	1	1	0	0	0	0	1	0	0	0	0	0	1	0	0	1	0	0	1	0	0	1	1
D4AEP0	D4AEP0	1	1	1	Adenylosuccinate synthetase isozyme 2	Adss		1	1	1	1	0	0	0	1	0	1	0	0	0	0	0	0	0	0	0	0	0	0	0	0	0	0	0	1	0	0	0	1	0	0	0	0	0	1	0	1	0	0
E2RUH2;A0A0G2K9E0;P29315	E2RUH2;A0A0G2K9E0;P29315	11;10;10	11;10;10	11;10;10	Ribonuclease inhibitor	Rnh1	;;	3	11	11	11	2	3	4	6	0	5	6	5	5	3	2	2	5	5	2	4	0	3	3	1	1	6	3	6	4	0	2	7	3	0	2	3	4	6	0	5	6	5
E9PSM5;P33436	E9PSM5;P33436	1;1	1;1	1;1	72 kDa type IV collagenase;PEX	Mmp2	;	2	1	1	1	0	0	0	1	0	1	0	0	0	0	0	0	0	0	0	0	0	0	1	0	0	1	1	1	1	1	0	1	1	1	0	0	0	1	0	1	0	0
E9PST5	E9PST5	1	1	1		Acin1		1	1	1	1	0	0	0	0	0	0	0	0	0	0	0	0	0	0	0	0	0	0	0	0	0	1	0	0	1	0	0	1	0	0	0	0	0	0	0	0	0	0
E9PT16;I6LBW8	E9PT16;I6LBW8	1;1	1;1	1;1		Pcdhga11	;	2	1	1	1	0	0	0	0	0	0	0	0	0	0	0	0	0	0	0	0	0	0	0	0	0	0	1	0	0	0	0	0	0	0	0	0	0	0	0	0	0	0
E9PT19	E9PT19	1	1	1		Helq		1	1	1	1	0	0	0	0	0	0	0	0	0	0	0	0	0	0	1	0	0	0	0	0	0	0	0	0	0	0	0	0	0	0	0	0	0	0	0	0	0	0
E9PT66;B5DF12	E9PT66;B5DF12	2;1	2;1	2;1		Sf3b3	;	2	2	2	2	1	1	2	1	0	0	1	1	1	1	1	1	1	1	1	2	1	2	1	0	0	1	1	1	0	1	0	1	1	1	1	1	2	1	0	0	1	1
E9PT83	E9PT83	4	4	3		Cenpf		1	4	4	3	1	1	1	2	0	2	1	1	1	0	1	1	2	0	0	1	1	2	1	1	1	2	1	0	1	0	1	2	2	0	1	1	1	2	0	2	1	1
Q3L7L9;E9PTA3	Q3L7L9;E9PTA3	1;1	1;1	1;1		LOC502618	;	2	1	1	1	0	0	0	0	0	0	0	0	0	0	0	0	0	0	0	0	0	0	0	0	0	0	1	0	0	0	0	0	0	0	0	0	0	0	0	0	0	0
E9PTB3	E9PTB3	1	1	1	Mitochondrial GTPase 1	Mtg1		1	1	1	1	0	0	0	0	0	0	1	0	0	0	0	0	0	0	0	0	0	0	0	0	0	0	0	0	0	0	0	0	0	0	0	0	0	0	0	0	1	0
E9PTU4;A0A0G2K6S9;Q63862;B2RYD3;B6RK61	E9PTU4;A0A0G2K6S9;Q63862	80;78;52;30;1	80;78;52;30;1	66;64;41;23;0	Myosin-11	Myh11	;;	5	80	80	66	15	17	10	72	22	73	11	9	9	12	20	10	16	15	17	14	18	14	32	4	30	64	39	48	14	23	8	70	67	32	15	17	10	72	22	73	11	9
Q9QX10;E9PTX9	Q9QX10;E9PTX9	1;1	1;1	1;1		Slc12a2	;	2	1	1	1	0	0	0	0	1	0	0	0	0	0	0	0	0	0	0	0	0	0	0	0	1	0	0	0	0	0	0	0	0	1	0	0	0	0	1	0	0	0
E9PU24	E9PU24	1	1	1		Dnah11		1	1	1	1	0	0	0	0	0	0	0	0	0	0	0	0	0	0	0	0	0	0	0	0	0	0	1	0	0	0	0	0	0	0	0	0	0	0	0	0	0	0
Q5MPW4;E9PU26	Q5MPW4;E9PU26	1;1	1;1	1;1		Klra1	;	2	1	1	1	1	1	1	0	0	0	0	0	0	0	0	0	0	1	1	0	1	1	1	0	0	0	0	1	0	0	1	0	0	0	1	1	1	0	0	0	0	0
M0R7R1;F1LLV6	M0R7R1;F1LLV6	8;8	1;1	1;1	Carboxylic ester hydrolase	Ces1f	;	2	8	1	1	7	7	7	1	1	2	7	8	7	6	6	6	5	7	8	6	7	8	2	2	1	2	1	2	2	1	1	1	2	1	0	0	0	0	0	0	0	1
Q6P6W1;F1LLX8;P17046	Q6P6W1;F1LLX8;P17046	2;2;2	2;2;2	2;2;2	Lysosome-associated membrane glycoprotein 2	Lamp2	;;	3	2	2	2	1	1	1	0	2	1	1	1	1	1	1	1	1	1	1	1	0	1	1	1	0	1	1	0	2	0	1	0	0	1	1	1	1	0	2	1	1	1
F1LM33;Q5SGE0	F1LM33;Q5SGE0	16;16	16;16	16;16	Leucine-rich PPR motif-containing protein, mitochondrial	Lrpprc	;	2	16	16	16	11	12	12	2	1	2	10	9	12	11	11	10	10	13	12	14	9	11	5	2	8	1	0	3	1	0	0	2	7	0	11	12	12	2	1	2	10	9
Q6P6V2;F7FHR5;F1LM78;P50170;A0A0G2K7A4;P55006;P50169;F1LVY2;A0A0U1RVK8;F1MAS7;F1LP50;F1LYR5;O54753	Q6P6V2;F7FHR5;F1LM78;P50170;A0A0G2K7A4;P55006;P50169	5;5;5;5;4;3;3;2;1;1;1;1;1	5;5;5;5;4;3;3;2;1;1;1;1;1	5;5;5;5;4;3;3;2;1;1;1;1;1	Retinol dehydrogenase 2;Retinol dehydrogenase 7;Retinol dehydrogenase 3	LOC100365958;Rdh2;Rdh7;Rdh3	;;;;;;	13	5	5	5	4	4	3	0	0	0	1	2	0	2	1	3	5	1	5	3	0	5	0	0	0	0	0	0	0	0	0	0	0	0	4	4	3	0	0	0	1	2
F1LM84;P08460	F1LM84	9;1	9;1	9;1		Nid1		2	9	9	9	1	1	1	8	4	7	1	1	1	1	1	1	0	1	0	1	2	2	4	3	6	6	6	9	5	4	1	8	8	6	1	1	1	8	4	7	1	1
F1LMA7;Q4TU93	F1LMA7;Q4TU93	2;2	2;2	2;2	C-type mannose receptor 2	Mrc2	;	2	2	2	2	0	0	0	1	0	1	0	0	0	0	0	0	0	0	0	1	0	0	1	0	0	1	1	1	0	0	1	1	1	0	0	0	0	1	0	1	0	0
F1LMA9;Q7TP99	F1LMA9;Q7TP99	2;2	2;2	2;2		Znfx1	;	2	2	2	2	2	0	1	0	0	1	1	1	0	1	1	0	1	2	1	1	1	0	0	0	0	1	0	0	0	0	0	1	1	0	2	0	1	0	0	1	1	1
F1LMD4;Q499M7	F1LMD4;Q499M7	1;1	1;1	1;1	Ligand-dependent nuclear receptor-interacting factor 1	Lrif1	;	2	1	1	1	0	0	0	0	1	1	1	1	0	1	1	0	0	0	0	0	1	0	0	0	1	0	0	1	0	0	0	0	0	1	0	0	0	0	1	1	1	1
F1LMD7	F1LMD7	1	1	1		Trpm5		1	1	1	1	1	1	1	0	0	0	1	0	0	0	0	1	1	0	1	1	0	1	0	0	0	1	0	0	0	0	0	0	0	0	1	1	1	0	0	0	1	0
F1LME7	F1LME7	1	1	1		Phlda2		1	1	1	1	0	0	0	0	0	0	0	1	0	0	0	0	0	0	0	0	0	0	0	0	0	0	0	0	0	0	0	0	0	0	0	0	0	0	0	0	0	1
F1LMF4;Q8R508	F1LMF4;Q8R508	3;3	3;3	3;3	Protocadherin Fat 3	Fat3	;	2	3	3	3	2	3	2	0	0	1	1	1	2	2	2	2	3	2	2	1	2	2	1	0	1	1	1	0	1	0	1	1	2	0	2	3	2	0	0	1	1	1
F1LMG2;Q68FT5	F1LMG2;Q68FT5	3;3	2;2	2;2	S-methylmethionine--homocysteine S-methyltransferase BHMT2	Bhmt2	;	2	3	2	2	2	2	2	0	0	0	3	3	3	3	3	2	1	3	2	3	3	3	0	0	0	0	0	1	0	0	0	0	0	0	1	2	2	0	0	0	2	2
F1LMI6;P53792;Q8R520;Q8R522;Q8R521	F1LMI6;P53792;Q8R520	6;6;4;1;1	6;6;4;1;1	6;6;4;1;1	Sodium/glucose cotransporter 2	Slc5a2	;;	5	6	6	6	5	5	6	0	0	0	5	6	6	6	6	4	5	6	6	5	6	6	0	0	0	0	0	0	0	0	0	0	0	0	5	5	6	0	0	0	5	6
F1LMK8	F1LMK8	2	2	2		Jmjd1c		1	2	2	2	1	2	1	0	0	0	1	2	1	1	1	1	1	1	1	1	1	1	1	0	0	2	1	1	1	0	1	0	1	1	1	2	1	0	0	0	1	2
Q63654;Q6P7R7;F1LU69;Q6PED0;Q5FWT0;F1LML2;P62986;P62982;P0CG51;Q63429;F1M927	Q63654;Q6P7R7;F1LU69;Q6PED0;Q5FWT0;F1LML2;P62986;P62982;P0CG51;Q63429	3;3;3;3;3;3;3;3;3;3;1	3;3;3;3;3;3;3;3;3;3;1	3;3;3;3;3;3;3;3;3;3;1	Ubiquitin-60S ribosomal protein L40;Ubiquitin;60S ribosomal protein L40;Ubiquitin-40S ribosomal protein S27a;Ubiquitin;40S ribosomal protein S27a;Polyubiquitin-B;Ubiquitin;Polyubiquitin-C;Ubiquitin;Ubiquitin-related	Ubb;Uba52;Rps27l3;Rps27a;LOC100360548;Ubc	;;;;;;;;;	11	3	3	3	3	3	3	2	2	1	3	2	3	3	3	3	3	3	2	2	2	2	3	2	2	2	2	1	2	2	2	2	2	2	3	3	3	2	2	1	3	2
Q9JID3;F1LMM8;Q64536	Q9JID3;F1LMM8;Q64536	1;1;1	1;1;1	1;1;1	[Pyruvate dehydrogenase (acetyl-transferring)] kinase isozyme 2, mitochondrial	Pdk2	;;	3	1	1	1	1	1	0	0	0	0	1	1	1	0	1	1	0	1	0	1	1	0	0	0	1	0	0	0	0	0	0	0	0	0	1	1	0	0	0	0	1	1
Q6IN42;F1LMP7;G3V8V1;P23785	Q6IN42;F1LMP7;G3V8V1;P23785	4;4;4;4	4;4;4;4	4;4;4;4	Granulins;Acrogranin;Granulin-1;Granulin-2;Granulin-3;Granulin-4;Granulin-5;Granulin-6;Granulin-7	Grn	;;;	4	4	4	4	4	4	3	3	3	4	3	3	4	4	4	4	4	4	4	3	3	4	4	3	3	3	2	3	4	2	3	3	2	3	4	4	3	3	3	4	3	3
F1LMP9;O88797	F1LMP9;O88797	4;4	4;4	4;4	Disabled homolog 2	Dab2	;	2	4	4	4	4	4	4	0	0	0	3	4	4	4	4	4	4	4	4	4	4	3	1	0	0	1	0	0	0	0	0	0	0	0	4	4	4	0	0	0	3	4
F1LMR8;O35774	F1LMR8;O35774	1;1	1;1	1;1	A-kinase anchor protein 4	Akap4	;	2	1	1	1	0	0	0	0	0	0	0	0	1	0	0	0	1	0	0	0	0	0	0	0	0	0	0	0	0	0	0	0	0	0	0	0	0	0	0	0	0	0
Q5BIZ7;F1LMT9	Q5BIZ7;F1LMT9	1;1	1;1	1;1		Trim80	;	2	1	1	1	0	0	0	0	0	0	1	0	0	0	0	0	0	0	0	0	0	0	0	0	0	0	0	0	0	0	0	0	0	0	0	0	0	0	0	0	1	0
F1LMV6	F1LMV6	4	4	4		Dsp		1	4	4	4	1	1	1	0	1	1	1	1	1	1	1	1	1	1	1	1	1	1	1	1	0	1	4	1	1	0	1	1	1	1	1	1	1	0	1	1	1	1
F1LMW7;P30009	F1LMW7;P30009	3;3	3;3	3;3	Myristoylated alanine-rich C-kinase substrate	Marcks	;	2	3	3	3	0	0	0	1	1	1	0	0	0	0	0	0	0	0	0	0	0	0	2	0	0	0	0	1	1	0	0	1	1	0	0	0	0	1	1	1	0	0
Q63422;F1LMZ1	Q63422;F1LMZ1	1;1	1;1	1;1		Slc15a1	;	2	1	1	1	0	0	0	0	0	0	0	1	0	1	0	0	0	0	0	1	1	1	0	0	0	0	0	0	0	0	0	0	0	0	0	0	0	0	0	0	0	1
Q6AXP9;F1LN08	Q6AXP9;F1LN08	1;1	1;1	1;1		Zfp276	;	2	1	1	1	0	0	0	1	0	1	0	0	0	0	0	0	0	0	0	0	0	0	1	0	0	1	0	1	0	0	0	1	1	0	0	0	0	1	0	1	0	0
F1LN34;P58366	F1LN34;P58366	1;1	1;1	1;1	Progressive ankylosis protein homolog	Ankh	;	2	1	1	1	0	0	0	0	0	0	0	0	0	1	0	0	0	0	0	0	1	1	0	0	0	0	0	0	0	0	0	0	0	0	0	0	0	0	0	0	0	0
F1LN42;Q62783;M0R671;C5NTX8;F1LN91	F1LN42	20;2;1;1;1	20;2;1;1;1	20;2;1;1;1		Tns1		5	20	20	20	3	3	3	15	1	17	4	3	3	5	4	5	6	3	3	4	4	4	6	2	2	14	5	8	3	1	1	17	15	0	3	3	3	15	1	17	4	3
F1LN59	F1LN59	1	1	1		Eif4g2		1	1	1	1	0	0	0	1	0	1	0	0	0	0	0	0	0	0	0	0	0	0	0	1	0	1	1	0	1	0	0	0	0	0	0	0	0	1	0	1	0	0
F1LN76	F1LN76	1	1	1		Cfap43		1	1	1	1	1	1	1	0	0	0	1	1	1	1	1	1	1	1	1	1	1	1	0	0	0	0	0	0	0	0	0	0	0	0	1	1	1	0	0	0	1	1
F1LN88;Q2QAI2;G3V7I5;Q66HF8	F1LN88	20;1;1;1	1;0;0;0	1;0;0;0		Aldh2		4	20	1	1	17	18	17	14	5	16	16	17	15	17	16	17	15	17	19	19	18	18	13	12	15	15	12	14	9	3	7	14	16	0	1	1	1	1	0	1	1	1
Q66HA0;F1LNB3	Q66HA0;F1LNB3	1;1	1;1	1;1		Akap10	;	2	1	1	1	1	1	0	0	0	0	0	1	0	0	1	0	0	1	0	0	1	0	0	0	0	0	0	0	0	0	0	0	0	0	1	1	0	0	0	0	0	1
F1LNC8;P70628	F1LNC8;P70628	1;1	1;1	1;1	Interphotoreceptor matrix proteoglycan 2	Impg2	;	2	1	1	1	0	0	0	0	1	0	0	0	0	0	0	0	0	0	0	0	0	0	1	0	0	1	1	0	1	0	0	1	0	0	0	0	0	0	1	0	0	0
F1LNF0	F1LNF0	6	1	1		Myh14		1	6	1	1	3	6	2	6	3	6	2	3	1	5	4	3	4	4	5	3	1	3	3	1	3	6	3	5	2	2	1	6	6	3	1	1	1	1	1	1	1	1
F1LNF7;Q99NA5	F1LNF7;Q99NA5	12;12	12;12	12;12	Isocitrate dehydrogenase [NAD] subunit, mitochondrial;Isocitrate dehydrogenase [NAD] subunit alpha, mitochondrial	Idh3a	;	2	12	12	12	7	9	8	4	0	4	7	8	9	6	7	7	7	7	8	9	7	8	7	8	7	3	4	5	5	0	5	5	7	3	7	9	8	4	0	4	7	8
F1LNH3;Q5EB88	F1LNH3	12;4	12;4	12;4		Col6a2		2	12	12	12	0	0	2	8	9	11	0	1	0	0	1	0	2	0	0	0	1	0	7	5	6	9	7	9	7	6	4	9	8	8	0	0	2	8	9	11	0	1
F1LNI0;A0A0G2K1F9	F1LNI0;A0A0G2K1F9	12;11	1;0	1;0	Glycerol-3-phosphate dehydrogenase	Gpd2	;	2	12	1	1	1	0	1	4	0	5	1	0	0	1	0	0	0	1	0	1	4	0	4	6	9	0	0	1	3	0	2	2	7	0	1	0	1	0	0	0	1	0
F1M3F8;G3V9G3;Q63094;F1LNI8;F1LUE2;P11730;P08413;F1LZG4;A0A0G2JUV8;P11275;P15791	F1M3F8;G3V9G3;Q63094;F1LNI8;F1LUE2;P11730;P08413;F1LZG4;A0A0G2JUV8;P11275;P15791	2;2;2;2;2;2;2;1;1;1;1	2;2;2;2;2;2;2;1;1;1;1	2;2;2;2;2;2;2;1;1;1;1	Calcium/calmodulin-dependent protein kinase type II subunit gamma;Calcium/calmodulin-dependent protein kinase type II subunit beta;Calcium/calmodulin-dependent protein kinase type II subunit alpha;Calcium/calmodulin-dependent protein kinase type II subunit delta	Camk2g;Camk2b;Camk2a;Camk2d	;;;;;;;;;;	11	2	2	2	0	0	0	1	1	1	0	0	0	0	0	0	0	0	0	0	0	0	2	0	1	1	1	1	1	0	0	2	2	0	0	0	0	1	1	1	0	0
F1LNJ1	F1LNJ1	1	1	1		Lrrk2		1	1	1	1	0	0	0	0	0	0	0	0	0	0	0	0	0	0	0	0	0	0	0	0	0	0	0	0	0	0	0	1	0	0	0	0	0	0	0	0	0	0
F1LNS6;Q66H60	F1LNS6;Q66H60	2;2	2;2	2;2	Coiled-coil domain-containing protein 146	Ccdc146	;	2	2	2	2	0	1	1	1	0	1	0	1	1	1	1	1	0	1	1	2	1	1	1	0	1	1	1	1	1	0	1	0	1	0	0	1	1	1	0	1	0	1
F1LNU2;O70244	F1LNU2;O70244	15;15	15;15	15;15	Cubilin	Cubn	;	2	15	15	15	11	9	9	0	0	0	9	12	5	14	10	4	8	9	11	11	9	9	0	0	1	0	0	1	0	0	0	0	0	0	11	9	9	0	0	0	9	12
F1LNZ3;Q91XV1	F1LNZ3;Q91XV1	1;1	1;1	1;1		Zfp347	;	2	1	1	1	0	0	0	1	0	0	0	0	0	1	0	1	0	0	0	0	0	0	1	1	1	1	0	0	0	0	0	0	0	0	0	0	0	1	0	0	0	0
F1LP21;Q9WVA1;F1M556;D3ZV76	F1LP21;Q9WVA1;F1M556	3;3;2;1	3;3;2;1	3;3;2;1	Mitochondrial import inner membrane translocase subunit Tim8 A	Timm8a1;Timm8a	;;	4	3	3	3	1	2	2	1	1	0	2	3	3	1	3	1	2	1	3	2	2	2	0	1	1	0	1	1	0	0	0	0	1	0	1	2	2	1	1	0	2	3
F1LP30;Q5I0C3	F1LP30;Q5I0C3	11;10	11;10	11;10	Methylcrotonoyl-CoA carboxylase subunit alpha, mitochondrial	Mccc1	;	2	11	11	11	9	8	9	0	0	2	8	8	9	9	10	7	9	9	8	9	8	9	0	0	7	0	0	1	0	0	0	0	0	0	9	8	9	0	0	2	8	8
F1LPA3;Q76M68	F1LPA3;Q76M68	2;2	2;2	2;2	IQ motif and SEC7 domain-containing protein 3	Iqsec3	;	2	2	2	2	1	1	1	1	0	1	1	1	0	0	0	0	0	1	0	0	0	1	0	0	0	0	0	0	0	0	0	0	0	0	1	1	1	1	0	1	1	1
F1LPB4;A0A0G2K548;Q9JHE0;Q8K4S6;Q30A01	F1LPB4;A0A0G2K548	4;3;1;1;1	4;3;1;1;1	3;2;1;0;1		Akap9	;	5	4	4	3	2	1	2	1	1	1	2	1	2	2	2	2	2	2	1	1	2	1	3	1	2	2	2	3	1	1	2	1	1	1	2	1	2	1	1	1	2	1
F1LPB8;Q6P6S9	F1LPB8;Q6P6S9	4;4	4;4	4;4	Ectonucleoside triphosphate diphosphohydrolase 5	Entpd5	;	2	4	4	4	3	3	3	0	0	0	2	2	2	2	2	3	2	2	3	3	2	3	0	0	0	0	0	0	0	0	0	0	0	0	3	3	3	0	0	0	2	2
F1LPC8;Q924Z9	F1LPC8;Q924Z9	1;1	1;1	1;1	Netrin-1	Ntn1	;	2	1	1	1	1	1	1	1	1	0	0	1	1	1	1	1	1	1	1	1	0	1	1	1	1	1	1	0	1	1	1	1	1	1	1	1	1	1	1	0	0	1
F1LPD6;P21775;P07871	F1LPD6;P21775;P07871	8;8;8	8;8;8	8;8;8	3-ketoacyl-CoA thiolase A, peroxisomal;3-ketoacyl-CoA thiolase B, peroxisomal	Acaa1b;Acaa1a	;;	3	8	8	8	6	6	6	1	0	0	7	6	8	6	6	6	4	6	5	7	6	5	1	0	2	0	0	1	1	0	0	0	1	0	6	6	6	1	0	0	7	6
F1LPE5;P58365	F1LPE5;P58365	2;1	2;1	2;1	Cadherin-23	Cdh23	;	2	2	2	2	0	0	0	0	0	0	1	0	0	0	0	1	0	0	0	0	0	1	0	0	0	0	0	0	0	0	0	0	0	0	0	0	0	0	0	0	1	0
F1LPF8;O35827	F1LPF8;O35827	1;1	1;1	1;1	Amyloid beta A4 precursor protein-binding family B member 3	Apbb3	;	2	1	1	1	0	0	0	0	0	0	0	0	0	0	0	0	0	0	0	0	0	1	0	0	0	0	0	0	0	0	0	0	0	0	0	0	0	0	0	0	0	0
Q4KLF9;F1LPG2	Q4KLF9;F1LPG2	1;1	1;1	1;1		Dock8	;	2	1	1	1	0	0	1	0	0	1	0	1	1	1	1	0	1	1	1	1	0	1	0	0	0	0	0	0	1	0	0	1	1	0	0	0	1	0	0	1	0	1
Q2XTA8;F1LPG5;F1M7T1;D3ZQH7;F1M7Z4;D3ZV29	Q2XTA8;F1LPG5;F1M7T1;D3ZQH7;F1M7Z4;D3ZV29	2;2;2;1;1;1	2;2;2;1;1;1	2;2;2;1;1;1		Ndufb4;LOC688963;LOC100361934;RGD1560088;LOC687864;Ndufb4l1	;;;;;	6	2	2	2	0	0	0	1	0	0	0	0	0	0	0	0	0	0	0	0	1	2	1	1	1	0	1	0	0	0	1	0	1	0	0	0	0	1	0	0	0	0
F1LPK7;Q63598;Q562B2	F1LPK7;Q63598;Q562B2	13;13;8	13;13;8	8;8;5	Plastin-3	Pls3	;;	3	13	13	8	5	5	5	7	0	10	4	3	4	2	4	2	4	4	5	4	4	5	9	3	5	9	8	10	6	2	4	9	8	0	5	5	5	7	0	10	4	3
F1LPM1;O88277	F1LPM1;O88277	1;1	1;1	1;1	Protocadherin Fat 2	Fat2	;	2	1	1	1	0	1	0	0	0	0	0	1	0	0	0	0	0	0	1	1	0	1	0	0	0	0	0	0	0	0	0	0	0	0	0	1	0	0	0	0	0	1
F1LPP2	F1LPP2	1	1	1		Tlk2		1	1	1	1	0	0	0	0	0	0	0	0	0	0	0	0	0	0	0	0	0	0	0	0	0	0	0	0	1	0	1	0	0	0	0	0	0	0	0	0	0	0
F1LPP6	F1LPP6	1	1	1		Akap5		1	1	1	1	0	0	0	1	0	1	0	0	0	0	0	0	0	0	0	0	0	0	1	0	1	0	1	1	0	0	0	1	1	0	0	0	0	1	0	1	0	0
F1LPS8;P86252	F1LPS8;P86252	4;3	4;3	4;3	Transcriptional activator protein Pur-alpha	Pura	;	2	4	4	4	1	0	0	2	0	3	1	1	1	2	2	1	1	0	1	3	3	0	1	1	0	2	3	1	2	0	0	3	1	0	1	0	0	2	0	3	1	1
Q7TT75;Q7TT74;F1LPY4;P35524	Q7TT75;Q7TT74;F1LPY4;P35524	1;1;1;1	1;1;1;1	1;1;1;1	Chloride channel protein;Chloride channel protein 1	Clcn1	;;;	4	1	1	1	0	0	0	0	0	0	0	0	0	0	0	0	0	0	0	0	0	0	0	0	0	0	0	0	0	0	0	0	0	1	0	0	0	0	0	0	0	0
F1LPY6	F1LPY6	2	2	2		Pla2g4e		1	2	2	2	0	0	1	0	0	0	0	1	1	1	0	1	0	1	0	0	1	0	0	0	0	0	0	0	0	0	0	0	0	0	0	0	1	0	0	0	0	1
F1M9F2;F1LQ19;Q62959	F1M9F2;F1LQ19;Q62959	1;1;1	1;1;1	1;1;1	Leptin receptor	Lepr	;;	3	1	1	1	0	0	0	0	0	0	0	0	0	0	0	0	0	0	0	0	0	0	0	0	0	0	0	0	0	1	0	1	1	0	0	0	0	0	0	0	0	0
F1LQ55;P11915;A0A0G2KAC1	F1LQ55;P11915;A0A0G2KAC1	2;2;1	2;2;1	1;1;0	Non-specific lipid-transfer protein	Scp2	;;	3	2	2	1	1	1	1	1	0	0	1	0	1	1	1	1	1	1	1	1	1	0	0	1	1	1	0	1	1	0	1	0	1	0	1	1	1	1	0	0	1	0
F1LQ87	F1LQ87	1	1	1		Cacna1b		1	1	1	1	0	0	0	0	0	0	0	0	0	0	0	0	0	0	0	0	0	0	0	0	0	0	0	0	0	0	0	0	0	1	0	0	0	0	0	0	0	0
F1LQC1;P07872;F1M609	F1LQC1;P07872;F1M609	10;10;9	10;10;9	10;10;9	Acyl-coenzyme A oxidase;Peroxisomal acyl-coenzyme A oxidase 1;Peroxisomal acyl-CoA oxidase 1, A chain;Peroxisomal acyl-CoA oxidase 1, B chain;Peroxisomal acyl-CoA oxidase 1, C chain	Acox1	;;	3	10	10	10	6	10	8	0	0	0	8	7	7	8	9	7	8	9	7	6	8	7	1	0	1	0	0	0	0	0	0	0	0	0	6	10	8	0	0	0	8	7
F1LQI1;O35952	F1LQI1;O35952	5;3	5;3	5;3	Hydroxyacylglutathione hydrolase, mitochondrial	Hagh	;	2	5	5	5	3	3	3	0	0	1	3	4	3	4	4	3	4	4	4	3	3	4	0	1	0	1	0	1	1	0	1	1	1	0	3	3	3	0	0	1	3	4
F1LQI6	F1LQI6	1	1	1		Zer1		1	1	1	1	0	0	0	0	0	0	0	0	0	0	0	0	0	0	0	0	0	0	0	0	0	0	0	1	0	0	0	0	0	0	0	0	0	0	0	0	0	0
F1LQJ2;F1LRX2;Q5D003	F1LQJ2;F1LRX2;Q5D003	2;2;1	2;2;1	2;2;1		Fhod3	;;	3	2	2	2	0	1	0	0	0	1	0	0	1	0	1	0	0	1	1	2	1	2	0	1	0	0	1	0	0	0	0	0	0	0	0	1	0	0	0	1	0	0
F1LQQ8;Q7TPJ3;P06760	F1LQQ8;Q7TPJ3;P06760	1;1;1	1;1;1	1;1;1	Beta-glucuronidase	Gusb	;;	3	1	1	1	0	0	0	1	1	1	0	0	0	0	0	0	0	0	0	0	0	0	1	0	0	1	0	0	1	0	0	0	0	1	0	0	0	1	1	1	0	0
F1LQS6;P22985	F1LQS6;P22985	3;3	3;3	3;3	Xanthine dehydrogenase/oxidase;Xanthine dehydrogenase;Xanthine oxidase	Xdh	;	2	3	3	3	1	2	2	2	0	1	1	0	1	1	2	1	0	2	1	1	2	1	2	0	2	2	0	2	0	0	0	0	2	0	1	2	2	2	0	1	1	0
F1LQT1	F1LQT1	1	1	1		Adcy7		1	1	1	1	1	0	0	0	0	0	0	0	0	0	0	0	0	0	0	0	0	0	0	0	0	0	0	0	0	0	0	0	0	0	1	0	0	0	0	0	0	0
F1LQV7;F8WG20;Q6P3V7;A0A0G2K9F1	F1LQV7;F8WG20;Q6P3V7;A0A0G2K9F1	2;2;2;1	2;2;2;1	2;2;2;1	Tetratricopeptide repeat protein GNN	LOC362863;Gnn	;;;	4	2	2	2	0	0	0	1	0	1	0	0	0	1	0	0	0	0	0	0	0	2	1	0	0	0	0	0	0	0	0	0	1	0	0	0	0	1	0	1	0	0
F1LR02;Q9WUW5;Q9QZD2	F1LR02;Q9WUW5;Q9QZD2	13;8;8	13;8;8	13;8;8		Col18a1	;;	3	13	13	13	4	4	6	10	10	12	6	6	5	5	5	4	6	6	5	6	5	6	10	7	7	10	10	10	7	8	9	10	10	6	4	4	6	10	10	12	6	6
F1LR04;O08961	F1LR04;O08961	1;1	1;1	1;1	Zinc finger protein 423	Zfp423;Znf423	;	2	1	1	1	0	0	0	0	0	0	0	0	0	0	0	0	0	0	0	0	0	0	0	0	0	0	1	0	0	0	0	0	0	0	0	0	0	0	0	0	0	0
F1LR10;Q6J4T4	F1LR10;Q6J4T4	2;1	2;1	2;1		Lima1	;	2	2	2	2	0	0	1	0	0	0	1	1	2	1	1	0	0	0	1	0	1	1	0	0	0	0	0	0	0	0	0	0	0	0	0	0	1	0	0	0	1	1
F1LR29;Q8VII0	F1LR29;Q8VII0	2;2	2;2	2;2	FERM domain-containing protein 6	Frmd6	;	2	2	2	2	0	0	0	0	0	0	1	0	1	0	0	0	1	0	0	1	1	0	0	0	0	0	0	0	0	0	0	0	0	0	0	0	0	0	0	0	1	0
F1LR87;Q6AXR4	F1LR87;Q6AXR4	4;4	4;4	4;4	Beta-hexosaminidase subunit beta	Hexb	;	2	4	4	4	3	4	3	0	0	0	3	3	2	3	3	4	4	3	4	3	4	3	2	1	1	1	1	1	0	0	1	1	2	0	3	4	3	0	0	0	3	3
Q6P688;F1LRB8;P18298;F1LZ34;A0A0G2K248;P13444	Q6P688;F1LRB8;P18298;F1LZ34;A0A0G2K248;P13444	2;2;2;1;1;1	2;2;2;1;1;1	2;2;2;1;1;1	S-adenosylmethionine synthase;S-adenosylmethionine synthase isoform type-2;S-adenosylmethionine synthase isoform type-1	Mat2a;LOC100363915;Mat1a	;;;;;	6	2	2	2	2	2	2	0	0	0	2	2	2	1	2	2	1	2	2	2	1	2	0	0	0	0	0	0	0	0	0	0	0	0	2	2	2	0	0	0	2	2
F1LRE1;A0A0G2JU71;P70619	F1LRE1;A0A0G2JU71;P70619	8;7;6	8;7;6	8;7;6	Glutathione reductase	Gsr	;;	3	8	8	8	7	6	6	0	0	2	7	7	6	8	5	4	6	7	5	8	7	7	0	0	2	0	0	2	0	0	1	1	1	0	7	6	6	0	0	2	7	7
F1LRH9;Q6RI86	F1LRH9;Q6RI86	1;1	1;1	1;1	Transient receptor potential cation channel subfamily A member 1	Trpa1	;	2	1	1	1	0	0	0	0	0	0	0	0	0	0	0	0	0	1	0	0	0	0	0	0	0	0	0	0	0	0	0	0	0	0	0	0	0	0	0	0	0	0
F1LRI5;B5DFK9	F1LRI5;B5DFK9	5;4	5;4	5;4		Gcn1l1	;	2	5	5	5	2	1	1	0	0	0	1	2	2	2	2	2	2	1	2	1	2	1	1	2	0	0	0	0	0	0	0	0	0	1	2	1	1	0	0	0	1	2
F1LRJ6;A0A096MJL5;A0A096MK13;O89042	F1LRJ6;A0A096MJL5;A0A096MK13;O89042	2;1;1;1	2;1;1;1	2;1;1;1	DNA polymerase;DNA polymerase alpha catalytic subunit	Pola1	;;;	4	2	2	2	1	0	0	0	0	0	0	1	0	0	1	1	1	1	0	0	1	0	0	0	0	0	0	0	0	0	0	0	0	0	1	0	0	0	0	0	0	1
F1LRJ9;Q8VIF7	F1LRJ9;Q8VIF7	20;20	20;20	20;20	Selenium-binding protein 1	Selenbp1	;	2	20	20	20	14	16	14	12	11	13	15	16	14	13	14	11	14	14	15	15	14	14	11	11	11	14	12	15	12	5	10	11	11	3	14	16	14	12	11	13	15	16
F1LRL9;P15205;B0BNK3	F1LRL9;P15205	14;13;6	14;13;6	13;12;6	Microtubule-associated protein 1B;MAP1B heavy chain;MAP1 light chain LC1	Map1b	;	3	14	14	13	1	1	1	12	1	11	1	1	1	1	1	1	1	1	1	1	1	1	4	1	0	10	1	8	2	0	1	11	11	1	1	1	1	12	1	11	1	1
F1LRQ6	F1LRQ6	2	2	2		Cdc23		1	2	2	2	0	0	0	0	1	2	0	0	0	0	0	0	0	0	0	0	0	0	0	0	0	0	0	2	0	1	1	0	0	0	0	0	0	0	1	2	0	0
F1LRT9;M0R9X8;P38650	F1LRT9;M0R9X8;P38650	18;18;17	18;18;17	18;18;17	Cytoplasmic dynein 1 heavy chain 1	Dync1h1	;;	3	18	18	18	8	12	11	12	0	9	8	9	10	8	9	8	9	10	11	8	9	9	5	2	2	4	2	3	1	0	0	8	7	0	8	12	11	12	0	9	8	9
F1LRV4;O88600;Q66HA8	F1LRV4;O88600	10;10;1	10;10;1	8;8;0	Heat shock 70 kDa protein 4	Hspa4	;	3	10	10	8	8	7	7	7	0	5	6	6	7	6	5	5	6	7	5	6	6	6	3	0	5	6	3	5	0	0	0	8	7	0	8	7	7	7	0	5	6	6
F1LRY5;Q64380	F1LRY5;Q64380	8;8	8;8	8;8	Sarcosine dehydrogenase, mitochondrial	Sardh	;	2	8	8	8	6	6	6	1	0	1	6	6	6	6	5	5	6	7	6	7	8	6	0	0	1	1	0	2	0	0	0	2	0	0	6	6	6	1	0	1	6	6
F1LS76;Q03410	F1LS76;Q03410	3;3	3;3	2;2	Synaptonemal complex protein 1	Sycp1	;	2	3	3	2	1	2	0	0	0	0	0	1	1	0	1	0	1	1	0	0	0	0	0	0	0	0	0	0	0	0	0	0	0	0	1	2	0	0	0	0	0	1
F1LS79;Q00657	F1LS79;Q00657	14;14	14;14	14;14	Chondroitin sulfate proteoglycan 4	Cspg4	;	2	14	14	14	1	1	1	8	10	11	1	2	1	1	2	1	1	1	1	2	1	0	7	5	1	9	7	11	6	10	5	9	8	10	1	1	1	8	10	11	1	2
F1LSC5;H9KVE7;P36407	F1LSC5;H9KVE7;P36407	2;2;2	2;2;2	2;2;2	E3 ubiquitin-protein ligase TRIM23	Trim23	;;	3	2	2	2	1	1	2	0	1	0	1	1	0	0	0	0	0	0	0	0	1	0	1	0	0	1	0	1	2	0	1	1	1	0	1	1	2	0	1	0	1	1
F1LSG4	F1LSG4	1	1	1		Zfp746		1	1	1	1	0	0	0	0	0	0	0	0	0	0	0	0	0	0	0	0	0	0	0	0	0	0	0	0	0	1	0	0	0	1	0	0	0	0	0	0	0	0
F1LSM0	F1LSM0	1	1	1	Ubiquitin carboxyl-terminal hydrolase	Usp24		1	1	1	1	0	0	1	0	0	0	0	0	0	0	0	0	0	0	0	0	0	0	0	0	0	0	0	0	0	0	0	0	0	0	0	0	1	0	0	0	0	0
F1LST0;Q6AXS6	F1LST0;Q6AXS6	2;1	2;1	2;1		Heatr5b	;	2	2	2	2	1	1	1	0	1	0	1	1	1	1	1	1	1	0	1	1	0	1	1	0	0	0	0	0	0	1	0	0	0	1	1	1	1	0	1	0	1	1
F1LT10;O35889	F1LT10;O35889	2;2	2;2	2;2	Afadin	Mllt4	;	2	2	2	2	1	0	0	0	0	0	0	0	0	1	0	0	0	0	0	0	0	1	0	0	0	0	0	0	0	0	0	0	0	0	1	0	0	0	0	0	0	0
F1LTF8	F1LTF8	10	10	10		Lama4		1	10	10	10	0	0	0	9	2	9	0	0	1	0	0	0	1	1	0	0	0	0	6	0	6	8	3	8	2	2	1	8	8	2	0	0	0	9	2	9	0	0
F1LTH9	F1LTH9	1	1	1		Wrn		1	1	1	1	0	0	1	0	0	0	1	1	0	1	0	1	0	0	0	1	0	1	0	0	0	0	0	0	0	0	0	0	0	0	0	0	1	0	0	0	1	1
F1LTJ5	F1LTJ5	58	58	58		Hspg2		1	58	58	58	15	17	15	48	43	47	14	14	12	17	18	7	22	18	14	10	14	17	27	11	26	46	35	36	27	40	17	49	46	36	15	17	15	48	43	47	14	14
F1LTP5;Q4V8F7	F1LTP5;Q4V8F7	1;1	1;1	1;1	Coiled-coil domain-containing protein 63	Ccdc63	;	2	1	1	1	0	0	0	0	0	0	0	0	0	0	0	0	0	0	0	0	0	0	1	1	0	0	0	0	1	0	0	0	0	0	0	0	0	0	0	0	0	0
F1LTR0	F1LTR0	1	1	1		Greb1l		1	1	1	1	0	0	0	0	0	0	0	0	0	0	0	0	0	0	0	0	0	0	0	0	0	0	0	0	1	0	0	0	0	0	0	0	0	0	0	0	0	0
F1LU18	F1LU18	1	1	1		Slx4		1	1	1	1	0	0	0	1	0	0	0	0	0	0	0	0	0	0	0	0	0	0	0	0	0	0	0	0	0	0	0	0	0	0	0	0	0	1	0	0	0	0
F1LU48	F1LU48	1	1	1		Ergic1		1	1	1	1	0	0	0	1	0	0	0	0	0	0	0	0	0	0	0	0	0	0	1	0	0	1	0	0	0	0	0	1	1	0	0	0	0	1	0	0	0	0
F1LU71	F1LU71	1	1	1		Auh		1	1	1	1	0	1	1	0	0	0	0	0	0	1	0	1	1	0	1	0	0	0	0	0	0	0	0	0	0	0	0	0	0	0	0	1	1	0	0	0	0	0
F1LU86;F1M100	F1LU86;F1M100	1;1	1;1	1;1		Zfp494;LOC100362054	;	2	1	1	1	0	0	0	0	0	0	0	0	1	0	0	0	1	0	1	0	0	0	0	0	0	0	0	0	0	0	0	0	0	0	0	0	0	0	0	0	0	0
F1LU97	F1LU97	1	1	1		Sash1		1	1	1	1	0	0	1	0	0	0	0	0	0	0	0	0	0	0	0	0	0	0	0	0	0	0	0	0	1	0	0	0	0	0	0	0	1	0	0	0	0	0
F1LUB7;Q6RVG2	F1LUB7;Q6RVG2	3;3	2;2	2;2	Anion exchange protein;Electroneutral sodium bicarbonate exchanger 1	Slc4a8	;	2	3	2	2	1	0	1	0	1	0	1	1	1	1	0	0	0	0	0	1	1	0	1	1	1	0	0	0	1	0	2	0	0	0	1	0	1	0	1	0	1	1
F1LUD3	F1LUD3	3	3	3		Ahnak2		1	3	3	3	1	1	1	1	0	1	1	1	1	1	2	1	1	1	1	1	1	1	1	0	1	1	3	1	1	0	0	0	0	0	1	1	1	1	0	1	1	1
F1LUD4	F1LUD4	1	1	1		Fnip1		1	1	1	1	0	0	0	0	0	0	0	0	0	0	0	0	0	0	0	0	0	0	0	0	0	0	0	0	0	0	1	0	0	0	0	0	0	0	0	0	0	0
F1LUS2	F1LUS2	2	2	1	Protein argonaute	Ago3		1	2	2	1	0	0	0	0	0	0	0	0	1	0	0	0	0	0	0	0	0	0	0	0	0	1	0	0	1	0	0	1	0	0	0	0	0	0	0	0	0	0
F1LUY7	F1LUY7	1	1	1		Map3k15		1	1	1	1	1	1	1	0	0	0	0	1	0	1	1	1	1	0	0	0	0	0	0	0	0	0	0	0	0	0	0	0	0	0	1	1	1	0	0	0	0	1
F1LV10;Q62774	F1LV10;Q62774	3;3	2;2	2;2	Unconventional myosin-Ia	Myo1a	;	2	3	2	2	1	1	1	2	1	2	2	2	1	1	1	2	1	2	1	1	2	2	1	1	1	1	1	1	1	0	1	2	2	0	1	1	1	1	1	1	2	2
F1LV13;F1M3D3;Q62826;A0A0G2JVD4	F1LV13;F1M3D3;Q62826	3;3;3;1	3;3;3;1	3;3;3;1	Heterogeneous nuclear ribonucleoprotein M	Hnrnpm	;;	4	3	3	3	1	1	1	2	0	2	1	1	1	1	1	1	1	1	1	0	1	1	2	0	0	1	1	2	1	0	0	2	2	0	1	1	1	2	0	2	1	1
F1LVA5	F1LVA5	1	1	1		Rasef		1	1	1	1	0	0	0	0	0	1	0	0	0	0	0	0	0	0	0	0	0	0	0	1	1	0	1	0	0	0	0	0	0	0	0	0	0	0	0	1	0	0
F1LVG9	F1LVG9	2	2	2		Alms1		1	2	2	2	0	0	0	0	1	1	0	0	0	0	0	0	0	0	0	0	0	0	1	1	2	1	1	2	1	1	1	1	1	0	0	0	0	0	1	1	0	0
F1LVQ8	F1LVQ8	1	1	1		Tpbgl		1	1	1	1	0	0	0	0	0	0	0	0	0	0	0	0	0	0	0	0	0	0	0	0	0	0	1	0	0	0	0	0	0	0	0	0	0	0	0	0	0	0
F1LVT0	F1LVT0	1	1	1		Ccnb3		1	1	1	1	0	1	0	0	0	0	0	0	0	0	0	0	0	0	0	0	0	0	0	0	0	0	0	0	0	0	0	0	0	0	0	1	0	0	0	0	0	0
F1LW04	F1LW04	1	1	1		RGD1560171		1	1	1	1	0	0	0	0	0	1	0	0	0	0	0	0	0	0	0	0	0	0	1	0	0	1	1	1	1	1	1	0	0	1	0	0	0	0	0	1	0	0
F1LW11	F1LW11	2	2	2				1	2	2	2	1	1	0	0	0	0	0	0	0	1	1	1	0	2	1	0	1	0	1	0	0	0	0	1	0	0	0	0	1	0	1	1	0	0	0	0	0	0
F1LW23	F1LW23	1	1	1		LOC100359431		1	1	1	1	0	0	0	0	0	0	0	0	0	0	0	0	0	0	0	0	0	0	0	0	0	1	0	0	0	0	1	0	1	0	0	0	0	0	0	0	0	0
F1LW29	F1LW29	4	4	3		Tshz1		1	4	4	3	3	1	1	1	2	1	1	1	0	1	1	1	1	1	1	1	1	3	1	1	0	0	0	1	1	1	1	1	1	0	3	1	1	1	2	1	1	1
F1LW74	F1LW74	3	3	2		Iqgap2		1	3	3	2	1	1	1	0	0	0	0	1	0	1	1	1	1	0	1	0	1	0	0	0	0	0	0	0	0	0	0	0	0	0	1	1	1	0	0	0	0	1
F1LW89	F1LW89	1	1	1		Greb1		1	1	1	1	0	0	0	0	0	0	0	0	0	0	0	0	0	0	0	0	0	0	0	0	0	0	1	0	0	0	0	0	0	0	0	0	0	0	0	0	0	0
F1LW91;F7FF45	F1LW91;F7FF45	1;1	1;1	1;1		Numa1	;	2	1	1	1	0	0	0	0	0	0	0	0	0	0	1	0	0	0	0	0	0	0	0	0	0	0	0	0	0	0	0	0	0	0	0	0	0	0	0	0	0	0
F1LWL7	F1LWL7	1	1	1		Zfp42l		1	1	1	1	0	1	1	0	0	0	1	1	1	1	1	1	1	1	1	1	1	1	0	0	0	0	0	0	0	0	0	0	0	0	0	1	1	0	0	0	1	1
F1LWL8	F1LWL8	2	2	2		Slc5a12		1	2	2	2	2	2	2	0	0	0	2	2	1	2	2	1	2	2	2	2	1	2	0	0	0	0	0	0	0	0	0	0	0	0	2	2	2	0	0	0	2	2
F1LX07;A0A0G2K2J7	F1LX07;A0A0G2K2J7	4;3	2;1	2;1		Slc25a12	;	2	4	2	2	4	4	3	0	0	1	4	4	4	3	4	3	4	4	4	4	3	4	0	0	0	0	0	0	0	0	0	0	0	0	2	2	2	0	0	0	2	2
F1LX23	F1LX23	2	2	2		Rslcan18		1	2	2	2	0	0	0	0	1	1	0	0	0	1	0	0	0	0	0	0	0	0	1	1	1	0	1	1	1	0	1	1	0	1	0	0	0	0	1	1	0	0
Q80V39;F1LX67	Q80V39;F1LX67	1;1	1;1	1;1		LOC100366030;LOC100363068	;	2	1	1	1	0	0	0	0	0	0	0	0	0	0	0	1	0	0	0	0	0	0	0	0	0	0	0	0	0	0	0	0	0	0	0	0	0	0	0	0	0	0
F1LX68	F1LX68	1	1	1		Spats2		1	1	1	1	0	0	0	0	0	0	0	0	0	0	0	0	0	0	0	1	0	0	0	0	0	0	0	0	0	0	0	0	0	0	0	0	0	0	0	0	0	0
F1LX92	F1LX92	1	1	1				1	1	1	1	0	0	0	0	0	0	0	0	0	0	0	0	0	0	0	0	0	0	0	0	1	0	0	0	0	0	0	0	0	0	0	0	0	0	0	0	0	0
F1LXA0	F1LXA0	4	4	4		Ndufa12		1	4	4	4	2	2	1	0	0	0	2	1	2	2	2	3	2	1	1	2	2	3	0	0	1	0	0	1	0	0	0	1	1	0	2	2	1	0	0	0	2	1
Q66HK9;F1LXB5;P70505	Q66HK9;F1LXB5;P70505	1;1;1	1;1;1	1;1;1	Disintegrin and metalloproteinase domain-containing protein 1	Adam1a;LOC100360238;Adam1	;;	3	1	1	1	1	1	1	0	0	0	1	1	1	1	0	1	0	0	0	1	0	0	0	0	0	0	0	0	0	0	1	0	0	0	1	1	1	0	0	0	1	1
F1LXD9	F1LXD9	3	3	3		Ccdc180		1	3	3	3	1	1	1	0	1	0	1	1	1	1	1	1	1	1	1	0	1	1	2	0	0	0	1	0	1	1	1	0	0	0	1	1	1	0	1	0	1	1
F1LXF1	F1LXF1	1	1	1		Bcr		1	1	1	1	0	0	0	0	0	0	0	0	0	0	0	0	0	0	0	0	0	0	0	0	0	0	0	1	0	0	0	0	0	0	0	0	0	0	0	0	0	0
F1LXV0;Q63531	F1LXV0;Q63531	3;3	3;3	3;3	Ribosomal protein S6 kinase;Ribosomal protein S6 kinase alpha-1	Rps6ka1	;	2	3	3	3	1	1	1	2	1	0	0	1	0	2	0	1	1	2	0	2	1	1	2	0	2	2	0	0	0	0	0	2	2	0	1	1	1	2	1	0	0	1
F1LXY6	F1LXY6	2	2	2		Ighv7-1		1	2	2	2	0	0	0	0	0	0	0	0	0	0	0	0	0	0	1	0	0	0	0	0	0	0	2	1	1	0	0	0	0	0	0	0	0	0	0	0	0	0
M0RBD3;F1LY04	M0RBD3;F1LY04	2;2	2;2	2;2		Ksr2	;	2	2	2	2	0	0	0	1	0	0	0	0	0	0	0	0	0	0	0	0	0	0	1	1	1	1	1	0	0	0	0	1	1	0	0	0	0	1	0	0	0	0
F1LY77	F1LY77	1	1	1		Sun3		1	1	1	1	1	1	1	1	1	0	1	1	1	1	1	1	1	1	1	1	0	1	1	1	1	1	1	1	0	0	1	1	1	0	1	1	1	1	1	0	1	1
F1LYG2	F1LYG2	1	1	1		Sipa1l3		1	1	1	1	1	1	1	1	1	0	1	1	1	1	1	1	1	1	1	1	1	1	0	1	0	0	0	0	0	0	0	1	0	0	1	1	1	1	1	0	1	1
F1LYI7	F1LYI7	2	2	2		Tmem256		1	2	2	2	1	0	0	0	0	0	1	2	1	1	1	1	0	1	2	0	1	1	0	0	0	0	0	0	0	0	0	0	0	0	1	0	0	0	0	0	1	2
F1LYQ6	F1LYQ6	1	1	1		RGD1562063		1	1	1	1	0	0	0	1	0	0	0	0	0	0	0	0	0	0	0	0	0	0	0	0	0	0	1	0	0	0	0	0	0	0	0	0	0	1	0	0	0	0
F1LYS7	F1LYS7	2	2	2		Sgcd		1	2	2	2	0	0	0	2	1	2	0	0	0	0	0	0	0	0	0	0	0	0	2	0	0	2	1	2	2	2	1	2	2	1	0	0	0	2	1	2	0	0
F1LZ38	F1LZ38	1	1	1		Tenm4		1	1	1	1	1	1	1	0	0	1	0	0	0	0	1	0	0	1	1	1	1	0	0	0	0	1	0	1	0	0	0	0	0	0	1	1	1	0	0	1	0	0
F1LZ91	F1LZ91	1	1	1		Fam135b		1	1	1	1	1	0	0	0	0	0	0	1	0	1	0	0	0	0	0	0	0	0	0	0	0	0	0	0	0	0	0	0	0	0	1	0	0	0	0	0	0	1
F1LZ94	F1LZ94	1	1	1		Ppapdc1a		1	1	1	1	1	1	1	0	0	0	1	1	1	1	1	1	1	1	1	1	1	1	0	0	0	0	0	0	0	0	0	0	0	0	1	1	1	0	0	0	1	1
F1LZB9	F1LZB9	1	1	1		LOC689396		1	1	1	1	1	1	1	0	0	0	1	1	1	0	1	1	1	1	1	0	1	1	0	0	0	0	0	0	0	0	0	0	0	0	1	1	1	0	0	0	1	1
F1LZE2	F1LZE2	1	1	1		Snx31		1	1	1	1	0	0	0	0	1	0	0	0	0	0	0	0	0	0	0	0	0	0	1	1	1	1	1	1	1	1	1	0	1	1	0	0	0	0	1	0	0	0
Z4YNH5;F1LZF2;Q8R511	Z4YNH5;F1LZF2;Q8R511	1;1;1	1;1;1	1;1;1	Formin-binding protein 1	Fnbp1	;;	3	1	1	1	0	0	0	0	0	0	0	0	0	0	0	0	0	0	1	0	0	0	0	0	0	0	0	0	0	0	0	0	0	0	0	0	0	0	0	0	0	0
F1LZG2	F1LZG2	1	1	1				1	1	1	1	0	0	0	0	0	0	0	0	0	1	0	0	0	0	0	1	0	0	0	0	0	0	0	0	0	0	0	0	0	0	0	0	0	0	0	0	0	0
F1LZL1;Q9WUW8	F1LZL1;Q9WUW8	10;10	5;5	2;2	Sulfotransferase;Sulfotransferase 1C2	RGD1562392;Sult1c2	;	2	10	5	2	10	10	10	0	0	0	10	10	9	9	10	9	9	10	10	9	10	10	0	1	0	1	0	0	0	0	0	0	0	0	5	5	5	0	0	0	5	5
F1LZT4	F1LZT4	1	1	1		Ms4a6a		1	1	1	1	0	0	0	0	0	0	0	0	0	0	0	0	1	0	0	0	0	0	0	0	0	0	0	0	0	0	0	0	0	0	0	0	0	0	0	0	0	0
F1LZW6	F1LZW6	13	13	11		Slc25a13		1	13	13	11	12	12	11	0	0	1	11	10	12	10	12	9	13	13	11	12	11	12	0	0	0	0	0	0	0	0	0	0	0	0	12	12	11	0	0	1	11	10
F1LZX5	F1LZX5	1	1	1		Hectd4		1	1	1	1	1	1	1	0	0	0	1	1	1	1	1	0	1	0	0	1	0	0	0	0	0	0	0	0	0	0	0	0	0	0	1	1	1	0	0	0	1	1
F1M049	F1M049	1	1	1		Atxn2		1	1	1	1	1	1	1	0	0	0	1	1	1	1	1	1	1	1	1	1	1	1	0	0	0	0	0	0	0	0	0	0	0	0	1	1	1	0	0	0	1	1
R9PXY3;F1M084;P10687	R9PXY3;F1M084;P10687	1;1;1	1;1;1	1;1;1	Phosphoinositide phospholipase C;1-phosphatidylinositol 4,5-bisphosphate phosphodiesterase beta-1	Plcb1	;;	3	1	1	1	1	0	1	0	0	0	0	1	1	1	1	0	0	0	0	0	1	0	0	0	0	0	0	0	0	0	0	0	0	0	1	0	1	0	0	0	0	1
F1M0D1	F1M0D1	1	1	1		LOC680646		1	1	1	1	1	1	1	0	0	0	1	0	1	1	1	1	0	0	0	1	1	0	0	0	0	0	0	0	0	0	0	0	0	0	1	1	1	0	0	0	1	0
F1M0F0	F1M0F0	1	1	1		Zfp583		1	1	1	1	0	0	1	0	0	0	0	0	0	1	1	0	0	0	0	1	0	0	0	0	0	0	0	0	0	0	0	0	0	0	0	0	1	0	0	0	0	0
F1M0G5	F1M0G5	1	1	1		LOC683674		1	1	1	1	0	0	0	0	0	0	0	0	0	0	0	0	0	0	0	0	0	0	1	1	1	0	0	0	0	0	0	0	0	0	0	0	0	0	0	0	0	0
F1M0H0;M0RD44	F1M0H0;M0RD44	2;1	2;1	2;1		Zfp318	;	2	2	2	2	1	1	1	0	0	0	1	1	1	1	1	2	1	1	1	1	1	1	0	0	0	0	0	0	0	0	0	0	1	0	1	1	1	0	0	0	1	1
F1M0M5	F1M0M5	1	1	1		RGD1560034		1	1	1	1	1	1	0	0	0	1	1	1	1	0	0	0	0	0	0	0	1	1	0	0	0	0	0	0	0	0	0	0	0	0	1	1	0	0	0	1	1	1
F1M0Q9	F1M0Q9	5	5	5		Pm20d1		1	5	5	5	3	3	5	0	0	0	3	3	4	5	3	2	4	3	5	4	5	2	0	0	0	0	0	0	0	0	0	0	0	0	3	3	5	0	0	0	3	3
F1M305;F1M9R3;F1M9R4;F1M1N9;F1M0R2;M0R4H0;M0R8H8	F1M305;F1M9R3;F1M9R4;F1M1N9;F1M0R2	5;5;5;5;5;1;1	5;5;5;5;5;1;1	5;5;5;5;5;1;1		Abi3bp	;;;;	7	5	5	5	0	0	0	2	4	2	0	0	0	0	0	0	0	0	0	0	0	0	1	2	1	3	2	1	2	2	1	2	1	2	0	0	0	2	4	2	0	0
F1M0Y6	F1M0Y6	1	1	1		Dach1		1	1	1	1	0	0	0	1	1	1	0	0	0	0	1	0	0	0	1	0	0	0	1	1	1	1	1	1	1	1	1	1	1	1	0	0	0	1	1	1	0	0
F1M0Z1	F1M0Z1	1	1	1		Trio		1	1	1	1	0	0	0	0	0	0	1	0	0	0	1	0	0	1	0	0	1	0	0	0	0	0	0	0	0	0	0	0	0	0	0	0	0	0	0	0	1	0
F1M111	F1M111	2	2	2		Myo5c		1	2	2	2	0	0	0	0	0	0	0	0	0	0	0	0	1	0	0	1	1	1	0	1	1	0	0	0	0	0	0	0	0	0	0	0	0	0	0	0	0	0
F1M150	F1M150	1	1	1		Klhdc7b		1	1	1	1	0	0	0	0	0	0	0	0	0	0	0	1	0	0	0	0	0	0	0	0	0	0	0	0	0	0	0	0	0	0	0	0	0	0	0	0	0	0
F1M173;P97527	F1M173;P97527	1;1	1;1	1;1	Contactin-5	Cntn5	;	2	1	1	1	0	1	0	0	0	0	0	0	0	0	1	1	0	0	0	1	0	1	0	0	0	1	0	0	0	0	0	0	0	0	0	1	0	0	0	0	0	0
F1M1R4	F1M1R4	1	1	1		Rbm27		1	1	1	1	0	1	1	0	0	0	1	0	1	0	0	1	0	1	1	0	1	1	1	1	1	0	0	0	0	0	0	0	1	0	0	1	1	0	0	0	1	0
F1M1S0	F1M1S0	1	1	1		LOC682835		1	1	1	1	0	0	0	0	0	0	0	0	0	0	0	0	1	0	0	0	0	0	0	0	0	0	0	0	0	0	0	0	0	0	0	0	0	0	0	0	0	0
F1M9B5;F1M281;Q5PQW5;Q64566	F1M9B5;F1M281;Q5PQW5;Q64566	1;1;1;1	1;1;1;1	1;1;1;1	Calcium-transporting ATPase;Calcium-transporting ATPase type 2C member 1	Atp2c1	;;;	4	1	1	1	0	0	0	0	0	0	0	0	0	1	0	0	1	1	0	1	0	0	0	0	0	0	0	0	0	0	0	0	0	0	0	0	0	0	0	0	0	0
F1M2K4	F1M2K4	1	1	1		Lats1		1	1	1	1	1	1	1	0	0	0	0	0	0	1	0	0	0	1	0	1	1	1	0	0	0	0	0	0	0	0	0	0	0	0	1	1	1	0	0	0	0	0
F1M2N1	F1M2N1	3	3	3		RGD1304622		1	3	3	3	1	2	1	0	0	0	1	2	1	1	0	0	1	1	2	1	2	1	0	0	0	0	0	0	0	0	0	0	0	0	1	2	1	0	0	0	1	2
F1M2W7;Q9Z0U6;A0A0G2JYX8;D3ZBM0;G3V9T1	F1M2W7	4;1;1;1;1	4;1;1;1;1	4;1;1;1;1		Pi15		5	4	4	4	0	0	0	0	2	2	0	0	0	0	0	0	0	0	0	0	0	0	1	0	0	1	0	0	0	2	0	1	0	2	0	0	0	0	2	2	0	0
F1M378;Q62768	F1M378;Q62768	2;2	2;2	2;2	Protein unc-13 homolog A	Unc13a	;	2	2	2	2	0	0	0	0	0	1	0	0	0	0	0	0	1	0	0	1	0	0	1	1	1	0	0	1	0	0	0	0	0	0	0	0	0	0	0	1	0	0
F1M389	F1M389	1	1	1		Cenph		1	1	1	1	1	1	1	0	0	0	1	1	0	1	1	1	1	1	1	1	1	1	0	0	0	0	0	0	0	0	0	0	0	0	1	1	1	0	0	0	1	1
F1M3A4	F1M3A4	1	1	1		Nyap2		1	1	1	1	0	0	0	0	0	0	0	0	0	0	0	0	1	0	0	0	0	0	0	0	0	0	0	0	0	0	0	0	0	0	0	0	0	0	0	0	0	0
F1M3G7	F1M3G7	1	1	1		Akap13		1	1	1	1	0	0	0	0	0	0	0	0	0	0	0	0	0	0	0	0	0	0	0	0	0	0	0	0	0	0	0	0	1	0	0	0	0	0	0	0	0	0
F1M3H8	F1M3H8	1	1	1		Hnrnpa0		1	1	1	1	0	0	0	1	0	1	0	0	0	0	0	0	0	0	0	0	0	0	0	0	0	1	0	1	0	0	0	1	1	0	0	0	0	1	0	1	0	0
F1M3Q7	F1M3Q7	1	1	1		Cdrt4		1	1	1	1	0	0	0	1	1	1	0	0	0	0	0	0	0	0	0	0	0	0	1	1	1	1	1	1	1	1	0	1	1	1	0	0	0	1	1	1	0	0
F1M3Z8	F1M3Z8	1	1	1		Zfp873		1	1	1	1	1	1	0	1	0	1	1	1	1	1	1	1	1	1	1	1	1	1	1	1	1	1	1	1	1	1	1	1	1	1	1	1	0	1	0	1	1	1
F1M454;F1M656	F1M454;F1M656	1;1	1;1	1;1	Tubby-like protein	Tulp3	;	2	1	1	1	1	1	1	1	1	1	1	1	1	1	1	1	1	1	1	1	1	1	1	0	0	1	1	1	1	0	1	1	1	0	1	1	1	1	1	1	1	1
F1M4M5	F1M4M5	1	1	1		Gpatch8		1	1	1	1	0	0	0	0	0	0	0	0	1	0	0	0	0	0	0	0	0	1	0	0	0	0	0	0	0	0	0	0	0	0	0	0	0	0	0	0	0	0
F1M4U9	F1M4U9	3	3	3		Baz1a		1	3	3	3	1	1	1	0	0	1	0	1	1	0	1	0	0	0	1	0	1	1	0	0	0	1	0	1	0	1	0	1	1	1	1	1	1	0	0	1	0	1
M0R6N8;F1M5G2	M0R6N8;F1M5G2	1;1	1;1	1;1		LOC100912293	;	2	1	1	1	0	0	0	0	0	0	0	0	0	0	0	1	0	0	0	0	0	0	0	0	0	0	0	0	0	0	0	0	0	0	0	0	0	0	0	0	0	0
F1M5V2	F1M5V2	1	1	1		Glipr2		1	1	1	1	0	0	0	1	1	1	0	0	0	0	0	0	0	0	0	0	0	0	1	1	0	1	0	1	0	0	1	0	0	0	0	0	0	1	1	1	0	0
F1M611;F7EX58;Q4V7D5	F1M611;F7EX58;Q4V7D5	2;1;1	2;1;1	2;1;1		RGD1560925	;;	3	2	2	2	2	2	2	0	0	0	2	2	2	2	2	2	1	2	2	2	1	2	0	0	0	0	0	0	0	0	0	0	0	0	2	2	2	0	0	0	2	2
F1M642	F1M642	1	1	1		Cnot6l		1	1	1	1	1	1	1	1	1	1	1	1	1	1	1	1	1	1	1	1	0	0	1	0	1	1	1	0	1	0	0	1	1	0	1	1	1	1	1	1	1	1
F1M6K4	F1M6K4	1	1	1		Phf21a		1	1	1	1	0	0	0	1	0	0	0	0	0	0	0	0	0	0	0	0	0	0	1	0	0	1	1	0	1	0	1	1	1	0	0	0	0	1	0	0	0	0
F1M6Q3	F1M6Q3	3	3	3		Col4a2		1	3	3	3	0	0	0	1	3	2	0	0	1	0	0	0	0	0	0	0	0	0	0	1	1	2	1	1	2	2	2	2	2	1	0	0	0	1	3	2	0	0
F1M6S3	F1M6S3	1	1	1		LOC100912783		1	1	1	1	0	0	0	0	0	0	1	0	0	0	0	0	0	0	0	0	1	0	0	0	0	0	0	0	0	0	0	0	0	0	0	0	0	0	0	0	1	0
F1M6S6	F1M6S6	1	1	1		Cfap53		1	1	1	1	1	1	1	0	0	0	1	1	1	1	0	0	1	1	0	0	0	1	0	0	0	0	0	0	0	0	0	0	0	0	1	1	1	0	0	0	1	1
F1M6U0	F1M6U0	1	1	1		Wwc1		1	1	1	1	0	0	0	0	0	0	0	0	0	0	0	0	0	0	0	1	0	0	0	0	0	0	0	0	0	0	0	0	0	0	0	0	0	0	0	0	0	0
F1M779;P11442	F1M779;P11442	54;54	54;54	54;54	Clathrin heavy chain;Clathrin heavy chain 1	Cltc	;	2	54	54	54	50	47	49	33	0	32	44	48	47	48	51	45	50	46	49	48	47	47	16	1	16	23	11	16	6	4	0	30	28	1	50	47	49	33	0	32	44	48
F1M785;Q9QZR8	F1M785;Q9QZR8	2;2	2;2	2;2	PDZ domain-containing protein 2;Processed PDZ domain-containing protein 2	Pdzd2	;	2	2	2	2	0	0	0	1	1	1	0	0	0	0	0	0	0	0	0	0	0	0	1	0	0	1	2	1	1	1	1	0	0	1	0	0	0	1	1	1	0	0
F1M794;Q7TNN9	F1M794;Q7TNN9	1;1	1;1	1;1	Ammonium transporter Rh type C	Rhcg	;	2	1	1	1	0	1	1	0	0	0	0	0	1	0	1	1	0	0	0	0	1	0	0	0	0	0	0	0	0	0	0	0	0	0	0	1	1	0	0	0	0	0
F1M7D1	F1M7D1	1	1	1		Ccdc152		1	1	1	1	0	0	0	0	0	1	0	0	0	0	0	0	0	0	0	0	0	0	0	0	0	1	0	0	0	0	0	1	1	0	0	0	0	0	0	1	0	0
F1M7J7	F1M7J7	3	3	3		Cep250		1	3	3	3	1	2	2	0	0	0	2	1	2	1	1	0	2	1	2	1	0	1	1	0	0	0	0	0	0	0	0	0	0	0	1	2	2	0	0	0	2	1
Q5RJP4;F1M7N2;O35795	Q5RJP4;F1M7N2;O35795	1;1;1	1;1;1	1;1;1	Ectonucleoside triphosphate diphosphohydrolase 2	Entpd2	;;	3	1	1	1	0	0	0	0	0	0	0	0	0	0	0	0	0	0	0	0	0	0	1	0	1	1	0	1	1	0	1	1	1	0	0	0	0	0	0	0	0	0
Q496Z5;F1M7P4;P21807	Q496Z5;F1M7P4;P21807	3;3;3	1;1;1	1;1;1	Peripherin	Prph	;;	3	3	1	1	3	3	3	2	2	2	3	1	2	2	3	3	3	3	1	2	3	1	2	2	2	2	2	2	1	2	1	2	2	2	1	1	1	0	0	0	1	0
F1M7S4;P21961	F1M7S4;P21961	5;5	5;5	5;5	Mast cell carboxypeptidase A	Cpa3	;	2	5	5	5	0	0	0	1	5	0	0	0	0	0	0	0	0	0	0	0	0	0	0	0	0	3	1	1	4	3	1	1	1	4	0	0	0	1	5	0	0	0
F1M7W5;O54728	F1M7W5;O54728	1;1	1;1	1;1	Phospholipase B1, membrane-associated;Phospholipase A2;Lysophospholipase	Plb1	;	2	1	1	1	0	0	0	0	0	0	0	0	0	0	1	0	0	0	0	0	0	0	0	0	0	0	0	0	0	0	0	0	0	0	0	0	0	0	0	0	0	0
F1M7X3;Q8R490	F1M7X3;Q8R490	5;5	5;5	5;5		Cdh13	;	2	5	5	5	0	0	0	3	3	3	0	0	0	0	0	0	0	0	0	0	0	0	3	4	3	3	2	3	4	1	2	2	3	1	0	0	0	3	3	3	0	0
F1M805	F1M805	1	1	1		Utp6		1	1	1	1	0	0	0	1	0	1	0	0	0	0	0	0	0	0	0	0	0	0	0	0	0	1	0	0	0	0	0	1	1	0	0	0	0	1	0	1	0	0
F1M812	F1M812	1	1	1		Gdpd4		1	1	1	1	0	0	0	0	0	0	0	0	0	0	0	0	0	0	0	1	0	0	0	0	0	0	0	0	0	0	0	0	0	0	0	0	0	0	0	0	0	0
F1M853	F1M853	6	6	6		Rrbp1		1	6	6	6	0	0	1	3	0	3	0	0	0	0	1	0	2	1	2	0	0	0	0	0	0	1	0	2	0	1	0	5	4	0	0	0	1	3	0	3	0	0
F1M866;F1M865;F1M8Z8;F1M840;F1M820	F1M866;F1M865;F1M8Z8;F1M840;F1M820	4;4;4;3;3	4;4;4;3;3	4;4;4;3;3		Sorbs1	;;;;	5	4	4	4	0	0	0	2	0	2	0	1	0	0	0	0	0	0	0	0	0	0	2	0	1	2	1	1	0	0	1	2	0	0	0	0	0	2	0	2	0	1
F1M8A9	F1M8A9	1	1	1		Ptrh1		1	1	1	1	0	0	0	1	1	0	0	0	0	0	0	0	0	0	0	0	0	0	1	0	0	1	0	0	1	0	1	1	1	0	0	0	0	1	1	0	0	0
Q6PDV1;F1M8E9;P00697;A0A0G2K5X1;Q05820	Q6PDV1;F1M8E9;P00697;A0A0G2K5X1;Q05820	5;5;5;3;3	5;5;5;3;3	5;5;5;3;3	Lysozyme;Lysozyme C-1;Putative lysozyme C-2	Lyz2;Lyz1	;;;;	5	5	5	5	4	4	4	1	2	1	4	4	4	3	4	4	4	4	4	4	4	4	3	1	0	1	2	1	3	0	3	1	1	0	4	4	4	1	2	1	4	4
F1M8F6	F1M8F6	3	1	0		Myh8		1	3	1	0	1	1	1	2	0	1	0	0	0	2	2	1	2	1	1	0	0	0	1	1	1	2	1	1	1	0	1	2	1	0	0	0	0	0	0	0	0	0
F1M8K0;D9IFS3	F1M8K0;D9IFS3	3;2	3;2	3;2		Dag1	;	2	3	3	3	1	0	0	2	1	2	0	0	0	0	0	0	0	0	0	0	0	1	1	1	0	1	2	1	1	1	2	2	1	0	1	0	0	2	1	2	0	0
F1M949;Q32Q01	F1M949	3;1	3;1	3;1		Ckap5		2	3	3	3	1	1	1	0	0	0	1	2	1	1	0	0	1	1	1	1	0	1	0	0	0	0	0	0	0	0	0	0	0	0	1	1	1	0	0	0	1	2
F1M953;P48721	F1M953;P48721	21;21	21;21	21;21	Stress-70 protein, mitochondrial	Hspa9	;	2	21	21	21	16	19	19	7	0	5	19	20	20	19	19	18	16	19	20	21	19	18	11	11	16	8	4	11	3	0	2	7	14	1	16	19	19	7	0	5	19	20
F1M964;Q68FX8;P20069	F1M964;Q68FX8;P20069	1;1;1	1;1;1	1;1;1	Mitochondrial-processing peptidase subunit alpha	Pmpca	;;	3	1	1	1	1	1	1	0	0	0	1	1	1	1	1	1	1	1	1	1	1	1	0	0	0	0	0	0	0	0	0	0	0	0	1	1	1	0	0	0	1	1
F1M978;P97697	F1M978;P97697	2;2	2;2	2;2	Inositol monophosphatase 1	Impa1	;	2	2	2	2	1	0	1	2	2	1	1	1	1	1	0	0	0	0	1	0	0	1	2	0	0	2	2	1	1	0	0	2	1	0	1	0	1	2	2	1	1	1
Q5XJW6;F1M983;G3V9R2;Q91YB6	Q5XJW6;F1M983;G3V9R2;Q91YB6	1;1;1;1	1;1;1;1	1;1;1;1		Cfh	;;;	4	1	1	1	0	0	0	1	0	1	0	0	0	0	0	0	0	0	0	0	0	0	1	0	1	0	1	1	0	0	0	1	0	0	0	0	0	1	0	1	0	0
Q5RJM3;F1M9B2	Q5RJM3;F1M9B2	10;10	10;10	10;10		Igfbp7	;	2	10	10	10	0	1	1	8	6	9	0	2	0	1	0	0	0	1	0	1	0	0	9	5	5	8	9	9	10	3	10	9	7	3	0	1	1	8	6	9	0	2
F1M9N5;Q7TP51;Q6P7A2	F1M9N5;Q7TP51;Q6P7A2	1;1;1	1;1;1	1;1;1	Ubiquitin conjugation factor E4 A	Ube4a	;;	3	1	1	1	0	0	1	0	0	0	0	0	0	0	0	0	0	0	0	0	0	0	0	0	0	0	0	0	0	0	0	0	0	0	0	0	1	0	0	0	0	0
F1M9U4	F1M9U4	2	2	2		Msh4		1	2	2	2	0	0	0	0	1	2	0	0	0	0	0	0	0	0	0	0	0	0	0	1	2	1	1	2	0	1	0	1	0	1	0	0	0	0	1	2	0	0
F1M9V7	F1M9V7	1	1	1		Npepps		1	1	1	1	0	0	0	0	0	1	0	0	0	0	0	0	0	0	0	0	0	0	0	1	0	1	1	1	0	0	1	1	0	0	0	0	0	0	0	1	0	0
F1M9W9	F1M9W9	1	1	1		Trappc8		1	1	1	1	0	0	0	0	0	0	0	1	0	0	0	0	0	0	0	1	1	0	0	0	0	0	0	0	0	0	0	0	0	0	0	0	0	0	0	0	0	1
F1M9X1;O88457	F1M9X1;O88457	2;2	1;1	1;1	Sodium channel protein;Sodium channel protein type 11 subunit alpha	Scn11a	;	2	2	1	1	1	1	1	0	0	0	1	2	1	1	1	1	1	1	1	1	1	1	0	0	0	0	0	0	0	0	0	0	0	0	1	1	1	0	0	0	1	1
F1M9X2;P19218	F1M9X2;P19218	1;1	1;1	1;1	Pancreatic secretory granule membrane major glycoprotein GP2	Gp2	;	2	1	1	1	1	1	1	0	0	0	1	1	0	1	1	1	1	1	1	0	0	0	0	0	0	0	0	0	0	0	0	0	0	0	1	1	1	0	0	0	1	1
F2Z3S5;F1M9Y9	F2Z3S5;F1M9Y9	1;1	1;1	1;1		Rbpms	;	2	1	1	1	0	0	0	1	0	1	0	0	0	0	0	0	0	0	0	0	0	0	1	1	0	1	0	1	1	0	1	1	0	0	0	0	0	1	0	1	0	0
F1MA36;Q9QWN8	F1MA36;Q9QWN8	4;4	3;3	3;3	Spectrin beta chain, non-erythrocytic 2	Sptbn2	;	2	4	3	3	1	2	3	2	0	2	2	3	3	3	3	2	2	3	4	3	3	1	1	0	1	0	0	2	0	0	0	0	1	0	0	1	2	1	0	1	1	2
Q5FWY9;F1MA59	Q5FWY9;F1MA59	1;1	1;1	1;1		Col4a1	;	2	1	1	1	0	0	0	0	1	1	0	0	0	0	0	0	0	0	0	0	0	0	0	0	1	1	0	0	0	1	1	1	1	0	0	0	0	0	1	1	0	0
Q1JU69;G3V8Z9;F1MAA2	Q1JU69;G3V8Z9;F1MAA2	1;1;1	1;1;1	1;1;1		Cops7a	;;	3	1	1	1	1	1	1	0	0	0	1	1	1	1	1	1	1	1	1	1	1	1	0	0	0	1	0	0	0	0	0	1	0	0	1	1	1	0	0	0	1	1
F1MAA7;P97552;A0A0U1RS20	F1MAA7	20;5;1	20;5;1	20;5;1		Lamc1		3	20	20	20	4	5	3	15	5	13	5	3	3	6	2	1	7	5	3	1	2	2	6	2	11	7	3	11	2	8	1	14	11	9	4	5	3	15	5	13	5	3
Q6IE44;F1MAA9;D3ZJK2	Q6IE44;F1MAA9;D3ZJK2	2;2;1	2;2;1	2;2;1		Serpinb3;Serpinb3a	;;	3	2	2	2	1	1	1	0	0	0	1	0	1	0	0	0	0	0	0	1	0	0	0	0	0	0	0	0	0	0	0	1	0	0	1	1	1	0	0	0	1	0
Q9ERV0;F1MAD3	Q9ERV0;F1MAD3	1;1	1;1	1;1		Pkd1	;	2	1	1	1	0	0	0	0	0	1	0	0	0	0	0	0	0	0	0	0	0	0	1	1	0	1	1	1	1	0	1	1	0	0	0	0	0	0	0	1	0	0
F1MAD9	F1MAD9	3	3	3	Structural maintenance of chromosomes protein	Smc4		1	3	3	3	0	0	0	1	0	1	0	0	0	0	0	0	1	0	0	0	0	0	0	0	0	1	0	0	0	0	0	1	1	0	0	0	0	1	0	1	0	0
Q63717;F1MAF1	Q63717;F1MAF1	1;1	1;1	1;1		Hsf1	;	2	1	1	1	0	0	0	0	0	0	1	1	1	0	0	1	0	1	1	1	1	1	0	0	0	0	0	0	0	0	0	0	0	0	0	0	0	0	0	0	1	1
F1MAF8	F1MAF8	1	1	1		Atg2b		1	1	1	1	0	0	0	0	0	0	0	0	0	0	0	0	0	0	0	0	0	1	0	0	0	0	0	0	0	0	0	0	0	0	0	0	0	0	0	0	0	0
F1MAK3	F1MAK3	1	1	1		Arhgap32		1	1	1	1	1	1	1	0	0	0	1	1	1	1	1	1	1	1	1	1	1	1	1	0	0	0	1	0	0	0	0	0	0	0	1	1	1	0	0	0	1	1
F1MAM6;M0R8N2	F1MAM6	3;1	3;1	3;1		Dnah8		2	3	3	3	1	1	2	1	0	0	0	1	1	0	1	1	0	0	1	0	0	1	1	0	1	1	1	1	1	0	1	1	0	0	1	1	2	1	0	0	0	1
F1MAN8;P70636	F1MAN8;P70636	2;1	2;1	2;1		Lama5	;	2	2	2	2	0	1	1	1	1	2	0	0	0	0	1	0	1	1	1	0	1	0	1	0	0	1	0	0	0	2	0	2	1	0	0	1	1	1	1	2	0	0
M0RBH0;Q7TPA2;F1MAS3	M0RBH0;Q7TPA2;F1MAS3	1;1;1	1;1;1	1;1;1		LOC681193;Polr2l;LOC100911840	;;	3	1	1	1	0	1	0	0	0	0	0	0	0	0	0	0	0	0	0	0	0	0	0	0	0	0	0	0	0	0	0	0	0	0	0	1	0	0	0	0	0	0
F2W8B0;P22734	F2W8B0;P22734	12;12	12;12	12;12	Catechol O-methyltransferase	Comt	;	2	12	12	12	10	9	10	1	1	2	11	11	10	11	10	11	11	10	8	10	8	9	5	1	1	4	3	2	3	0	4	2	2	0	10	9	10	1	1	2	11	11
F2W8B2;P21451	F2W8B2;P21451	1;1	1;1	1;1	Endothelin B receptor	Ednrb	;	2	1	1	1	0	0	0	0	0	1	0	1	0	0	0	0	0	0	0	0	0	0	0	0	0	0	0	0	0	1	0	0	0	0	0	0	0	0	0	1	0	1
F2Z3Q8;P52296	F2Z3Q8;P52296	7;6	7;6	7;6	Importin subunit beta-1	Kpnb1	;	2	7	7	7	3	3	3	4	0	6	4	3	2	4	5	3	3	3	3	3	3	4	4	1	4	5	4	5	2	0	2	5	5	0	3	3	3	4	0	6	4	3
F2Z3T7;Q6I7R3	F2Z3T7;Q6I7R3	2;2	2;2	2;2	Isochorismatase domain-containing protein 1	Isoc1	;	2	2	2	2	1	1	1	0	0	0	1	1	2	1	2	2	2	2	2	2	2	2	0	0	2	0	0	0	1	0	0	0	0	0	1	1	1	0	0	0	1	1
F6T071;Q68G33;Q9R064	F6T071;Q68G33;Q9R064	1;1;1	1;1;1	1;1;1	Golgi reassembly-stacking protein 2	Gorasp2	;;	3	1	1	1	0	1	0	1	0	1	0	1	0	0	0	0	1	0	1	0	0	1	0	1	0	0	0	1	0	0	0	1	1	0	0	1	0	1	0	1	0	1
F7DLY1	F7DLY1	1	1	1		Eps8l2		1	1	1	1	1	1	1	0	0	0	1	1	1	1	1	1	1	1	0	1	1	1	0	0	0	0	0	0	0	0	0	0	0	0	1	1	1	0	0	0	1	1
F7EMB2;Q6QI16	F7EMB2;Q6QI16	2;2	2;2	2;2		RGD1304704	;	2	2	2	2	1	1	2	1	0	2	1	2	2	1	1	2	1	1	2	2	1	2	2	0	2	2	1	1	1	0	1	2	1	0	1	1	2	1	0	2	1	2
Q6P7A4;F7EPE0;P10960	Q6P7A4;F7EPE0;P10960	7;7;7	7;7;7	7;7;7	Sulfated glycoprotein 1	Psap	;;	3	7	7	7	6	6	7	5	6	6	6	6	6	7	7	7	7	6	6	5	7	7	6	5	5	5	6	6	6	3	5	5	5	6	6	6	7	5	6	6	6	6
F7EPZ4	F7EPZ4	1	1	1				1	1	1	1	0	0	0	1	0	0	0	0	0	0	0	0	0	0	0	0	0	0	0	0	0	0	0	0	0	0	0	0	0	0	0	0	0	1	0	0	0	0
F7ESM5;Q7TQ94;Q5PQK6	F7ESM5;Q7TQ94;Q5PQK6	10;10;9	10;10;9	10;10;9	Nitrilase homolog 1	Nit1	;;	3	10	10	10	10	8	7	1	0	1	7	10	9	9	9	9	9	8	9	9	8	9	1	0	3	2	1	2	1	0	0	3	1	0	10	8	7	1	0	1	7	10
F7FIH7;F7ET54;F8WFF8;Q9JJI0;Q9JJI2;Q9JJI1;A0A096MJR3	F7FIH7;F7ET54;F8WFF8;Q9JJI0	10;10;8;5;4;4;3	1;1;1;1;1;1;1	0;0;0;0;0;0;0		LOC688457;LOC298111	;;;	7	10	1	0	9	9	9	0	4	0	8	7	7	9	8	8	8	7	9	6	7	7	5	7	5	2	3	4	5	2	8	2	0	2	1	1	1	0	0	0	1	0
F7EUK4;P08932;A0A0G2KAY3;A0A0G2KA54;A0A0G2JVQ5;Q6LE95;Q5M8A0	F7EUK4;P08932;A0A0G2KAY3;A0A0G2KA54;A0A0G2JVQ5	6;6;5;5;5;1;1	2;2;2;2;2;0;0	2;2;2;2;2;0;0	T-kininogen 2;T-kininogen 2 heavy chain;T-kinin;T-kininogen 2 light chain	Kng1l1	;;;;	7	6	2	2	1	2	2	4	2	0	3	4	3	1	3	2	2	1	3	6	2	2	3	3	3	3	3	4	3	1	3	2	1	1	0	1	0	1	0	0	0	1
Q7TQ25;Q7TNM3;F7EYB9	Q7TQ25;Q7TNM3;F7EYB9	1;1;1	1;1;1	1;1;1		Omg	;;	3	1	1	1	0	0	0	0	0	0	0	0	0	0	0	0	0	0	0	0	0	0	0	0	0	0	0	0	0	0	0	0	1	0	0	0	0	0	0	0	0	0
F7F172	F7F172	1	1	1				1	1	1	1	1	1	1	0	0	0	1	0	0	1	1	1	1	0	1	0	1	0	0	0	0	0	0	0	0	0	0	0	0	0	1	1	1	0	0	0	1	0
Q5BKC4;F7F389;Q62930	Q5BKC4;F7F389;Q62930	6;6;6	6;6;6	6;6;6	Complement component C9	C9	;;	3	6	6	6	2	0	3	3	2	1	0	0	0	2	1	2	1	0	2	2	0	0	4	3	3	4	5	3	3	2	2	4	3	2	2	0	3	3	2	1	0	0
Q6AXZ1;F7F6L0	Q6AXZ1;F7F6L0	1;1	1;1	1;1		LOC289035	;	2	1	1	1	0	0	0	0	0	0	0	0	0	0	0	0	0	0	0	0	0	0	0	0	0	1	0	0	1	0	1	0	1	0	0	0	0	0	0	0	0	0
Q68FT8;F7FHF3	Q68FT8;F7FHF3	1;1	1;1	1;1		Serpinf2	;	2	1	1	1	0	1	0	0	1	0	0	0	0	1	0	0	0	0	0	0	0	1	1	1	1	1	1	1	1	0	1	0	0	1	0	1	0	0	1	0	0	0
Q8CHN5;F7FJQ3	Q8CHN5;F7FJQ3	3;3	3;3	3;3		Npc2	;	2	3	3	3	2	3	3	0	1	0	3	2	2	3	2	3	3	2	3	3	2	2	1	1	0	0	0	0	1	1	1	0	0	0	2	3	3	0	1	0	3	2
F7FLB2	F7FLB2	1	1	1		Pgm2		1	1	1	1	1	1	1	1	0	0	0	1	1	1	1	1	0	0	1	1	1	1	0	0	1	0	0	0	0	0	0	0	0	0	1	1	1	1	0	0	0	1
F7FLJ9	F7FLJ9	1	1	1		Kmt2e		1	1	1	1	1	1	1	0	0	0	1	1	1	1	1	1	1	1	1	1	1	1	1	1	0	1	1	1	1	0	1	0	0	0	1	1	1	0	0	0	1	1
Q6AYF3;F7FQD8	Q6AYF3;F7FQD8	2;2	2;2	2;2		Zfp133	;	2	2	2	2	0	0	0	1	0	0	0	0	0	0	0	0	1	0	0	0	0	0	1	1	1	0	1	1	0	0	0	0	0	0	0	0	0	1	0	0	0	0
F8V328;P35280;A0A0G2K553;Q5M970	F8V328;P35280;A0A0G2K553;Q5M970	3;3;2;2	2;2;2;2	2;2;2;2	Ras-related protein Rab-8A	Rab8a	;;;	4	3	2	2	2	2	2	2	1	1	1	2	1	1	2	2	1	1	1	3	2	2	1	1	1	1	2	1	1	1	1	1	2	1	1	1	1	1	0	0	0	1
Q91ZE7;Q5U329;F8WFT7;P23562	Q91ZE7;Q5U329;F8WFT7;P23562	12;12;12;12	12;12;12;12	12;12;12;12	Anion exchange protein;Band 3 anion transport protein	Slc4a1	;;;	4	12	12	12	7	5	8	7	4	8	3	5	5	7	7	12	6	6	7	7	3	3	8	4	10	8	2	9	5	4	8	8	9	3	7	5	8	7	4	8	3	5
Q6MG74;G3V615;A0A0U1RRP9;Q7TP05;CON__Q3KUS7	Q6MG74;G3V615;A0A0U1RRP9;Q7TP05	9;9;7;7;1	9;9;7;7;1	9;9;7;7;1		Cfb;C2	;;;	5	9	9	9	0	0	1	6	2	1	0	0	0	0	0	2	0	1	1	1	0	0	4	2	1	6	4	8	4	4	2	4	1	1	0	0	1	6	2	1	0	0
G3V621;Q91Y77	G3V621;Q91Y77	1;1	1;1	1;1	Monocarboxylate transporter 10	Slc16a10	;	2	1	1	1	0	0	0	0	0	0	0	0	1	0	0	0	0	0	0	0	0	0	0	0	0	0	0	0	0	0	0	0	0	0	0	0	0	0	0	0	0	0
G3V624;B2RYG0	G3V624;B2RYG0	8;6	8;6	8;6	Coronin	Coro1c	;	2	8	8	8	2	0	3	8	2	6	1	1	0	2	3	0	2	1	2	0	2	2	3	0	0	4	2	2	2	1	0	7	4	1	2	0	3	8	2	6	1	1
G3V640;O35094	G3V640;O35094	3;3	3;3	3;3	Mitochondrial import inner membrane translocase subunit TIM44	Timm44	;	2	3	3	3	2	1	1	0	0	0	2	1	1	1	1	1	1	1	1	2	1	1	1	0	3	0	0	0	0	0	0	0	0	0	2	1	1	0	0	0	2	1
O54755;G3V644	O54755;G3V644	2;2	2;2	2;2		Ndufv3-ps1;Ndufv3	;	2	2	2	2	0	0	0	0	0	1	0	0	0	0	0	0	0	0	0	0	0	0	1	1	2	0	0	1	0	0	0	0	1	0	0	0	0	0	0	1	0	0
G3V647;O35331	G3V647;O35331	8;8	8;8	2;2	Pyridoxal kinase	Pdxk	;	2	8	8	2	7	5	6	0	0	0	8	8	6	7	8	7	8	8	8	7	6	7	0	0	1	0	0	0	0	0	0	0	0	0	7	5	6	0	0	0	8	8
G3V650;O88480	G3V650;O88480	1;1	1;1	1;1	Calcineurin-binding protein cabin-1	Cabin1	;	2	1	1	1	0	0	0	1	0	1	0	0	0	0	0	0	0	0	0	0	0	0	0	0	0	0	0	0	0	0	0	1	1	0	0	0	0	1	0	1	0	0
Q924W2;G3V667	Q924W2;G3V667	2;2	2;2	2;2		Itga6	;	2	2	2	2	1	0	1	0	0	0	1	1	2	1	1	0	1	1	2	1	1	1	0	0	0	0	0	0	0	0	0	0	0	0	1	0	1	0	0	0	1	1
Q9Z0W2;G3V678	Q9Z0W2;G3V678	1;1	1;1	1;1		Polr2h;LOC100912534	;	2	1	1	1	1	1	0	1	0	1	0	1	0	1	0	1	0	1	1	1	0	1	0	0	0	0	0	1	0	0	0	0	0	0	1	1	0	1	0	1	0	1
G3V679	G3V679	1	1	1		Tfrc		1	1	1	1	0	1	1	0	0	0	0	0	0	1	1	1	1	1	1	0	1	0	0	0	0	0	0	0	0	0	0	0	0	0	0	1	1	0	0	0	0	0
Q6AYR0;G3V6C2	Q6AYR0;G3V6C2	9;9	9;9	9;9		Hgd	;	2	9	9	9	6	7	7	0	0	0	7	8	8	8	7	9	8	7	8	8	8	8	0	0	0	0	0	0	0	0	0	0	0	0	6	7	7	0	0	0	7	8
G3V6C4;O70199	G3V6C4;O70199	9;8	9;8	9;8	UDP-glucose 6-dehydrogenase	Ugdh	;	2	9	9	9	7	7	7	0	0	0	8	5	6	7	7	8	7	6	8	6	7	6	0	0	0	0	0	1	0	0	0	0	0	0	7	7	7	0	0	0	8	5
G3V6D3;P10719;Q0QEP3	G3V6D3;P10719;Q0QEP3	26;26;18	26;26;18	26;26;18	ATP synthase subunit beta;ATP synthase subunit beta, mitochondrial	Atp5b	;;	3	26	26	26	26	26	24	12	7	10	26	26	25	26	25	25	26	25	26	25	25	25	15	10	11	12	12	12	11	4	10	12	11	4	26	26	24	12	7	10	26	26
G3V6D8;P12847;Q6LEH4;Q63354	G3V6D8;P12847	4;4;1;1	3;3;1;1	2;2;1;1	Myosin-3	Myh3	;	4	4	3	2	1	1	1	2	0	1	0	0	0	2	2	1	1	1	1	0	0	0	1	1	1	2	2	1	2	0	1	2	1	0	1	0	1	1	0	0	0	0
G3V6E1	G3V6E1	3	1	0		Myh2		1	3	1	0	1	1	1	2	0	2	1	0	0	2	2	1	1	1	1	1	0	0	1	1	1	2	1	1	1	0	1	3	2	0	0	0	0	0	0	1	1	0
G3V6E7;P50609	G3V6E7;P50609	5;5	5;5	5;5	Fibromodulin	Fmod	;	2	5	5	5	0	0	0	2	4	4	0	0	0	0	0	0	0	0	0	0	0	0	3	4	4	3	3	2	4	4	3	2	2	2	0	0	0	2	4	4	0	0
Q8K4B6;G3V6F2;Q8K4B7	Q8K4B6;G3V6F2;Q8K4B7	2;2;2	2;2;2	2;2;2	Dimethylaniline monooxygenase [N-oxide-forming];Dimethylaniline monooxygenase [N-oxide-forming] 4	Fmo4	;;	3	2	2	2	2	2	1	0	0	0	1	2	2	2	2	2	2	2	2	1	2	2	0	0	0	0	0	0	0	0	0	0	0	0	2	2	1	0	0	0	1	2
G3V6F5;Q8CGS5	G3V6F5;Q8CGS5	1;1	1;1	1;1	Zinc phosphodiesterase ELAC protein 2	Elac2	;	2	1	1	1	0	0	0	0	0	0	1	0	0	1	0	0	0	0	0	0	0	0	0	0	0	0	0	0	0	0	0	0	0	0	0	0	0	0	0	0	1	0
G3V6H0;P10536	G3V6H0;P10536	7;6	7;6	3;3	Ras-related protein Rab-1B	LOC100363782;Rab1b	;	2	7	7	3	5	5	6	5	5	3	5	4	4	5	4	3	5	4	5	5	4	4	5	5	5	4	3	4	6	3	5	5	5	2	5	5	6	5	5	3	5	4
G3V6H2	G3V6H2	2	2	2		Prpf8		1	2	2	2	1	1	1	0	1	0	0	1	1	1	1	1	0	1	1	1	1	0	1	1	0	0	1	0	0	0	1	0	0	0	1	1	1	0	1	0	0	1
G3V6H5;P97700	G3V6H5;P97700	10;9	10;9	10;9	Mitochondrial 2-oxoglutarate/malate carrier protein	Slc25a11	;	2	10	10	10	9	9	10	3	0	1	10	9	10	10	10	9	9	10	10	9	10	9	0	0	0	2	0	2	0	0	0	2	4	0	9	9	10	3	0	1	10	9
Q6P769;G3V6H9;Q9Z2G8	Q6P769;G3V6H9;Q9Z2G8	1;1;1	1;1;1	1;1;1	Nucleosome assembly protein 1-like 1	Nap1l1	;;	3	1	1	1	0	0	0	0	0	1	0	0	0	0	0	0	0	0	0	0	0	0	0	0	1	0	0	1	0	0	0	0	1	0	0	0	0	0	0	1	0	0
G3V6P2;Q01205;D0VYQ0;Q8CJG5	G3V6P2;Q01205;D0VYQ0;Q8CJG5	7;7;5;5	7;7;5;5	7;7;5;5	Dihydrolipoyllysine-residue succinyltransferase component of 2-oxoglutarate dehydrogenase complex, mitochondrial	Dlst;DLST	;;;	4	7	7	7	7	7	7	4	0	4	7	7	7	6	7	6	7	7	7	7	7	7	5	4	5	3	2	2	3	0	1	3	4	0	7	7	7	4	0	4	7	7
G3V6P7;Q62812;Q62704;Q62705	G3V6P7;Q62812	55;51;3;2	44;40;1;2	38;36;0;0	Myosin-9	LOC100911597;Myh9	;	4	55	44	38	44	44	43	39	5	36	43	40	38	49	46	43	44	45	48	46	44	45	18	4	16	24	8	23	4	3	2	38	37	5	38	35	38	29	1	27	38	34
Q45QK0;O35359;G3V6P8	Q45QK0;O35359;G3V6P8	2;2;2	2;2;2	2;2;2	Guanine nucleotide-binding protein subunit gamma	Gng12	;;	3	2	2	2	2	1	2	0	1	1	2	1	2	2	2	2	2	2	2	1	2	1	1	1	1	1	1	1	1	1	1	1	0	1	2	1	2	0	1	1	2	1
G3V6Q9;Q925T8	G3V6Q9;Q925T8	1;1	1;1	1;1	BMP/retinoic acid-inducible neural-specific protein 1	Brinp1	;	2	1	1	1	0	0	0	1	0	0	0	0	0	0	0	0	0	0	0	0	0	0	0	0	0	0	0	0	1	0	0	1	0	0	0	0	0	1	0	0	0	0
G3V6S1;Q62627	G3V6S1;Q62627	2;2	2;2	2;2	PRKC apoptosis WT1 regulator protein	Pawr	;	2	2	2	2	0	0	0	1	0	2	0	0	0	0	0	1	0	0	0	0	0	0	0	0	0	1	1	1	0	0	0	1	1	0	0	0	0	1	0	2	0	0
G3V6S2;A0A0G2JXC9;Q62751	G3V6S2	16;1;1	16;1;1	2;0;0	Aconitate hydratase	Aco1		3	16	16	2	14	13	12	4	0	3	15	15	15	15	14	15	14	13	15	13	14	15	2	1	3	3	1	3	1	0	1	4	1	0	14	13	12	4	0	3	15	15
G3V6S3;Q3MID6;O35783	G3V6S3;Q3MID6;O35783	6;5;3	6;5;3	6;5;3	Calumenin	Calu	;;	3	6	6	6	0	0	0	4	3	3	0	0	0	0	1	0	0	1	0	1	2	0	6	6	5	5	4	6	5	2	3	5	4	1	0	0	0	4	3	3	0	0
Q5EBC3;G3V6S5;P27653;D3ZZM8	Q5EBC3;G3V6S5;P27653;D3ZZM8	12;12;11;6	12;12;11;6	11;11;10;5	C-1-tetrahydrofolate synthase, cytoplasmic;Methylenetetrahydrofolate dehydrogenase;Methenyltetrahydrofolate cyclohydrolase;Formyltetrahydrofolate synthetase;C-1-tetrahydrofolate synthase, cytoplasmic, N-terminally processed	Mthfd1	;;;	4	12	12	11	8	7	8	1	0	1	8	7	9	8	9	8	7	9	8	8	8	8	2	0	1	1	1	1	0	0	0	0	2	0	8	7	8	1	0	1	8	7
G3V6T6;Q63379	G3V6T6;Q63379	2;2	2;2	2;2	N-myc proto-oncogene protein	Mycn	;	2	2	2	2	1	0	1	1	0	0	1	1	0	0	1	0	2	1	0	0	0	0	1	0	0	1	1	0	0	0	0	1	0	0	1	0	1	1	0	0	1	1
G3V6T7;P38659	G3V6T7;P38659	4;4	4;4	4;4	Protein disulfide-isomerase A4	Pdia4	;	2	4	4	4	0	1	1	1	0	3	2	3	1	2	2	1	1	1	1	0	1	2	1	0	1	3	1	3	1	0	0	2	3	0	0	1	1	1	0	3	2	3
G3V6X1	G3V6X1	1	1	1		Fbln2		1	1	1	1	0	0	0	1	1	1	0	0	0	0	0	0	0	0	0	0	0	0	0	0	0	0	0	0	0	0	0	0	0	1	0	0	0	1	1	1	0	0
G3V6Y6;P53534	G3V6Y6;P53534	10;10	10;10	8;8	Alpha-1,4 glucan phosphorylase;Glycogen phosphorylase, brain form	Pygb	;	2	10	10	8	4	3	2	9	2	8	3	3	3	3	2	4	4	3	3	3	4	4	6	1	4	9	6	8	6	1	2	7	6	1	4	3	2	9	2	8	3	3
G3V702;Q99M63	G3V702;Q99M63	1;1	1;1	1;1	WD40 repeat-containing protein SMU1;WD40 repeat-containing protein SMU1, N-terminally processed	Smu1	;	2	1	1	1	0	0	0	0	0	0	1	0	0	0	0	0	0	0	0	0	0	0	0	0	0	0	0	0	0	0	0	0	0	0	0	0	0	0	0	0	1	0
G3V709;Q6XQN1	G3V709;Q6XQN1	4;3	4;3	4;3	Nicotinate phosphoribosyltransferase	Naprt1;Naprt	;	2	4	4	4	4	1	3	0	0	0	4	4	4	4	3	3	3	4	3	4	4	3	0	0	0	0	0	0	0	0	0	0	0	0	4	1	3	0	0	0	4	4
G3V712;CON__Q9DCV7;Q6IG12;A0A0G2K826	G3V712;CON__Q9DCV7;Q6IG12	4;3;3;1	1;1;1;1	1;1;1;1	Keratin, type II cytoskeletal 7	Krt7	;;	4	4	1	1	1	1	1	2	2	2	1	0	0	0	1	1	1	1	0	1	1	0	2	1	1	2	3	2	1	2	3	2	1	2	0	0	0	1	0	1	0	0
G3V720;O54853	G3V720;O54853	1;1	1;1	1;1	Potassium voltage-gated channel subfamily H member 6	Kcnh6	;	2	1	1	1	0	1	1	0	0	0	0	0	1	0	0	0	0	0	0	0	0	0	0	0	0	0	0	0	0	0	0	0	0	0	0	1	1	0	0	0	0	0
G3V726;Q03238	G3V726;Q03238	1;1	1;1	1;1	Granzyme M	Gzmm	;	2	1	1	1	0	0	0	0	0	0	0	0	0	0	0	0	0	0	0	0	0	0	0	0	0	0	0	0	0	0	1	0	1	0	0	0	0	0	0	0	0	0
Q5EBA4;G3V728	Q5EBA4;G3V728	3;3	3;3	3;3		Nipsnap1	;	2	3	3	3	2	3	3	0	0	0	3	3	3	3	3	3	3	3	3	3	3	3	0	0	0	0	0	0	0	0	0	0	0	0	2	3	3	0	0	0	3	3
G3V731;P20689	G3V731;P20689	1;1	1;1	1;1	Myosin light chain kinase 2, skeletal/cardiac muscle	Mylk2	;	2	1	1	1	1	0	0	0	0	0	0	0	1	0	0	0	0	1	0	0	1	0	0	0	0	0	0	0	0	0	0	0	0	0	1	0	0	0	0	0	0	0
G3V734;Q64591	G3V734;Q64591	10;10	10;10	10;10	2,4-dienoyl-CoA reductase, mitochondrial	Decr1	;	2	10	10	10	6	7	6	2	1	4	7	8	7	7	8	5	7	7	7	9	8	6	4	5	5	1	2	5	6	1	4	4	4	1	6	7	6	2	1	4	7	8
G3V741;Q6IRH6;P16036	G3V741;Q6IRH6;P16036	11;10;10	11;10;10	11;10;10	Phosphate carrier protein, mitochondrial	Slc25a3	;;	3	11	11	11	11	9	10	7	2	4	11	11	11	10	10	10	11	10	10	11	11	11	5	2	4	6	3	4	4	0	2	4	6	0	11	9	10	7	2	4	11	11
Q91W30;G3V786	Q91W30;G3V786	5;5	4;4	0;0		Akr1b8	;	2	5	4	0	4	5	5	1	1	1	4	4	1	3	4	1	1	4	5	1	1	5	0	1	0	1	0	2	0	0	1	0	1	0	3	4	4	0	0	0	3	3
G3V793;Q8K3X0	G3V793;Q8K3X0	1;1	1;1	1;1	Protein CASC3	Casc3	;	2	1	1	1	0	0	0	0	0	0	0	0	0	0	0	0	0	0	0	0	0	0	1	1	1	0	0	0	0	0	0	1	0	0	0	0	0	0	0	0	0	0
G3V796;P08503	G3V796;P08503	13;13	13;13	13;13	Medium-chain specific acyl-CoA dehydrogenase, mitochondrial	Acadm	;	2	13	13	13	12	13	12	2	0	8	12	12	12	12	12	12	11	12	13	13	12	12	9	7	10	2	2	3	7	0	6	6	10	0	12	13	12	2	0	8	12	12
G3V7C6;Q6P9T8;Q4QQV0	G3V7C6;Q6P9T8	19;18;8	4;4;1	1;1;0	Tubulin beta-4B chain	Tubb4b	;	3	19	4	1	14	12	14	8	6	7	13	13	13	15	14	14	13	14	13	16	14	16	9	6	6	12	10	8	11	5	8	10	8	5	3	2	3	2	2	1	2	3
G3V7F3;Q9JHC6	G3V7F3;Q9JHC6	1;1	1;1	1;1	WNT1-inducible-signaling pathway protein 2	Wisp2	;	2	1	1	1	0	0	0	0	1	0	0	0	0	0	0	0	0	0	0	0	0	0	0	0	0	0	0	0	0	1	1	0	0	1	0	0	0	0	1	0	0	0
G3V7G4;Q5M948	G3V7G4;Q5M948	1;1	1;1	1;1	TATA box-binding protein-associated factor RNA polymerase I subunit D	Taf1d	;	2	1	1	1	0	0	0	0	0	0	0	0	0	0	0	0	0	0	0	0	0	0	1	1	1	0	0	0	1	0	0	0	0	0	0	0	0	0	0	0	0	0
G3V7H3;P32038	G3V7H3;P32038	4;4	4;4	4;4	Complement factor D	Cfd	;	2	4	4	4	0	0	0	1	0	0	0	0	0	0	0	0	0	0	0	0	0	0	2	3	1	1	2	1	3	0	2	2	1	0	0	0	0	1	0	0	0	0
G3V7I0;Q9Z0V6	G3V7I0;Q9Z0V6	7;6	7;6	7;6	Thioredoxin-dependent peroxide reductase, mitochondrial	Prdx3	;	2	7	7	7	6	6	6	3	2	4	6	7	6	6	6	6	6	6	7	5	6	5	5	4	5	4	2	5	2	1	5	4	4	2	6	6	6	3	2	4	6	7
G3V7J0;Q02253	G3V7J0;Q02253	22;22	22;22	22;22	Methylmalonate-semialdehyde dehydrogenase [acylating], mitochondrial	Aldh6a1	;	2	22	22	22	19	18	21	5	0	8	20	20	20	21	20	18	17	20	19	19	20	21	7	5	10	8	5	7	3	2	2	5	7	0	19	18	21	5	0	8	20	20
G3V7K1	G3V7K1	2	2	1		Myom2		1	2	2	1	1	1	1	0	0	0	1	1	0	1	1	0	1	1	1	1	1	1	0	0	0	0	0	0	0	0	0	0	0	0	1	1	1	0	0	0	1	1
Q66H67;G3V7L4	Q66H67;G3V7L4	6;6	6;6	6;6		Cdh16	;	2	6	6	6	5	6	5	0	0	0	5	5	6	5	5	5	5	5	5	5	5	5	0	0	0	0	0	0	0	0	0	0	0	0	5	6	5	0	0	0	5	5
G3V7L6;Q63347	G3V7L6;Q63347	3;3	3;3	3;3	26S protease regulatory subunit 7	Psmc2	;	2	3	3	3	1	3	2	0	0	2	2	2	3	2	2	2	2	2	2	2	2	1	1	0	0	0	0	1	0	0	0	2	1	0	1	3	2	0	0	2	2	2
G3V7L8;Q6PCU2;D3ZJ78	G3V7L8;Q6PCU2	6;6;1	6;6;1	6;6;1	V-type proton ATPase subunit E 1	Atp6v1e1	;	3	6	6	6	5	6	5	1	0	0	5	6	5	5	5	4	4	4	5	4	5	5	1	0	0	1	0	0	0	0	0	1	1	0	5	6	5	1	0	0	5	6
Q6IFW4;G3V7M3	Q6IFW4;G3V7M3	1;1	1;1	1;1		Krt23	;	2	1	1	1	0	1	0	0	0	0	0	1	0	1	1	1	1	0	1	1	1	1	0	0	0	0	0	0	0	0	0	0	0	0	0	1	0	0	0	0	0	1
G3V7Q6;P28075	G3V7Q6;P28075	2;1	2;1	2;1	Proteasome subunit beta type;Proteasome subunit beta type-5	Psmb5	;	2	2	2	2	0	1	0	1	0	1	0	2	1	0	1	1	1	0	1	1	1	0	0	0	0	1	1	0	1	0	1	1	1	0	0	1	0	1	0	1	0	2
G3V7Q7;B5DFH1	G3V7Q7	17;8	17;8	17;8		Iqgap1		2	17	17	17	2	10	7	12	0	12	7	5	7	8	6	5	7	7	8	4	4	5	4	1	3	11	4	11	1	2	0	13	11	0	2	10	7	12	0	12	7	5
G3V7S0;P70627	G3V7S0;P70627	2;2	2;2	2;2	Glutamate carboxypeptidase 2	Folh1	;	2	2	2	2	1	0	0	0	0	0	1	1	2	1	0	0	0	0	2	1	2	1	0	0	0	0	0	0	0	0	0	0	0	0	1	0	0	0	0	0	1	1
G3V7S2;P12839	G3V7S2;P12839	2;2	1;1	1;1	Neurofilament medium polypeptide	Nefm	;	2	2	1	1	1	1	1	1	1	1	2	1	1	1	1	1	1	1	1	1	2	1	2	2	2	2	1	1	2	1	1	2	1	1	1	1	1	0	0	0	1	1
G3V7T5;Q3MIF4	G3V7T5;Q3MIF4	8;8	8;8	8;8	Xylulose kinase	Xylb	;	2	8	8	8	6	6	5	0	0	0	4	7	5	5	6	5	5	6	6	4	5	6	0	1	0	0	0	0	0	0	0	0	0	0	6	6	5	0	0	0	4	7
G3V7U4;P70615	G3V7U4;P70615	10;9	9;8	9;8	Lamin-B1	Lmnb1	;	2	10	9	9	5	2	1	3	0	5	3	3	2	2	2	0	3	3	0	3	2	2	1	0	1	1	2	3	0	0	0	3	2	0	5	2	1	3	0	4	3	3
G3V7X8	G3V7X8	1	1	1	Cytochrome P450 26B1	Cyp26b1		1	1	1	1	0	0	0	0	0	0	0	0	0	0	0	0	0	0	0	0	0	0	0	1	0	0	0	0	0	0	0	0	0	0	0	0	0	0	0	0	0	0
G3V7Y3;P35434;B1WBP7	G3V7Y3;P35434	3;3;1	3;3;1	3;3;1	ATP synthase subunit delta, mitochondrial	Atp5d	;	3	3	3	3	3	3	2	1	2	2	3	3	3	3	3	3	2	2	0	1	3	2	2	2	2	2	2	2	2	1	2	2	2	2	3	3	2	1	2	2	3	3
G3V7Z3;Q62881	G3V7Z3;Q62881	2;2	2;2	2;2	Nucleolar protein 3	Nol3	;	2	2	2	2	1	1	1	1	1	1	1	1	1	1	1	1	1	1	1	1	1	1	2	1	1	1	0	1	1	1	1	1	1	1	1	1	1	1	1	1	1	1
G3V7Z4;P07092	G3V7Z4;P07092	1;1	1;1	1;1	Glia-derived nexin	Serpine2	;	2	1	1	1	0	0	0	0	0	0	0	0	0	0	0	0	0	0	0	0	0	0	0	0	0	0	0	0	0	1	0	0	0	0	0	0	0	0	0	0	0	0
G3V7Z5;Q5PXE9	G3V7Z5;Q5PXE9	2;1	2;1	2;1	Inositol-pentakisphosphate 2-kinase	Ippk	;	2	2	2	2	1	0	0	1	1	0	1	0	1	1	1	1	1	1	0	1	0	1	1	0	0	1	1	0	1	0	0	1	1	0	1	0	0	1	1	0	1	0
Q6P6T0;G3V804;Q9JHY2	Q6P6T0;G3V804;Q9JHY2	4;4;4	4;4;4	4;4;4	Sideroflexin;Sideroflexin-3	Sfxn3	;;	3	4	4	4	2	2	1	4	1	3	2	1	1	2	3	1	1	1	1	2	2	2	3	1	0	4	4	4	3	0	3	4	4	0	2	2	1	4	1	3	2	1
G3V811;O08619	G3V811;O08619	4;2	4;2	4;2	Coagulation factor XIII A chain	F13a1	;	2	4	4	4	1	1	0	1	0	2	1	1	1	1	1	1	1	1	1	1	2	1	2	0	0	3	0	2	0	0	0	1	3	0	1	1	0	1	0	2	1	1
G3V818;Q9HB97	G3V818;Q9HB97	6;6	6;6	5;5	Alpha-parvin	Parva	;	2	6	6	5	3	3	3	5	0	6	2	2	2	2	3	3	3	3	3	4	3	2	5	3	2	6	5	6	3	0	2	5	5	1	3	3	3	5	0	6	2	2
G3V826	G3V826	22	1	1	Transketolase	Tkt		1	22	1	1	14	16	14	9	5	9	16	17	17	17	16	13	15	18	16	14	14	16	11	10	14	12	9	11	10	5	8	14	10	2	0	1	1	0	0	0	1	1
G3V827;Q08415	G3V827;Q08415	7;7	7;7	7;7	Kynurenine--oxoglutarate transaminase 1, mitochondrial	Ccbl1	;	2	7	7	7	6	5	5	0	0	0	6	4	4	6	5	6	6	4	6	6	5	7	0	0	0	0	0	0	0	0	0	0	0	0	6	5	5	0	0	0	6	4
G3V834;Q3T1I4	G3V834;Q3T1I4	2;2	2;2	2;2	Protein PRRC1	Prrc1	;	2	2	2	2	0	0	0	1	0	1	0	0	0	0	1	0	0	0	0	0	0	0	0	1	0	1	0	1	0	0	0	1	2	0	0	0	0	1	0	1	0	0
Q6P7S6;G3V836;P05371;Q9ERD1;O35510;A0A0G2KB42	Q6P7S6;G3V836;P05371;Q9ERD1	5;5;5;4;2;2	5;5;5;4;2;2	5;5;5;4;2;2	Clusterin;Clusterin;Clusterin beta chain;Clusterin alpha chain	Clu	;;;	6	5	5	5	0	0	0	4	4	4	0	1	0	1	1	2	1	0	0	1	0	1	5	2	1	5	5	4	5	4	5	3	3	3	0	0	0	4	4	4	0	1
G3V843;P18292;CON__P00735	G3V843;P18292	9;9;1	9;9;1	9;9;1	Prothrombin;Prothrombin;Activation peptide fragment 1;Activation peptide fragment 2;Thrombin light chain;Thrombin heavy chain	F2	;	3	9	9	9	0	0	0	1	4	1	0	0	0	0	0	0	0	0	0	0	0	0	3	6	5	0	3	2	8	2	5	1	1	1	0	0	0	1	4	1	0	0
Q5XIV7;G3V847;Q62687	Q5XIV7;G3V847;Q62687	1;1;1	1;1;1	1;1;1	Transporter;Sodium-dependent neutral amino acid transporter B(0)AT3	Slc6a18	;;	3	1	1	1	1	1	1	0	0	0	1	1	1	1	1	1	1	1	1	1	1	1	0	0	0	0	0	0	0	0	0	0	0	0	1	1	1	0	0	0	1	1
G3V852;Q498D4;Q3B7U7;D3ZT58	G3V852;Q498D4	57;36;8;2	57;36;8;2	49;33;5;0		Tln1	;	4	57	57	49	20	21	21	45	6	42	17	20	17	22	25	22	22	23	23	25	22	23	26	3	23	41	23	36	10	5	3	48	49	7	20	21	21	45	6	42	17	20
G3V858	G3V858	1	1	1		Xpo6		1	1	1	1	1	0	0	0	0	0	1	1	1	0	0	0	0	1	1	1	1	1	0	0	0	0	0	0	0	0	0	0	0	0	1	0	0	0	0	0	1	1
Q811V1;G3V877	Q811V1;G3V877	1;1	1;1	1;1		Lmx1b	;	2	1	1	1	0	0	0	0	1	0	0	0	0	0	0	0	0	0	0	0	0	0	1	1	1	1	1	1	1	0	1	0	0	0	0	0	0	0	1	0	0	0
Q66HP7;G3V886;Q925S8	Q66HP7;G3V886;Q925S8	1;1;1	1;1;1	1;1;1	ATP-dependent zinc metalloprotease YME1L1	Yme1l1	;;	3	1	1	1	1	1	1	0	0	0	1	1	1	1	1	1	1	0	1	1	1	0	0	0	0	0	0	0	0	0	0	0	0	0	1	1	1	0	0	0	1	1
G3V8A5;B5DFC1	G3V8A5;B5DFC1	14;12	14;12	14;12		Vps35	;	2	14	14	14	11	12	12	7	0	7	11	10	9	12	11	8	12	10	9	10	11	11	3	1	5	6	3	7	2	0	0	8	4	0	11	12	12	7	0	7	11	10
G3V8B0;P02564	G3V8B0;P02564	2;2	1;1	1;1	Myosin-7	Myh7	;	2	2	1	1	0	2	0	1	0	1	0	0	0	1	1	0	1	1	1	0	0	0	0	0	0	1	0	0	0	0	0	1	1	0	0	1	0	0	0	0	0	0
G3V8C3;P31000;G3V8Q2;P23565	G3V8C3;P31000	26;26;1;1	26;26;1;1	22;22;0;0	Vimentin	Vim	;	4	26	26	22	10	11	11	20	13	22	12	8	9	11	10	8	10	11	11	12	10	10	24	18	23	20	20	24	18	16	13	23	21	17	10	11	11	20	13	22	12	8
G3V8C4;Q9Z0W7;A3FM27;F1M9X4;A0A0G2JTB6;Q811Q2	G3V8C4;Q9Z0W7;A3FM27	9;8;7;1;1;1	9;8;7;1;1;1	9;8;7;1;1;1	Chloride intracellular channel protein;Chloride intracellular channel protein 4	Clic4	;;	6	9	9	9	7	7	7	6	3	6	7	8	7	7	8	7	7	8	8	7	7	6	5	2	3	5	5	6	6	1	3	6	4	0	7	7	7	6	3	6	7	8
G3V8D2;Q63425	G3V8D2;Q63425	1;1	1;1	1;1	Periaxin	Prx	;	2	1	1	1	0	0	0	0	0	0	0	0	0	0	0	0	1	0	0	0	0	0	0	0	0	0	0	0	0	0	0	0	0	0	0	0	0	0	0	0	0	0
G3V8D6;O70277	G3V8D6;O70277	1;1	1;1	1;1	Tripartite motif-containing protein 3	Trim3	;	2	1	1	1	1	1	0	0	0	0	1	1	1	0	1	1	0	1	1	1	1	1	0	0	0	0	0	0	0	0	0	0	0	0	1	1	0	0	0	0	1	1
G3V8G5;Q62638	G3V8G5;Q62638	2;2	2;2	2;2	Golgi apparatus protein 1	Glg1	;	2	2	2	2	0	0	0	1	0	0	0	0	0	0	0	0	0	0	0	0	0	0	0	0	0	1	0	0	0	0	0	2	1	0	0	0	0	1	0	0	0	0
G3V8K2	G3V8K2	1	1	1	Guanine nucleotide-binding protein subunit gamma	Gng3		1	1	1	1	0	0	1	0	0	0	0	1	1	0	1	1	0	1	0	0	0	0	0	0	0	0	0	0	0	0	0	0	0	0	0	0	1	0	0	0	0	1
G3V8L3;P48679;A0A0G2JTC5;P70482;Q6P6U3;A0A0G2K3R2;A0A1B0GWU9;D3ZLC1	G3V8L3;P48679;A0A0G2JTC5;P70482	30;29;20;19;14;14;13;1	30;29;20;19;14;14;13;1	29;28;19;18;13;13;12;0	Prelamin-A/C;Lamin-A/C	Lmna;C2.1	;;;	8	30	30	29	10	10	9	26	3	27	10	13	7	9	11	7	11	10	12	10	9	9	17	2	11	21	15	21	5	6	0	21	24	5	10	10	9	26	3	27	10	13
G3V8L9;P85125	G3V8L9;P85125	5;5	5;5	5;5	Polymerase I and transcript release factor	Ptrf	;	2	5	5	5	1	0	0	3	3	4	0	1	1	0	1	0	0	1	1	1	0	0	4	4	4	4	3	4	3	2	3	4	3	3	1	0	0	3	3	4	0	1
G3V8M0	G3V8M0	1	1	1		Mlph		1	1	1	1	0	0	0	0	0	0	0	0	0	0	0	0	0	0	0	0	0	0	0	1	0	0	0	0	0	0	0	0	0	0	0	0	0	0	0	0	0	0
G3V8R0	G3V8R0	1	1	1		RGD1311703		1	1	1	1	0	0	0	0	0	0	0	0	0	0	0	0	1	1	1	1	0	0	0	0	0	0	0	0	0	0	0	0	0	0	0	0	0	0	0	0	0	0
G3V8R1;Q9JI85	G3V8R1;Q9JI85	1;1	1;1	1;1	Nucleobindin-2;Nesfatin-1	Nucb2	;	2	1	1	1	0	0	0	1	0	1	0	0	0	0	0	0	0	0	0	0	0	0	1	1	1	1	1	1	1	0	0	1	0	0	0	0	0	1	0	1	0	0
G3V8R5;P15304;Q6T861;Q6AYV9	G3V8R5;P15304	5;5;1;1	5;5;1;1	5;5;1;1	Hormone-sensitive lipase	Lipe	;	4	5	5	5	0	0	0	0	0	0	0	0	0	0	0	0	0	0	0	0	0	0	2	3	4	0	0	0	0	0	0	0	0	0	0	0	0	0	0	0	0	0
Q5EB93;G3V8R7	Q5EB93;G3V8R7	4;4	4;4	4;4		Gatad2a	;	2	4	4	4	1	2	2	1	1	1	2	2	1	2	2	2	1	1	2	2	2	2	1	1	1	1	2	2	1	0	1	1	2	0	1	2	2	1	1	1	2	2
G3V8T0;P48965	G3V8T0;P48965	1;1	1;1	1;1	M-phase inducer phosphatase 1	Cdc25a	;	2	1	1	1	1	1	1	0	0	0	1	1	1	1	1	1	1	1	1	1	1	1	1	1	1	0	1	1	0	0	0	0	0	0	1	1	1	0	0	0	1	1
Q6P784;G3V8U8;O35854	Q6P784;G3V8U8;O35854	3;3;3	3;3;3	3;3;3	Branched-chain-amino-acid aminotransferase;Branched-chain-amino-acid aminotransferase, mitochondrial	Bcat2	;;	3	3	3	3	2	3	2	1	0	1	3	3	3	2	3	2	2	3	3	3	2	2	0	0	0	1	0	1	0	0	0	1	1	0	2	3	2	1	0	1	3	3
G3V8W3;Q8R415	G3V8W3;Q8R415	1;1	1;1	1;1	Prokineticin receptor 2	Prokr2	;	2	1	1	1	1	1	1	0	0	0	0	0	0	0	1	1	1	1	1	0	0	0	0	0	0	0	0	0	0	0	0	0	0	0	1	1	1	0	0	0	0	0
G3V8Y0	G3V8Y0	1	1	1		Gng13		1	1	1	1	1	1	1	0	0	0	1	1	1	1	1	1	1	1	0	1	1	1	0	0	1	0	0	0	0	0	0	0	0	0	1	1	1	0	0	0	1	1
G3V913;P42930	G3V913;P42930	15;14	15;14	14;13	Heat shock protein beta-1	Hspb1	;	2	15	15	14	2	1	1	11	8	11	1	2	2	0	1	1	0	1	0	1	2	1	12	10	7	11	12	7	11	5	9	12	10	4	2	1	1	11	8	11	1	2
G3V928	G3V928	15	15	15		Lrp1		1	15	15	15	0	0	0	6	3	9	0	0	0	0	0	0	0	0	0	0	0	0	5	2	3	7	7	7	2	7	2	8	6	4	0	0	0	6	3	9	0	0
Q4V8D2;G3V932	Q4V8D2;G3V932	1;1	1;1	1;1		Mageb18	;	2	1	1	1	0	0	0	0	0	0	0	0	0	0	0	0	0	0	0	0	0	0	1	1	1	1	0	1	1	0	0	0	0	0	0	0	0	0	0	0	0	0
G3V936;Q8VHF5;Q0QEL8	G3V936;Q8VHF5;Q0QEL8	12;11;6	12;11;6	12;11;6	Citrate synthase;Citrate synthase, mitochondrial	Cs	;;	3	12	12	12	9	9	6	5	1	6	8	9	10	9	7	9	7	10	9	9	9	9	8	6	9	6	4	5	5	1	4	6	9	2	9	9	6	5	1	6	8	9
G3V940;O89046;Q6P7R0	G3V940;O89046;Q6P7R0	3;3;2	3;3;2	3;3;2	Coronin;Coronin-1B	Coro1b	;;	3	3	3	3	2	2	2	1	0	1	2	2	1	2	1	0	2	2	0	1	1	2	0	0	0	2	1	2	0	0	0	2	2	0	2	2	2	1	0	1	2	2
G3V946;Q8K3E7	G3V946;Q8K3E7	2;1	2;1	2;1	Protein dpy-30 homolog	Dpy30	;	2	2	2	2	1	2	2	0	0	0	2	2	2	2	2	2	2	2	2	2	2	2	0	0	0	0	0	0	0	0	0	0	0	0	1	2	2	0	0	0	2	2
G3V960;P10868	G3V960;P10868	2;2	2;2	2;2	Guanidinoacetate N-methyltransferase	Gamt	;	2	2	2	2	1	0	1	0	0	0	0	1	0	1	0	1	1	0	1	1	1	1	0	1	1	0	0	1	0	1	1	0	0	0	1	0	1	0	0	0	0	1
G3V982	G3V982	1	1	1		Elmo2		1	1	1	1	1	1	1	0	0	0	1	1	1	1	1	0	1	1	0	1	1	1	0	0	0	0	0	0	0	0	0	0	0	0	1	1	1	0	0	0	1	1
Q5EBB0;G3V9A3;Q68FS0	Q5EBB0;G3V9A3;Q68FS0	3;3;3	1;1;1	1;1;1		LOC298795;Sfn	;;	3	3	1	1	2	2	2	3	3	3	2	2	2	2	2	2	2	2	2	2	2	2	3	3	2	3	3	3	3	1	3	3	3	3	0	0	0	1	1	1	0	0
G3V9E3;Q62736;A0A0G2JTV2	G3V9E3;Q62736;A0A0G2JTV2	15;15;14	15;15;14	15;15;14	Non-muscle caldesmon	Cald1	;;	3	15	15	15	2	1	3	15	1	15	2	2	2	3	2	2	1	3	3	1	3	2	7	0	5	12	9	14	5	1	1	15	14	2	2	1	3	15	1	15	2	2
G3V9G1;Q04400	G3V9G1;Q04400	1;1	1;1	1;1	Adenylate cyclase type 5	Adcy5	;	2	1	1	1	0	0	0	0	1	0	0	0	0	0	0	0	0	0	0	0	0	0	0	0	0	0	1	0	1	0	0	0	0	0	0	0	0	0	1	0	0	0
G3V9J1	G3V9J1	14	1	1		LOC297568		1	14	1	1	9	9	9	4	6	6	4	4	5	8	9	7	9	7	9	7	7	7	11	8	9	8	8	6	10	8	9	7	8	6	0	0	0	0	0	0	0	0
Q4QQV5;Q5XI82;G3V9L1	Q4QQV5;Q5XI82;G3V9L1	1;1;1	1;1;1	1;1;1		Tex2	;;	3	1	1	1	0	0	0	1	0	0	0	0	0	0	0	1	1	0	0	0	0	0	1	0	0	1	1	1	1	0	0	1	1	0	0	0	0	1	0	0	0	0
G3V9M6;Q9WUH8;Q9WUH9	G3V9M6;Q9WUH8	62;59;2	62;59;2	62;59;2		Fbn1	;	3	62	62	62	0	0	0	35	49	47	0	1	0	0	0	0	1	0	0	0	0	0	20	31	33	45	15	26	37	51	30	42	47	45	0	0	0	35	49	47	0	1
Q562A1;G3V9P4	Q562A1;G3V9P4	1;1	1;1	1;1		Fbxl3	;	2	1	1	1	1	1	1	0	0	0	1	1	1	1	1	1	1	0	0	1	1	0	0	0	0	0	0	0	0	0	0	0	0	0	1	1	1	0	0	0	1	1
Q62664;G3V9P5	Q62664;G3V9P5	1;1	1;1	1;1		rnCGM3;Psg19	;	2	1	1	1	0	0	0	0	0	0	0	0	0	0	0	0	0	0	0	0	0	0	0	0	0	0	0	1	0	0	0	0	0	0	0	0	0	0	0	0	0	0
G3V9R9;P36953;Q5BJP7	G3V9R9;P36953;Q5BJP7	11;11;9	11;11;9	10;10;8	Afamin	Afm	;;	3	11	11	10	2	1	2	2	1	1	0	1	0	2	1	3	3	2	2	0	0	0	7	7	6	5	7	10	5	2	7	3	6	0	2	1	2	2	1	1	0	1
G3V9U2;A0A0G2K642;P13437	G3V9U2;A0A0G2K642;P13437	16;15;15	16;15;15	16;15;15	3-ketoacyl-CoA thiolase, mitochondrial	Acaa2	;;	3	16	16	16	11	11	11	5	2	4	10	10	10	11	12	11	13	10	11	12	10	12	8	10	14	3	8	7	9	2	3	8	7	2	11	11	11	5	2	4	10	10
G3V9V9;Q62908;Q5U202	G3V9V9;Q62908;Q5U202	4;4;3	4;4;3	4;4;3	Cysteine and glycine-rich protein 2	Csrp2	;;	3	4	4	4	3	2	3	3	2	3	3	3	2	3	3	3	2	2	3	2	2	3	3	0	0	3	2	1	3	1	1	4	3	0	3	2	3	3	2	3	3	3
G3V9Y1;Q9JLT0;Q62707;Q62706;Q9R0H1	G3V9Y1;Q9JLT0	35;34;3;3;1	20;20;3;3;1	20;20;3;3;1	Myosin-10	Myh10	;	5	35	20	20	12	14	8	29	4	30	11	10	11	13	11	10	12	10	14	9	11	14	10	2	5	16	8	12	2	2	2	28	22	4	2	3	0	16	0	17	3	2
G3V9Y6	G3V9Y6	1	1	1		Nphp4		1	1	1	1	1	1	1	0	0	0	1	1	1	1	1	1	1	1	1	0	1	1	0	0	0	0	0	0	0	0	0	0	0	0	1	1	1	0	0	0	1	1
H6X2X0;H6X2W7;H6X2W5;H6X2W4;H6X2W3;H6X2W1;H6X2V9;H6X2V7;P48199;H6X2W6;H6X2V8;H6X2V4;H6X2V2;H6X2W2;H6X2W0;H6X2V3;Q7TMA9;A0A0G2K8V5	H6X2X0;H6X2W7;H6X2W5;H6X2W4;H6X2W3;H6X2W1;H6X2V9;H6X2V7;P48199;H6X2W6;H6X2V8;H6X2V4;H6X2V2;H6X2W2;H6X2W0;H6X2V3;Q7TMA9;A0A0G2K8V5	6;6;6;6;6;6;6;6;6;5;5;5;5;5;5;5;5;5	6;6;6;6;6;6;6;6;6;5;5;5;5;5;5;5;5;5	6;6;6;6;6;6;6;6;6;5;5;5;5;5;5;5;5;5	C-reactive protein	crp;Crp	;;;;;;;;;;;;;;;;;	18	6	6	6	3	3	3	3	4	3	3	3	3	3	3	3	4	3	3	3	3	2	4	6	4	5	6	5	4	1	5	3	4	3	3	3	3	3	4	3	3	3
I2FHN3;P07154	I2FHN3;P07154	2;2	2;2	2;2	Cathepsin L1;Procathepsin L;Cathepsin L1 heavy chain;Cathepsin L1 light chain	CatL;Ctsl	;	2	2	2	2	2	2	2	0	0	0	2	2	2	2	2	1	2	2	2	2	2	2	0	0	0	0	0	0	0	0	0	0	0	0	2	2	2	0	0	0	2	2
I6L9G6	I6L9G6	4	4	4		Tardbp		1	4	4	4	3	2	3	1	0	2	2	2	2	2	2	2	2	2	2	3	3	2	1	0	0	3	1	2	1	0	0	2	3	0	3	2	3	1	0	2	2	2
I7FKL4;Q5XFW1;I7EFB0;P02688	I7FKL4;Q5XFW1;I7EFB0;P02688	1;1;1;1	1;1;1;1	1;1;1;1	Myelin basic protein	Mbp	;;;	4	1	1	1	0	0	0	0	0	0	0	0	0	0	0	0	0	0	0	0	0	0	1	1	0	0	0	1	0	0	0	0	0	0	0	0	0	0	0	0	0	0
M0R3V3	M0R3V3	1	1	1		Tnfsf8		1	1	1	1	0	0	0	0	0	0	0	0	0	0	0	0	0	0	1	0	0	0	0	0	0	0	0	0	0	0	0	0	0	0	0	0	0	0	0	0	0	0
M0R3V4	M0R3V4	2	2	2		LOC501282		1	2	2	2	0	0	0	0	2	1	0	0	0	1	1	0	1	0	1	0	0	0	2	2	1	0	2	1	2	0	2	0	1	0	0	0	0	0	2	1	0	0
M0R3W5	M0R3W5	1	1	1		Zfp551		1	1	1	1	0	0	0	1	0	0	0	0	0	0	0	0	0	0	0	0	0	0	1	0	0	0	1	1	0	0	0	1	0	0	0	0	0	1	0	0	0	0
M0R490	M0R490	1	1	1		LOC102547059		1	1	1	1	0	1	0	0	0	0	0	0	0	1	0	0	0	1	0	0	1	1	0	0	0	0	0	0	0	0	0	0	0	0	0	1	0	0	0	0	0	0
M0R4B0	M0R4B0	1	1	1		LOC100910801		1	1	1	1	0	0	0	0	0	0	0	0	0	0	1	0	0	1	1	0	1	0	0	0	0	0	0	0	0	0	0	0	0	0	0	0	0	0	0	0	0	0
M0R4T9	M0R4T9	2	2	2	Histone acetyltransferase	Kat6b		1	2	2	2	0	0	0	1	2	2	0	0	0	0	0	0	0	0	0	0	0	0	0	0	0	0	1	0	2	0	1	1	0	0	0	0	0	1	2	2	0	0
M0R4V1	M0R4V1	1	1	1				1	1	1	1	0	0	0	1	0	1	0	0	0	0	0	0	0	0	0	0	0	0	1	0	0	1	1	1	0	0	0	1	1	0	0	0	0	1	0	1	0	0
M0R557	M0R557	3	3	3		Cmya5		1	3	3	3	0	0	0	1	0	0	0	0	0	0	0	0	0	1	0	0	0	0	0	0	0	0	0	0	1	1	1	0	0	0	0	0	0	1	0	0	0	0
M0R5H1	M0R5H1	1	1	1		Etl4		1	1	1	1	0	0	0	0	0	0	0	0	0	0	0	0	0	1	0	0	0	0	0	0	0	0	0	0	0	0	0	0	0	0	0	0	0	0	0	0	0	0
Q5BJ93;M0R5J4;P04764;Q5EB49;A0A0G2K4Y2;F1M9V3	Q5BJ93;M0R5J4;P04764;Q5EB49	23;23;23;21;1;1	23;23;23;21;1;1	19;19;19;18;1;0	Alpha-enolase	Eno1	;;;	6	23	23	19	19	21	19	11	9	9	20	19	18	19	20	19	17	20	18	16	18	17	15	14	15	13	13	13	17	10	12	11	9	8	19	21	19	11	9	9	20	19
M0R5Y8	M0R5Y8	4	1	1		RGD1565048		1	4	1	1	3	3	3	2	1	2	4	3	3	3	3	2	4	3	4	3	4	3	3	1	1	2	1	2	0	0	1	2	2	0	0	0	0	0	0	0	1	0
M0R623;Q99P77	M0R623;Q99P77	1;1	1;1	1;1	Nucleolar GTP-binding protein 1	Gtpbp4	;	2	1	1	1	1	1	1	0	0	0	1	1	0	1	1	1	1	1	1	1	1	0	0	0	0	0	0	0	0	0	0	0	0	0	1	1	1	0	0	0	1	1
M0R6D8	M0R6D8	1	1	1		Mnx1		1	1	1	1	0	0	0	0	0	0	0	0	0	0	0	0	0	0	0	1	0	0	1	0	0	0	0	0	0	0	0	0	0	0	0	0	0	0	0	0	0	0
M0R6J5	M0R6J5	1	1	1		Nom1		1	1	1	1	0	0	0	1	1	1	0	0	0	0	0	0	0	0	0	0	0	0	1	1	1	1	1	1	1	1	1	1	1	1	0	0	0	1	1	1	0	0
M0R6K0;P15800;Q5M7W9	M0R6K0;P15800;Q5M7W9	18;18;12	18;18;12	18;18;12	Laminin subunit beta-2	Lamb2	;;	3	18	18	18	0	2	0	13	3	14	0	0	0	0	2	0	0	0	1	0	0	1	1	0	2	7	3	5	0	3	0	14	11	8	0	2	0	13	3	14	0	0
M0R6L9;P02793;Q7TP54;M0R5T8;F1M5T1;M0R597;D4ADM5;M0RCS3	M0R6L9;P02793;Q7TP54;M0R5T8;F1M5T1;M0R597	3;3;3;2;2;2;1;1	3;3;3;2;2;2;1;1	3;3;3;2;2;2;1;1	Ferritin;Ferritin light chain 1;Protein FAM65B	RGD1560687;Ftl1;Fam65b;RGD1566189;LOC100359668;LOC100362384	;;;;;	8	3	3	3	2	2	2	0	3	0	0	1	1	1	1	2	1	0	1	2	1	0	2	1	2	1	0	2	1	1	2	0	0	0	2	2	2	0	3	0	0	1
M0R6R4	M0R6R4	2	1	0		Tshz2		1	2	1	0	1	0	0	0	0	0	0	0	0	0	0	0	0	0	0	0	0	1	0	0	0	0	0	0	0	0	0	0	0	0	0	0	0	0	0	0	0	0
M0R6R8	M0R6R8	1	1	1		Card14		1	1	1	1	0	0	0	0	0	0	0	0	0	0	0	0	0	0	0	0	0	0	0	0	0	0	0	0	0	0	0	0	0	1	0	0	0	0	0	0	0	0
M0R6S5	M0R6S5	1	1	1		Chsy3		1	1	1	1	1	0	0	0	0	0	0	0	0	0	1	0	0	0	0	0	0	1	0	0	0	0	0	0	0	0	0	0	0	0	1	0	0	0	0	0	0	0
M0R718;Q66H15	M0R718;Q66H15	1;1	1;1	1;1	Regulator of microtubule dynamics protein 3	LOC100911313;Rmdn3	;	2	1	1	1	1	1	1	0	0	0	1	1	1	1	1	1	1	1	1	1	1	1	0	0	0	0	0	0	0	0	0	0	0	0	1	1	1	0	0	0	1	1
M0R735;A0A0G2K9J1;Q7TP47;Q566E4	M0R735;A0A0G2K9J1;Q7TP47	5;3;3;1	5;3;3;1	5;3;3;1	Heterogeneous nuclear ribonucleoprotein Q	Syncrip	;;	4	5	5	5	2	2	1	4	0	4	3	3	2	2	2	2	1	1	3	1	2	1	4	1	3	5	2	4	3	0	0	4	5	0	2	2	1	4	0	4	3	3
M0R757;P62630;F1M6C2;P62632	M0R757;P62630;F1M6C2;P62632	16;16;13;8	16;16;13;8	16;16;13;8	Elongation factor 1-alpha;Elongation factor 1-alpha 1;Elongation factor 1-alpha 2	LOC100360413;Eef1a1;LOC100360150;Eef1a2	;;;	4	16	16	16	12	11	12	7	4	9	13	10	12	13	11	12	12	13	12	13	10	12	7	3	6	8	6	9	6	3	4	10	11	3	12	11	12	7	4	9	13	10
M0R764;M0R924	M0R764;M0R924	1;1	1;1	1;1		LOC100911427	;	2	1	1	1	0	0	0	1	0	1	0	0	0	0	0	0	0	0	0	0	0	0	0	0	0	1	0	1	0	0	0	1	1	0	0	0	0	1	0	1	0	0
M0R776;A0A0G2JZC3	M0R776;A0A0G2JZC3	2;1	2;1	2;1		Mrps36	;	2	2	2	2	0	0	0	1	2	1	0	0	0	0	0	0	0	0	0	0	0	0	1	2	1	1	2	2	2	2	1	1	1	1	0	0	0	1	2	1	0	0
M0R7D0	M0R7D0	1	1	1		Cdk15		1	1	1	1	0	0	0	0	0	0	0	0	0	0	0	0	0	0	1	0	0	0	0	0	0	0	0	0	0	0	0	0	0	0	0	0	0	0	0	0	0	0
M0RC12;M0R7D1;Q5XI01	M0RC12;M0R7D1;Q5XI01	1;1;1	1;1;1	1;1;1	La-related protein 7	Larp7	;;	3	1	1	1	0	0	0	0	1	0	0	0	0	0	0	0	0	0	0	0	0	0	0	1	1	1	1	1	1	1	1	0	0	1	0	0	0	0	1	0	0	0
M0R7G4;M0R7V3;B5DEK5	M0R7G4;M0R7V3	3;3;1	3;3;1	3;3;1		Apoo	;	3	3	3	3	2	2	2	0	0	0	2	2	2	3	2	2	3	2	2	3	2	2	1	1	1	0	0	0	1	0	0	0	0	0	2	2	2	0	0	0	2	2
M0R7P0;D3ZTK5;P61354	M0R7P0;D3ZTK5;P61354	2;1;1	2;1;1	1;1;1	60S ribosomal protein L27	LOC100912027;RGD1563835;Rpl27	;;	3	2	2	1	1	1	1	1	0	0	1	1	1	1	1	1	1	1	1	1	1	1	0	0	0	1	0	1	0	0	0	0	0	0	1	1	1	1	0	0	1	1
M0R7S5	M0R7S5	1	1	1		Plin4		1	1	1	1	0	0	0	1	0	1	0	0	0	0	0	0	0	0	0	0	0	0	1	0	0	1	0	0	0	1	0	1	1	0	0	0	0	1	0	1	0	0
M0R7U6	M0R7U6	2	2	2		Sowahc		1	2	2	2	1	1	1	0	0	0	0	1	2	1	1	0	2	0	1	1	0	1	1	0	0	0	0	0	0	0	0	0	1	0	1	1	1	0	0	0	0	1
M0R8G3	M0R8G3	1	1	1				1	1	1	1	0	0	0	0	0	0	0	0	0	0	0	0	0	0	0	0	0	0	0	0	0	0	1	0	0	0	0	0	0	0	0	0	0	0	0	0	0	0
M0R8J3	M0R8J3	2	2	2		Jmy		1	2	2	2	1	0	0	1	0	1	0	0	0	0	1	0	0	0	0	1	0	0	1	1	0	1	1	1	1	1	1	1	0	1	1	0	0	1	0	1	0	0
M0R8U1	M0R8U1	1	1	1		Dnah5		1	1	1	1	0	0	0	0	0	0	0	0	0	0	0	0	0	0	0	0	0	0	0	0	0	0	0	0	0	0	0	1	0	0	0	0	0	0	0	0	0	0
M0R915	M0R915	1	1	1		Naip6		1	1	1	1	1	1	1	0	0	0	1	0	0	1	1	0	1	1	1	1	1	1	0	0	1	0	0	0	0	0	0	0	0	0	1	1	1	0	0	0	1	0
M0R919	M0R919	2	2	2		Vbp1		1	2	2	2	0	1	0	1	0	0	0	0	0	0	0	1	1	0	1	1	0	0	0	0	0	0	0	0	0	0	0	0	1	0	0	1	0	1	0	0	0	0
M0R967	M0R967	1	1	1		LOC684107		1	1	1	1	1	0	0	0	0	0	1	1	1	1	1	1	1	1	0	1	1	1	0	0	0	0	0	0	0	0	0	0	0	0	1	0	0	0	0	0	1	1
M0R9A3	M0R9A3	1	1	1		LOC686411		1	1	1	1	0	0	0	0	0	0	0	0	0	0	0	0	0	0	0	0	0	0	0	0	0	0	0	0	1	0	0	0	0	0	0	0	0	0	0	0	0	0
M0R9C2	M0R9C2	1	1	1		LOC100910851		1	1	1	1	0	0	0	1	0	1	0	0	0	0	0	0	0	0	0	0	0	0	0	0	0	0	0	0	0	0	0	0	1	0	0	0	0	1	0	1	0	0
M0R9C5	M0R9C5	1	1	1		Ccdc160		1	1	1	1	1	1	1	1	0	0	1	1	1	1	1	0	1	1	1	1	1	0	0	0	0	0	0	0	0	0	0	1	0	0	1	1	1	1	0	0	1	1
M0R9I1	M0R9I1	1	1	1		Cenpo		1	1	1	1	0	0	0	0	0	0	1	0	0	0	0	0	0	0	0	0	0	0	0	0	0	0	0	0	0	0	0	0	0	0	0	0	0	0	0	0	1	0
M0R9J4	M0R9J4	3	1	1		Gnas		1	3	1	1	2	2	3	2	0	2	3	2	2	2	3	2	2	2	3	3	2	2	1	0	1	1	0	0	1	0	0	1	2	0	0	0	1	0	0	0	1	0
M0R9N9	M0R9N9	1	1	1		Mbtd1		1	1	1	1	0	0	0	0	0	0	0	0	0	1	0	0	0	0	0	0	0	0	0	0	0	0	0	0	0	0	0	0	0	0	0	0	0	0	0	0	0	0
M0RA26;Q71TY3;P24051	M0RA26;Q71TY3;P24051	2;2;1	2;2;1	2;2;1	40S ribosomal protein S27;40S ribosomal protein S27-like	LOC100362987;Rps27;Rps27l	;;	3	2	2	2	2	2	1	1	0	1	1	1	2	2	2	1	2	1	2	2	2	1	1	0	0	1	1	1	1	0	0	1	1	0	2	2	1	1	0	1	1	1
M0RAE4	M0RAE4	1	1	1		Ubxn6		1	1	1	1	0	0	0	1	0	1	0	0	0	0	0	0	0	0	0	0	0	0	0	0	0	1	0	0	0	0	0	1	1	0	0	0	0	1	0	1	0	0
M0RAI9	M0RAI9	1	1	1		Nelfcd		1	1	1	1	0	0	0	0	1	1	0	0	0	0	0	0	1	0	0	0	1	0	1	0	1	1	0	1	1	1	1	1	1	1	0	0	0	0	1	1	0	0
M0RAJ5	M0RAJ5	1	1	1		Prr14l		1	1	1	1	0	0	0	0	0	0	0	0	0	0	0	0	0	0	0	0	0	0	0	1	0	0	0	0	0	0	0	0	0	0	0	0	0	0	0	0	0	0
M0RAK2	M0RAK2	2	2	2		LOC684270		1	2	2	2	2	0	2	0	0	0	2	2	0	2	2	2	2	2	1	2	1	2	0	0	0	0	0	0	0	0	0	0	0	0	2	0	2	0	0	0	2	2
M0RAM5;P04041;Q6PDW8	M0RAM5;P04041;Q6PDW8	11;11;9	11;11;9	11;11;9	Glutathione peroxidase 1;Glutathione peroxidase	Gpx1	;;	3	11	11	11	8	9	9	6	4	5	9	10	10	8	9	9	9	8	8	9	10	9	3	3	2	5	3	4	4	3	4	6	5	1	8	9	9	6	4	5	9	10
M0RAT5	M0RAT5	1	1	1		Zfp560		1	1	1	1	0	0	0	0	0	0	0	0	0	0	0	0	0	0	0	0	0	0	0	1	0	1	0	0	1	0	0	0	0	0	0	0	0	0	0	0	0	0
M0RB24	M0RB24	1	1	1		Rgmb		1	1	1	1	1	1	1	0	0	0	1	1	1	1	1	1	1	1	1	1	1	1	0	0	0	0	0	0	0	0	0	0	0	0	1	1	1	0	0	0	1	1
M0RB67;Q6DGG0	M0RB67;Q6DGG0	1;1	1;1	1;1	Peptidyl-prolyl cis-trans isomerase D	Ppidl1;Ppid	;	2	1	1	1	0	0	0	0	0	0	0	0	0	0	0	0	0	0	0	0	0	0	0	0	0	0	0	1	0	0	0	0	0	0	0	0	0	0	0	0	0	0
M0RBD1	M0RBD1	1	1	1		RGD1560821		1	1	1	1	0	0	0	0	0	0	0	1	0	0	0	0	0	0	0	1	1	0	0	0	0	0	0	0	0	0	0	0	0	0	0	0	0	0	0	0	0	1
M0RBF1;M0RBJ7;P01026	M0RBF1;M0RBJ7;P01026	38;37;31	38;37;31	36;35;29	Complement C3;Complement C3 beta chain;C3-beta-c;Complement C3 alpha chain;C3a anaphylatoxin;Acylation stimulating protein;Complement C3b alpha chain;Complement C3c alpha chain fragment 1;Complement C3dg fragment;Complement C3g fragment;Complement C3d fragment;Complement C3f fragment;Complement C3c alpha chain fragment 2	C3	;;	3	38	38	36	15	20	19	24	17	13	14	13	11	16	15	21	17	18	20	19	12	15	32	25	25	23	24	29	23	15	23	24	27	18	15	20	19	24	17	13	14	13
M0RBK4	M0RBK4	1	1	1				1	1	1	1	0	0	0	0	0	0	0	0	0	0	0	0	0	0	0	0	0	0	0	1	0	0	0	1	0	0	0	0	0	0	0	0	0	0	0	0	0	0
M0RBW0	M0RBW0	1	1	1		Flg2		1	1	1	1	0	0	0	0	0	0	0	0	0	0	0	0	0	0	0	0	0	0	0	0	0	0	1	0	0	1	0	0	0	1	0	0	0	0	0	0	0	0
M0RC04	M0RC04	1	1	1		Ankmy1		1	1	1	1	1	1	1	0	0	0	0	1	1	1	0	1	1	1	0	1	1	1	1	1	1	0	0	1	0	0	0	1	0	0	1	1	1	0	0	0	0	1
M0RC54	M0RC54	2	2	2		Bod1l1		1	2	2	2	0	0	0	1	0	0	0	0	0	0	0	0	0	0	0	1	0	0	1	0	0	2	1	0	1	0	0	1	1	0	0	0	0	1	0	0	0	0
M0RC65	M0RC65	7	6	6		Cfl2		1	7	6	6	3	1	2	3	4	3	2	3	4	1	2	2	3	3	2	4	2	2	5	4	3	5	4	3	4	1	4	3	3	2	2	0	1	2	3	2	1	2
M0RC77	M0RC77	3	3	3	Kynurenine formamidase	Afmid		1	3	3	3	3	3	3	0	0	0	2	3	3	3	3	3	3	3	3	3	2	3	0	0	0	0	0	0	0	0	0	0	0	0	3	3	3	0	0	0	2	3
M0RC99	M0RC99	3	1	1	Ras-related protein Rab-5A	Rab5a		1	3	1	1	2	2	3	2	0	1	3	3	3	3	3	2	3	2	3	3	3	3	3	2	2	2	2	1	2	1	1	2	2	0	0	0	1	0	0	0	1	1
M0RCI4	M0RCI4	1	1	1		Slc16a9		1	1	1	1	1	1	1	0	0	0	1	1	1	1	1	1	1	1	1	1	1	1	0	0	0	0	0	0	0	0	0	0	0	0	1	1	1	0	0	0	1	1
M0RCM7;Q5EXX3	M0RCM7;Q5EXX3	2;2	2;2	2;2	Zinc finger and BTB domain-containing protein 38	Zbtb38	;	2	2	2	2	1	0	1	0	0	0	1	1	0	1	1	1	1	1	1	0	0	0	0	0	0	0	0	0	0	0	0	0	0	0	1	0	1	0	0	0	1	1
M0RCX1	M0RCX1	3	1	1				1	3	1	1	0	0	0	2	1	1	0	0	0	0	0	0	0	0	0	0	0	0	1	1	1	1	0	1	2	1	1	1	2	1	0	0	0	1	1	1	0	0
M0RCX5	M0RCX5	1	1	1		LOC102554588		1	1	1	1	0	0	0	0	0	0	0	0	0	0	0	0	0	0	0	0	1	1	0	0	0	0	0	0	0	0	0	0	0	0	0	0	0	0	0	0	0	0
M0RCY2;P62278	M0RCY2;P62278	2;2	2;2	2;2	40S ribosomal protein S13	LOC683961;Rps13	;	2	2	2	2	2	2	2	2	0	2	2	2	2	2	2	2	2	2	1	2	2	2	2	0	0	2	2	2	1	0	0	2	1	0	2	2	2	2	0	2	2	2
M0RD20;Q64537;A0A0G2K6H7	M0RD20;Q64537;A0A0G2K6H7	4;4;3	4;4;3	4;4;3	Calpain small subunit 1	Capns1	;;	3	4	4	4	0	0	1	2	2	2	0	0	0	0	0	1	0	0	0	0	0	0	2	2	3	3	3	3	3	1	3	2	2	1	0	0	1	2	2	2	0	0
M0RD54	M0RD54	1	1	1		RGD1564899		1	1	1	1	0	0	0	0	1	1	0	0	0	0	0	0	0	0	0	0	0	0	1	1	1	1	0	0	0	0	0	1	1	1	0	0	0	0	1	1	0	0
M0RD75;P62755	M0RD75;P62755	2;2	2;2	2;2	40S ribosomal protein S6	Rps6	;	2	2	2	2	2	2	2	0	0	0	2	2	2	2	2	2	2	2	2	1	2	2	1	0	0	0	0	0	0	0	0	0	0	0	2	2	2	0	0	0	2	2
M0RDA4	M0RDA4	1	1	1	Receptor protein-tyrosine kinase	Ephb4		1	1	1	1	0	0	0	1	0	1	0	0	0	0	0	0	0	0	0	0	0	0	1	0	0	1	1	0	1	0	0	1	1	0	0	0	0	1	0	1	0	0
M0RDH0;P13255	M0RDH0;P13255	2;2	2;2	2;2	Glycine N-methyltransferase	LOC100911564;Gnmt	;	2	2	2	2	2	2	2	0	0	0	2	2	2	1	1	1	2	2	2	2	2	2	0	0	0	0	0	0	0	0	0	0	0	0	2	2	2	0	0	0	2	2
M0RDJ4;Q63228	M0RDJ4;Q63228	3;3	3;3	3;3	Glia maturation factor beta	Gmfb	;	2	3	3	3	0	0	0	1	1	1	1	0	0	1	0	1	1	0	1	1	1	0	1	3	2	1	2	2	2	0	2	2	2	0	0	0	0	1	1	1	1	0
M0RDY0	M0RDY0	1	1	1		1700092M07Rik		1	1	1	1	0	0	0	0	0	0	0	0	0	0	0	0	0	0	0	0	0	0	0	0	0	0	0	0	0	0	1	0	0	0	0	0	0	0	0	0	0	0
O08557	O08557	15	15	14	N(G),N(G)-dimethylarginine dimethylaminohydrolase 1	Ddah1		1	15	15	14	13	13	13	5	5	6	13	13	13	13	12	11	12	12	14	12	12	14	6	5	2	9	3	7	5	2	4	8	3	2	13	13	13	5	5	6	13	13
O08590	O08590	21	2	2	Membrane primary amine oxidase	Aoc3		1	21	2	2	1	2	1	13	15	16	1	1	1	1	2	1	1	0	0	1	1	0	17	14	11	18	15	16	12	10	16	14	13	10	0	0	0	0	0	1	0	0
O08651	O08651	6	6	6	D-3-phosphoglycerate dehydrogenase	Phgdh		1	6	6	6	4	4	5	0	0	0	3	3	4	4	4	4	3	4	4	3	4	2	1	1	0	0	0	1	0	0	0	0	0	0	4	4	5	0	0	0	3	3
O08658	O08658	1	1	1	Nuclear pore complex protein Nup88	Nup88		1	1	1	1	0	0	0	1	0	0	0	0	0	0	0	0	0	0	0	0	0	0	1	0	0	1	0	0	0	0	0	0	1	0	0	0	0	1	0	0	0	0
O08727	O08727	1	1	1	Tumor necrosis factor receptor superfamily member 11B	Tnfrsf11b		1	1	1	1	1	1	1	1	0	1	1	1	1	1	1	1	1	1	1	1	1	1	1	0	0	1	0	1	0	0	0	1	1	0	1	1	1	1	0	1	1	1
Q505J5;O08835	Q505J5;O08835	2;2	2;2	2;2	Synaptotagmin-11	Syt11	;	2	2	2	2	1	1	1	1	0	0	1	1	0	1	1	1	1	2	1	1	1	1	1	0	0	1	1	1	1	0	1	1	1	0	1	1	1	1	0	0	1	1
O35077	O35077	16	16	15	Glycerol-3-phosphate dehydrogenase [NAD(+)], cytoplasmic	Gpd1		1	16	16	15	11	9	10	4	3	4	10	9	11	11	10	11	11	10	9	11	13	9	12	11	14	4	6	5	8	3	9	5	10	2	11	9	10	4	3	4	10	9
O35078;A0A0G2JUK6	O35078;A0A0G2JUK6	8;7	8;7	8;7	D-amino-acid oxidase	Dao	;	2	8	8	8	7	7	7	0	0	0	8	7	8	8	8	7	7	8	7	8	7	8	1	0	0	0	0	0	0	0	0	0	0	0	7	7	7	0	0	0	8	7
Q5M7X1;O35142;A0A0G2K0P9	Q5M7X1;O35142;A0A0G2K0P9	2;2;1	2;2;1	2;2;1	Coatomer subunit beta	Copb2	;;	3	2	2	2	1	1	1	1	0	1	1	1	1	1	1	1	1	1	0	1	2	1	1	0	0	1	0	1	0	0	0	1	1	0	1	1	1	1	0	1	1	1
O35244	O35244	10	10	10	Peroxiredoxin-6	Prdx6		1	10	10	10	8	8	8	3	4	3	10	10	10	9	9	9	10	9	9	10	8	9	4	3	5	4	3	4	5	3	4	4	4	1	8	8	8	3	4	3	10	10
O35264	O35264	2	2	2	Platelet-activating factor acetylhydrolase IB subunit beta	Pafah1b2		1	2	2	2	2	1	2	2	1	2	2	2	2	0	2	2	2	2	2	2	2	2	2	1	1	2	1	2	1	0	1	2	2	0	2	1	2	2	1	2	2	2
O35276	O35276	1	1	1	Neuropilin-2	Nrp2		1	1	1	1	0	0	0	0	0	0	0	0	0	1	0	0	1	0	0	0	0	0	0	0	0	0	0	0	0	0	0	0	0	0	0	0	0	0	0	0	0	0
O35303	O35303	2	2	2	Dynamin-1-like protein	Dnm1l		1	2	2	2	1	1	1	0	1	1	1	0	1	1	1	1	1	1	1	1	1	1	0	1	1	0	1	1	0	1	1	0	0	1	1	1	1	0	1	1	1	0
O35370	O35370	1	1	1		Thbd		1	1	1	1	0	0	0	0	0	0	1	0	0	0	0	0	0	0	0	1	1	1	0	0	0	0	0	0	0	0	0	0	0	0	0	0	0	0	0	0	1	0
O35509;A0A0G2JZR4;P62494	O35509;A0A0G2JZR4;P62494	9;8;7	9;8;7	9;8;7	Ras-related protein Rab-11B;Ras-related protein Rab-11A	Rab11b;Rab11a	;;	3	9	9	9	6	5	6	5	4	5	5	5	5	6	6	5	6	5	6	6	6	6	4	6	4	5	5	5	5	2	6	6	4	1	6	5	6	5	4	5	5	5
O35567	O35567	9	9	9	Bifunctional purine biosynthesis protein PURH;Phosphoribosylaminoimidazolecarboxamide formyltransferase;IMP cyclohydrolase	Atic		1	9	9	9	3	5	3	4	2	6	3	3	4	4	4	4	4	5	5	4	4	4	4	4	4	6	5	6	6	2	6	6	4	1	3	5	3	4	2	6	3	3
Q6AXN2;O35568	Q6AXN2;O35568	10;10	10;10	10;10	EGF-containing fibulin-like extracellular matrix protein 1	Efemp1	;	2	10	10	10	0	0	0	6	6	8	0	0	0	0	0	0	0	0	0	0	0	0	6	7	5	7	9	8	6	1	3	5	1	1	0	0	0	6	6	8	0	0
O35796	O35796	4	4	4	Complement component 1 Q subcomponent-binding protein, mitochondrial	C1qbp		1	4	4	4	2	2	2	2	0	2	2	2	2	2	2	2	2	2	2	2	2	2	3	3	3	2	3	3	2	0	2	3	3	0	2	2	2	2	0	2	2	2
O35812	O35812	1	1	1		Phex		1	1	1	1	0	0	1	0	0	0	0	0	0	0	0	0	1	1	1	0	0	0	0	0	0	0	0	0	0	0	0	0	0	0	0	0	1	0	0	0	0	0
O35814	O35814	3	3	3	Stress-induced-phosphoprotein 1	Stip1		1	3	3	3	1	1	1	2	0	3	1	1	1	2	1	0	2	1	0	1	1	1	1	1	2	2	2	1	1	0	1	2	2	0	1	1	1	2	0	3	1	1
O35816;Q80WA5	O35816;Q80WA5	1;1	1;1	1;1		Slc5a3	;	2	1	1	1	0	0	0	0	0	0	0	0	1	0	0	1	0	0	0	0	0	0	0	0	0	0	0	0	0	0	0	0	0	0	0	0	0	0	0	0	0	0
O35821	O35821	1	1	1	Myb-binding protein 1A	Mybbp1a		1	1	1	1	1	1	1	0	0	0	0	0	0	0	1	0	1	0	1	0	0	1	0	0	0	0	0	0	0	0	0	0	0	0	1	1	1	0	0	0	0	0
Q66MH4;O35923	Q66MH4;O35923	1;1	1;1	1;1	Breast cancer type 2 susceptibility protein homolog	Brca2	;	2	1	1	1	0	0	1	0	0	0	0	0	0	0	0	0	0	0	0	0	0	0	0	0	0	0	0	0	0	0	0	0	0	0	0	0	1	0	0	0	0	0
O35956;Q9QYA0	O35956	3;1	3;1	3;1	Solute carrier family 22 member 6	Slc22a6		2	3	3	3	2	2	2	0	0	0	2	3	2	2	2	2	2	2	2	2	2	2	0	0	0	0	0	0	0	0	0	0	0	0	2	2	2	0	0	0	2	3
O54838	O54838	1	1	1	Dual specificity protein phosphatase 5	Dusp5		1	1	1	1	0	0	0	0	0	0	0	1	0	0	0	0	0	0	0	0	0	0	1	0	0	1	0	0	0	0	0	0	0	0	0	0	0	0	0	0	0	1
W0UVG1;O55004	W0UVG1;O55004	3;3	3;3	3;3	Ribonuclease 4	Rnase4	;	2	3	3	3	0	1	2	1	2	0	0	0	1	0	1	0	0	1	2	1	1	1	3	1	1	2	1	1	2	1	1	2	1	0	0	1	2	1	2	0	0	0
O55096	O55096	2	2	2	Dipeptidyl peptidase 3	Dpp3		1	2	2	2	1	2	2	1	1	1	1	1	1	0	2	1	1	1	1	0	0	0	0	0	0	1	1	0	1	0	1	1	1	0	1	2	2	1	1	1	1	1
Q6IMX8;O55171;O88267;A0A0G2K7Z3;A1A5R4;D3ZIQ1;A0A0G2K4M8;D3ZSE3	Q6IMX8;O55171;O88267;A0A0G2K7Z3	9;9;6;5;2;2;2;1	9;9;6;5;2;2;2;1	9;9;6;5;2;2;2;1	Acyl-coenzyme A thioesterase 2, mitochondrial;Acyl-coenzyme A thioesterase 1	Acot2;Acot1	;;;	8	9	9	9	6	8	8	1	0	2	6	9	7	8	8	7	8	6	7	7	7	7	4	2	4	2	2	4	3	0	2	3	4	0	6	8	8	1	0	2	6	9
O70150	O70150	1	1	1	Calcium/calmodulin-dependent protein kinase type 1B	Pnck		1	1	1	1	0	0	0	0	1	0	0	0	0	0	0	0	0	0	0	0	0	0	0	0	0	0	0	0	0	0	1	0	0	0	0	0	0	0	1	0	0	0
O70490;A0A0G2JSN9;REV__Q8K3W5;REV__Q5XIN4	O70490;A0A0G2JSN9	16;15;1;1	16;15;1;1	16;15;1;1	Acyl-coenzyme A synthetase ACSM2, mitochondrial	Acsm2	;	4	16	16	16	12	13	12	0	0	0	15	14	14	13	13	14	13	14	14	14	15	13	0	0	0	0	0	1	0	0	1	0	0	0	12	13	12	0	0	0	15	14
Q9QX80;Q9Z0U8;O88311;Q9QX81;Q7M032	Q9QX80;Q9Z0U8;O88311;Q9QX81	3;3;3;3;1	3;3;3;3;1	3;3;3;3;1		Hnrnpab;alf-c1	;;;	5	3	3	3	3	3	2	2	0	2	2	3	3	3	3	3	3	2	3	2	3	1	3	0	3	3	2	3	2	1	0	2	1	0	3	3	2	2	0	2	2	3
O88328	O88328	1	1	1	Triosephosphate isomerase	LOC246267		1	1	1	1	0	0	1	1	0	0	0	0	0	0	1	1	0	1	1	1	0	0	0	0	0	0	1	0	1	0	0	0	1	0	0	0	1	1	0	0	0	0
O88656;Q6PCU9;D3ZXP7;Q99PD4	O88656	4;1;1;1	4;1;1;1	4;1;1;1	Actin-related protein 2/3 complex subunit 1B	Arpc1b		4	4	4	4	3	2	3	3	0	3	2	2	2	2	2	2	2	3	3	2	3	2	1	0	0	2	1	2	1	0	0	4	3	0	3	2	3	3	0	3	2	2
O88767;Q5BKC3	O88767;Q5BKC3	8;5	8;5	8;5	Protein deglycase DJ-1	Park7	;	2	8	8	8	5	6	6	2	2	4	5	5	5	6	5	4	5	6	4	6	6	8	6	3	4	6	5	4	4	1	5	5	1	2	5	6	6	2	2	4	5	5
O88867	O88867	2	2	2	Kynurenine 3-monooxygenase	Kmo		1	2	2	2	0	0	0	0	0	0	0	0	1	0	0	0	0	0	0	0	1	0	0	0	0	0	0	0	0	0	0	0	0	0	0	0	0	0	0	0	0	0
O88989	O88989	12	12	12	Malate dehydrogenase, cytoplasmic	Mdh1		1	12	12	12	12	12	11	10	7	10	12	10	12	12	11	12	12	12	12	12	11	11	12	9	11	10	8	9	10	5	8	10	10	3	12	12	11	10	7	10	12	10
O89035	O89035	10	10	10		Slc25a10		1	10	10	10	10	10	10	0	0	0	10	10	10	10	10	9	9	9	9	10	10	10	0	0	0	0	0	1	0	0	0	0	1	0	10	10	10	0	0	0	10	10
O89039	O89039	1	1	1	Atypical chemokine receptor 3	Ackr3		1	1	1	1	0	0	0	0	0	0	0	0	0	0	0	0	0	0	0	0	0	0	0	1	1	0	0	0	0	0	0	0	0	0	0	0	0	0	0	0	0	0
P00173	P00173	6	6	6	Cytochrome b5	Cyb5a		1	6	6	6	5	4	4	3	4	3	5	4	4	5	4	3	5	5	4	4	4	4	4	4	3	4	4	4	3	0	2	3	2	1	5	4	4	3	4	3	5	4
P00388	P00388	2	2	2	NADPH--cytochrome P450 reductase	Por		1	2	2	2	2	2	2	0	0	0	2	2	1	2	2	2	1	2	2	2	2	1	0	0	0	0	0	0	0	0	0	0	0	0	2	2	2	0	0	0	2	2
P00507	P00507	17	17	17	Aspartate aminotransferase, mitochondrial	Got2		1	17	17	17	15	16	17	6	0	8	16	15	15	16	16	14	15	16	17	15	16	15	4	3	6	6	6	5	5	0	4	8	6	0	15	16	17	6	0	8	16	15
P00731	P00731	1	1	1	Carboxypeptidase A1	Cpa1		1	1	1	1	0	0	0	0	0	0	0	0	0	1	0	0	0	0	0	0	0	0	0	0	0	0	0	0	0	0	0	0	0	0	0	0	0	0	0	0	0	0
Q6IN22;P00787	Q6IN22;P00787	9;9	9;9	9;9	Cathepsin B;Cathepsin B light chain;Cathepsin B heavy chain	Ctsb	;	2	9	9	9	7	7	7	1	2	1	8	6	7	9	7	5	7	8	6	8	8	7	4	2	1	4	3	2	3	2	4	1	2	2	7	7	7	1	2	1	8	6
P01015	P01015	2	2	2	Angiotensinogen;Angiotensin-1;Angiotensin-2;Angiotensin-3;Angiotensin-4;Angiotensin 1-9;Angiotensin 1-7;Angiotensin 1-5;Angiotensin 1-4	Agt		1	2	2	2	0	0	0	0	0	0	0	0	0	0	1	0	0	0	1	0	0	0	2	2	1	0	0	2	2	1	2	0	0	1	0	0	0	0	0	0	0	0
P01041	P01041	3	3	3	Cystatin-B	Cstb		1	3	3	3	2	3	3	2	2	2	0	2	1	3	3	2	2	2	2	3	1	2	3	2	2	1	2	2	2	0	2	2	1	1	2	3	3	2	2	2	0	2
P01836	P01836	4	1	1	Ig kappa chain C region, A allele			1	4	1	1	2	2	2	1	2	1	2	2	2	2	2	2	2	2	2	2	1	2	2	3	2	2	2	2	2	2	0	1	1	3	1	1	1	1	0	0	1	1
P02091;A0A0G2JSW3;CON__Q3SX09;CON__P02070;O88752	P02091;A0A0G2JSW3	19;17;2;1;1	19;17;2;1;1	6;6;0;0;0	Hemoglobin subunit beta-1	Hbb	;	5	19	19	6	12	11	13	11	15	11	12	13	12	13	12	15	13	13	11	12	11	12	15	14	12	14	14	13	16	12	18	12	14	12	12	11	13	11	15	11	12	13
P02454;A0A068F650	P02454	10;1	10;1	10;1	Collagen alpha-1(I) chain	Col1a1		2	10	10	10	1	1	1	4	6	6	1	0	1	1	0	0	1	1	1	0	0	0	6	5	7	7	3	6	6	3	3	6	6	6	1	1	1	4	6	6	1	0
P02625	P02625	2	2	2	Parvalbumin alpha	Pvalb		1	2	2	2	0	0	0	0	2	0	0	0	0	0	0	0	0	0	0	0	0	0	0	1	1	2	0	1	1	1	2	0	0	2	0	0	0	0	2	0	0	0
P02651;A0A0G2JVX7	P02651;A0A0G2JVX7	7;6	7;6	7;6	Apolipoprotein A-IV	Apoa4	;	2	7	7	7	2	2	2	3	4	3	3	3	5	2	0	1	2	2	2	5	2	1	4	5	2	6	4	6	3	0	2	1	1	0	2	2	2	3	4	3	3	3
P02680	P02680	7	7	7	Fibrinogen gamma chain	Fgg		1	7	7	7	4	2	3	0	1	1	2	2	1	3	1	3	2	2	3	4	1	1	2	1	3	0	1	3	3	4	1	1	2	2	4	2	3	0	1	1	2	2
P02696	P02696	3	3	3	Retinol-binding protein 1	Rbp1		1	3	3	3	3	3	2	0	0	0	3	3	3	3	3	2	3	3	3	0	3	3	1	1	0	1	1	1	1	0	0	0	1	0	3	3	2	0	0	0	3	3
P02761;Q9QWQ2	P02761;Q9QWQ2	12;11	1;1	1;1	Major urinary protein;15.5 kDa fatty acid-binding protein	LOC259246	;	2	12	1	1	11	11	11	0	4	0	11	11	11	11	11	11	11	10	11	6	8	10	6	8	5	2	3	4	6	2	9	2	0	2	1	1	1	0	0	0	1	1
P02767	P02767	8	8	8	Transthyretin	Ttr		1	8	8	8	4	4	4	3	8	2	2	2	3	3	3	4	4	4	1	2	1	0	5	5	5	5	4	4	6	6	6	4	4	5	4	4	4	3	8	2	2	2
P02770;A0A0G2JSH5	P02770;A0A0G2JSH5	46;45	46;45	42;41	Serum albumin	Alb	;	2	46	46	42	37	36	35	36	37	35	34	35	32	40	38	37	37	36	37	37	33	34	41	41	40	39	41	40	42	35	37	37	37	29	37	36	35	36	37	35	34	35
Q7M082;Q53Z83;P02803	Q7M082;Q53Z83;P02803	1;1;1	1;1;1	1;1;1	Metallothionein;Metallothionein-1	Mt1f;Mt1	;;	3	1	1	1	1	1	0	0	0	0	1	1	1	1	1	0	1	1	1	1	1	0	0	0	0	0	0	1	0	0	1	0	0	0	1	1	0	0	0	0	1	1
Q63144;P04166	Q63144;P04166	1;1	1;1	1;1	Cytochrome b5 type B	Cyb5b	;	2	1	1	1	1	0	0	0	0	0	1	1	1	1	0	1	0	1	0	1	1	1	0	0	0	0	0	0	0	0	0	0	0	0	1	0	0	0	0	0	1	1
P04176;Q6AYW2	P04176;Q6AYW2	13;12	13;12	13;12	Phenylalanine-4-hydroxylase	Pah	;	2	13	13	13	11	13	12	0	0	0	13	12	13	10	11	11	10	12	13	13	13	12	0	0	0	0	0	0	0	1	0	0	0	0	11	13	12	0	0	0	13	12
P04182	P04182	16	16	16	Ornithine aminotransferase, mitochondrial	Oat		1	16	16	16	14	14	14	4	0	2	15	15	15	15	14	13	14	14	15	15	15	16	2	0	1	3	2	2	2	0	1	3	5	0	14	14	14	4	0	2	15	15
Q6P6G9;Q5I0M7;P04256	Q6P6G9;Q5I0M7;P04256	4;4;4	4;4;4	2;2;2	Heterogeneous nuclear ribonucleoprotein A1;Heterogeneous nuclear ribonucleoprotein A1, N-terminally processed	Hnrnpa1;Hnrpa1	;;	3	4	4	2	1	3	2	2	0	3	1	2	2	0	3	2	1	2	2	0	0	3	2	1	0	1	2	2	0	0	1	2	2	0	1	3	2	2	0	3	1	2
Q68FY4;P04276	Q68FY4;P04276	10;10	10;10	10;10	Vitamin D-binding protein	Gc	;	2	10	10	10	5	6	7	5	4	4	3	4	4	6	5	6	4	6	4	5	2	4	9	5	5	8	8	8	9	5	7	6	7	3	5	6	7	5	4	4	3	4
P04633;M0R8W3	P04633;M0R8W3	12;6	12;6	12;6	Mitochondrial brown fat uncoupling protein 1	Ucp1;LOC100909612	;	2	12	12	12	0	0	0	2	4	7	0	0	0	0	0	0	0	0	0	0	0	0	8	11	11	0	2	0	4	1	5	7	7	3	0	0	0	2	4	7	0	0
P04636;Q0QF43	P04636;Q0QF43	14;12	14;12	14;12	Malate dehydrogenase, mitochondrial;Malate dehydrogenase	Mdh2	;	2	14	14	14	14	14	14	8	6	9	13	13	14	13	12	14	13	14	14	14	11	14	11	13	12	8	9	9	12	6	10	10	10	1	14	14	14	8	6	9	13	13
P04638	P04638	3	3	3	Apolipoprotein A-II;Proapolipoprotein A-II	Apoa2		1	3	3	3	0	0	0	0	2	0	0	0	0	0	0	0	0	0	0	0	0	0	2	2	2	1	1	1	3	1	1	0	0	1	0	0	0	0	2	0	0	0
P04639	P04639	9	9	9	Apolipoprotein A-I;Proapolipoprotein A-I	Apoa1		1	9	9	9	5	5	6	7	5	6	6	5	5	6	6	6	4	5	5	5	5	5	7	5	4	6	9	8	7	1	6	7	7	3	5	5	6	7	5	6	6	5
P04762	P04762	23	23	23	Catalase	Cat		1	23	23	23	23	22	22	4	2	3	20	21	21	21	22	19	20	23	20	20	23	19	8	6	14	7	2	10	6	3	5	4	8	2	23	22	22	4	2	3	20	21
P04785	P04785	15	15	15	Protein disulfide-isomerase	P4hb		1	15	15	15	11	12	12	9	7	9	12	11	11	12	11	11	13	12	11	13	12	12	13	9	8	10	12	11	12	5	9	13	11	4	11	12	12	9	7	9	12	11
P04797;M0R590;D3ZGY4;M0R660;Q0QEU1;E9PTV9;E9PTN6;A0A0G2K7M1;P97617;F1LU03;D3ZWV2;F1LUV3;Q8K4T8;F1M269;B1WBQ8;Q9ESV6	P04797;M0R590;D3ZGY4;M0R660;Q0QEU1	15;14;14;13;10;7;6;6;3;2;2;2;1;1;1;1	15;14;14;13;10;7;6;6;3;2;2;2;1;1;1;1	11;10;10;9;9;4;3;4;3;2;2;2;1;1;1;1	Glyceraldehyde-3-phosphate dehydrogenase	Gapdh;LOC685186;Gapdh-ps2;RGD1565368;GAPDH	;;;;	16	15	15	11	14	15	15	7	4	4	15	14	15	15	15	15	13	13	15	15	14	14	8	3	4	7	7	5	8	6	7	8	7	5	14	15	15	7	4	4	15	14
Q45QN0;P04897;Q5EEY4;Q5EEY3	Q45QN0;P04897;Q5EEY4	10;10;7;3	10;10;7;3	6;6;5;3	Guanine nucleotide-binding protein G(i) subunit alpha-2	Gnai2	;;	4	10	10	6	4	4	4	9	3	4	3	5	7	5	5	5	3	4	6	5	7	6	5	4	5	8	8	6	4	2	2	7	5	3	4	4	4	9	3	4	3	5
Q4FZZ3;P04903	Q4FZZ3;P04903	9;9	1;1	1;1	Glutathione S-transferase;Glutathione S-transferase alpha-2	Gsta5;Gsta2	;	2	9	1	1	8	7	8	0	3	1	8	9	7	8	8	7	8	8	7	8	7	8	2	2	2	2	1	3	2	2	3	1	0	1	1	0	1	0	0	0	1	1
P05065;Q6AY07	P05065;Q6AY07	16;9	15;8	14;7	Fructose-bisphosphate aldolase A;Fructose-bisphosphate aldolase	Aldoa;Aldoart2	;	2	16	15	14	10	9	8	10	6	10	9	10	11	10	10	8	9	9	12	10	10	9	8	7	9	11	8	11	8	6	6	9	11	3	9	8	7	10	6	10	8	9
P05197;Q8K1G4;Q5EB83;F1LM66	P05197	25;10;1;1	25;10;1;1	25;10;1;1	Elongation factor 2	Eef2		4	25	25	25	17	18	21	15	2	14	20	18	21	18	19	19	17	21	19	20	18	19	11	1	9	12	8	14	9	4	4	15	13	2	17	18	21	15	2	14	20	18
P05370	P05370	3	3	3	Glucose-6-phosphate 1-dehydrogenase	G6pdx		1	3	3	3	0	1	0	2	0	2	0	0	1	0	0	0	0	1	0	0	1	1	2	1	2	3	1	1	1	1	1	3	2	0	0	1	0	2	0	2	0	0
P05544;A0A0G2JXK5;P09005	P05544;A0A0G2JXK5	17;16;6	2;1;2	1;0;1	Serine protease inhibitor A3L	Serpina3l	;	3	17	2	1	6	6	7	5	4	5	7	5	5	8	4	6	5	6	4	5	2	2	12	12	8	10	9	9	12	5	7	10	11	7	0	1	1	1	0	1	1	0
P05545	P05545	15	10	3	Serine protease inhibitor A3K	Serpina3k		1	15	10	3	3	3	4	4	4	7	6	3	3	5	2	6	6	3	3	2	2	1	8	10	8	6	10	8	9	4	8	9	7	7	2	1	3	4	3	6	4	2
P05708;M0RAQ6	P05708;M0RAQ6	7;5	7;5	6;4	Hexokinase-1;Hexokinase	Hk1	;	2	7	7	6	2	4	4	5	0	5	1	3	3	4	3	4	5	4	2	3	4	3	2	0	0	5	3	3	2	0	0	6	4	0	2	4	4	5	0	5	1	3
P05712;F1LP82;Q3B7V5	P05712;F1LP82	5;4;2	5;4;2	5;4;2	Ras-related protein Rab-2A	Rab2a	;	3	5	5	5	3	3	3	3	2	2	1	1	3	2	2	2	2	1	3	1	1	2	1	2	2	2	3	3	3	0	3	4	3	0	3	3	3	3	2	2	1	1
P05942	P05942	3	3	3	Protein S100-A4	S100a4		1	3	3	3	1	1	1	3	2	3	1	1	1	1	1	1	1	1	2	2	1	1	3	3	2	3	3	3	3	1	2	3	3	1	1	1	1	3	2	3	1	1
P06214	P06214	6	6	6	Delta-aminolevulinic acid dehydratase	Alad		1	6	6	6	4	5	6	0	0	0	5	5	6	4	3	5	4	6	6	5	5	6	0	0	2	0	0	0	0	0	1	0	0	0	4	5	6	0	0	0	5	5
P06302;Q63453;Q63452	P06302	5;1;1	5;1;1	5;1;1	Prothymosin alpha;Prothymosin alpha, N-terminally processed;Thymosin alpha	Ptma		3	5	5	5	0	0	0	4	5	4	0	0	0	0	0	0	0	0	0	0	0	0	4	5	5	4	4	5	5	3	5	3	3	3	0	0	0	4	5	4	0	0
P06685;P06687;Q64608;Q5PQV3;Q64541;A0A0G2JWS9;F1LRK1;G3V8S4;P09626;P54708	P06685	35;13;11;6;6;3;3;3;3;3	35;13;11;6;6;3;3;3;3;3	21;0;9;0;0;0;0;0;0;0	Sodium/potassium-transporting ATPase subunit alpha-1	Atp1a1		10	35	35	21	34	30	32	11	1	12	30	32	31	32	32	31	33	32	32	33	34	33	10	4	7	14	8	10	5	6	3	8	10	4	34	30	32	11	1	12	30	32
Q8K571;P06757;A0A0G2JW98;Q64564	Q8K571;P06757;A0A0G2JW98	6;6;4;2	6;6;4;2	6;6;4;2	Alcohol dehydrogenase 1	Adh1	;;	4	6	6	6	3	3	3	2	0	0	3	4	4	4	3	5	2	4	2	3	2	4	1	1	0	1	2	2	1	1	0	2	0	0	3	3	3	2	0	0	3	4
P06761	P06761	22	20	20	78 kDa glucose-regulated protein	Hspa5		1	22	20	20	16	18	18	11	6	14	19	18	16	17	17	15	16	17	19	14	12	18	13	13	17	13	15	14	13	9	11	15	13	12	14	16	16	10	4	12	17	16
P06765	P06765	2	2	2	Platelet factor 4	Pf4		1	2	2	2	0	0	0	1	0	0	0	0	0	0	0	0	0	0	0	0	0	0	2	0	0	0	2	0	2	0	0	2	2	0	0	0	0	1	0	0	0	0
P06907;Q5NSW3	P06907;Q5NSW3	4;2	4;2	4;2	Myelin protein P0	Mpz	;	2	4	4	4	0	0	0	2	0	2	0	0	0	0	0	0	0	0	0	0	0	0	4	1	1	1	1	4	0	0	0	0	0	0	0	0	0	2	0	2	0	0
P07150	P07150	18	18	18	Annexin A1	Anxa1		1	18	18	18	9	9	10	15	9	15	7	5	9	8	9	8	8	7	9	8	9	8	13	12	7	15	16	13	18	9	13	16	16	9	9	9	10	15	9	15	7	5
P07151	P07151	2	2	2	Beta-2-microglobulin	B2m		1	2	2	2	1	0	1	0	1	1	1	1	0	1	1	2	0	1	1	1	1	0	1	1	1	0	1	1	1	1	1	1	1	1	1	0	1	0	1	1	1	1
P07171;P47728	P07171	13;1	13;1	13;1	Calbindin	Calb1		2	13	13	13	12	12	13	0	0	1	13	12	13	11	13	12	13	12	13	13	13	13	0	0	0	0	0	1	0	0	0	0	0	0	12	12	13	0	0	1	13	12
P07314;M0R8W8	P07314;M0R8W8	10;8	10;8	10;8	Gamma-glutamyltranspeptidase 1;Gamma-glutamyltranspeptidase 1 heavy chain;Gamma-glutamyltranspeptidase 1 light chain	Ggt1	;	2	10	10	10	10	10	10	0	0	0	10	9	9	9	10	10	10	10	9	9	9	10	1	1	0	0	0	2	0	0	3	1	0	0	10	10	10	0	0	0	10	9
P07323	P07323	4	1	1	Gamma-enolase	Eno2		1	4	1	1	3	3	3	1	1	1	3	3	3	3	3	3	3	3	3	2	3	3	4	2	1	4	2	2	4	1	3	2	3	1	0	0	0	0	0	0	0	0
P07335	P07335	9	9	9	Creatine kinase B-type	Ckb		1	9	9	9	6	7	6	3	1	4	7	7	6	6	6	6	7	7	7	7	7	7	6	4	4	3	5	4	7	1	4	5	3	2	6	7	6	3	1	4	7	7
P07340;A0A096MJI9	P07340;A0A096MJI9	7;4	7;4	7;4	Sodium/potassium-transporting ATPase subunit beta-1	Atp1b1	;	2	7	7	7	7	7	7	3	1	4	7	7	7	7	7	7	7	7	7	7	7	7	2	0	0	3	1	3	4	2	1	4	1	1	7	7	7	3	1	4	7	7
P07379	P07379	22	22	22	Phosphoenolpyruvate carboxykinase, cytosolic [GTP]	Pck1		1	22	22	22	16	16	12	0	0	0	19	20	21	20	17	18	13	13	14	19	19	16	3	2	4	1	0	2	0	0	1	0	0	0	16	16	12	0	0	0	19	20
P07483	P07483	5	5	5	Fatty acid-binding protein, heart	Fabp3		1	5	5	5	5	5	5	0	2	1	5	4	4	5	5	4	5	5	5	5	5	5	1	3	4	0	1	1	2	1	3	0	0	2	5	5	5	0	2	1	5	4
Q6LDS4;P07632;Q6PEC5	Q6LDS4;P07632;Q6PEC5	5;5;4	5;5;4	5;5;4	Superoxide dismutase [Cu-Zn]	Sod1	;;	3	5	5	5	5	5	5	4	5	4	5	5	5	5	4	5	5	4	5	5	5	5	4	4	4	4	4	4	4	5	4	4	4	2	5	5	5	4	5	4	5	5
P07633	P07633	10	1	1	Propionyl-CoA carboxylase beta chain, mitochondrial	Pccb		1	10	1	1	5	9	7	0	0	1	8	9	9	8	7	7	6	8	9	10	8	8	3	2	3	1	1	1	0	0	0	2	3	0	1	1	1	0	0	0	1	1
P07687;F1LTS8	P07687	9;4	9;4	9;4	Epoxide hydrolase 1	Ephx1		2	9	9	9	7	5	7	2	0	2	8	9	8	7	5	6	5	6	5	6	9	8	2	1	2	4	2	2	1	0	0	2	2	0	7	5	7	2	0	2	8	9
P07756	P07756	2	2	2	Carbamoyl-phosphate synthase [ammonia], mitochondrial	Cps1		1	2	2	2	1	1	1	1	0	1	0	0	0	0	1	1	1	1	0	1	1	0	1	0	1	1	0	1	0	0	0	1	1	0	1	1	1	1	0	1	0	0
P07895;C8CHS6	P07895	7;1	7;1	7;1	Superoxide dismutase [Mn], mitochondrial	Sod2		2	7	7	7	5	5	5	3	1	2	6	5	6	5	5	5	5	6	6	5	6	4	4	2	2	4	2	4	4	0	2	4	5	0	5	5	5	3	1	2	6	5
P07896	P07896	15	15	15	Peroxisomal bifunctional enzyme;Enoyl-CoA hydratase/3,2-trans-enoyl-CoA isomerase;3-hydroxyacyl-CoA dehydrogenase	Ehhadh		1	15	15	15	12	12	11	0	0	0	14	13	13	10	13	11	8	11	11	13	13	11	0	0	0	1	0	0	0	0	0	0	0	0	12	12	11	0	0	0	14	13
P07943	P07943	10	10	9	Aldose reductase	Akr1b1		1	10	10	9	1	2	2	7	4	6	1	3	3	3	2	1	1	4	2	2	1	2	7	7	5	10	8	8	8	2	10	7	8	2	1	2	2	7	4	6	1	3
P08009	P08009	10	1	0	Glutathione S-transferase Yb-3	Gstm3		1	10	1	0	5	4	5	6	6	7	7	6	5	4	5	4	3	7	6	6	5	4	5	5	4	9	9	8	8	4	7	5	7	1	0	0	1	1	1	1	1	0
P08050	P08050	2	2	2	Gap junction alpha-1 protein	Gja1		1	2	2	2	0	0	0	2	1	1	0	0	0	0	0	0	0	0	0	0	0	0	1	1	1	1	1	1	1	1	1	1	1	0	0	0	0	2	1	1	0	0
P08461	P08461	11	11	11	Dihydrolipoyllysine-residue acetyltransferase component of pyruvate dehydrogenase complex, mitochondrial	Dlat		1	11	11	11	4	7	8	5	0	6	5	7	7	4	8	7	8	8	7	6	7	6	5	4	9	2	2	4	5	0	3	7	8	0	4	7	8	5	0	6	5	7
Q5RK05;P08494	Q5RK05;P08494	2;2	2;2	2;2	Matrix Gla protein	Mgp	;	2	2	2	2	0	0	0	2	2	2	0	0	0	1	0	0	0	0	0	0	0	0	2	2	2	2	2	2	2	2	2	2	1	2	0	0	0	2	2	2	0	0
Q45QM8;P08753	Q45QM8;P08753	6;6	3;3	3;3	Guanine nucleotide-binding protein G(k) subunit alpha	Gnai3	;	2	6	3	3	3	2	2	4	0	1	2	3	5	4	3	3	3	3	2	3	3	2	2	0	1	4	2	3	2	0	0	2	2	0	2	1	1	2	0	1	1	2
P08934	P08934	1	1	1	Kininogen-1;Kininogen-1 heavy chain;Bradykinin;Kininogen-1 light chain	Kng1		1	1	1	1	0	0	0	0	0	0	0	0	0	0	0	0	0	0	0	0	0	0	0	1	1	0	1	0	1	0	0	0	0	0	0	0	0	0	0	0	0	0
P09034	P09034	19	19	19	Argininosuccinate synthase	Ass1		1	19	19	19	18	18	16	0	0	0	17	17	17	16	17	17	18	18	17	19	19	17	3	0	1	2	0	2	0	0	1	0	0	0	18	18	16	0	0	0	17	17
Q6LCA5;P09456	Q6LCA5;P09456	2;2	2;2	2;2	cAMP-dependent protein kinase type I-alpha regulatory subunit;cAMP-dependent protein kinase type I-alpha regulatory subunit, N-terminally processed	Prkar1a	;	2	2	2	2	1	1	1	2	0	2	0	1	1	1	0	1	1	1	1	0	1	0	0	0	0	2	2	2	2	0	0	2	2	0	1	1	1	2	0	2	0	1
P09495;A0A0G2K2G8	P09495;A0A0G2K2G8	13;11	5;3	5;3	Tropomyosin alpha-4 chain	Tpm4	;	2	13	5	5	6	6	7	10	5	11	6	6	6	6	8	7	6	8	8	7	7	8	9	9	9	10	10	10	10	4	8	10	10	6	2	2	3	3	0	4	2	2
P09527;A0A0G2K930	P09527;A0A0G2K930	10;9	10;9	10;9	Ras-related protein Rab-7a	Rab7a	;	2	10	10	10	7	8	8	4	5	6	5	6	8	7	6	8	8	7	8	7	6	7	5	5	4	6	8	6	7	3	5	6	5	2	7	8	8	4	5	6	5	6
P09606	P09606	11	11	11	Glutamine synthetase	Glul		1	11	11	11	8	8	9	3	1	1	6	9	8	8	9	8	8	8	7	7	8	8	4	2	5	2	1	4	2	0	3	1	4	0	8	8	9	3	1	1	6	9
P09650	P09650	5	5	5	Mast cell protease 1	Mcpt1		1	5	5	5	0	0	0	3	5	3	0	0	0	0	0	0	1	0	0	0	0	0	3	0	2	3	4	3	5	3	1	3	3	1	0	0	0	3	5	3	0	0
P09810	P09810	1	1	1	Tryptophan 5-hydroxylase 1	Tph1		1	1	1	1	0	0	0	0	0	0	0	0	0	0	0	0	0	0	0	0	0	0	0	0	0	0	1	0	0	0	0	0	0	0	0	0	0	0	0	0	0	0
P09811	P09811	3	1	1	Glycogen phosphorylase, liver form	Pygl		1	3	1	1	2	1	1	2	1	2	2	2	2	1	1	1	2	2	2	2	2	1	0	0	2	2	1	2	2	1	1	1	2	1	1	1	1	0	0	0	1	1
P09812	P09812	4	3	2	Glycogen phosphorylase, muscle form	Pygm		1	4	3	2	1	1	0	2	1	1	1	2	1	1	0	1	2	2	1	1	1	0	0	0	2	2	0	2	1	1	1	2	3	1	0	1	0	1	0	0	0	1
P09895	P09895	1	1	1	60S ribosomal protein L5	Rpl5		1	1	1	1	1	1	1	1	0	1	1	1	1	1	1	1	1	1	1	1	1	1	0	0	0	0	0	1	0	0	0	0	1	0	1	1	1	1	0	1	1	1
P0C2N5	P0C2N5	2	2	2	Histone-lysine N-methyltransferase SUV420H1	Suv420h1		1	2	2	2	0	0	0	0	0	0	0	0	0	0	0	0	0	0	0	0	0	0	1	1	1	0	0	0	1	1	1	0	1	0	0	0	0	0	0	0	0	0
P0DMW1;P0DMW0	P0DMW1;P0DMW0	17;17	14;14	11;11	Heat shock 70 kDa protein 1B;Heat shock 70 kDa protein 1A	Hspa1a	;	2	17	14	11	4	3	5	13	5	10	6	6	7	6	7	5	6	4	4	7	5	5	14	4	6	15	10	8	10	5	4	15	14	5	1	0	2	11	2	7	3	3
P0DN35	P0DN35	1	1	1				1	1	1	1	1	1	1	1	0	0	1	1	1	1	1	1	1	1	1	1	1	1	1	1	1	0	0	0	1	0	1	1	1	0	1	1	1	1	0	0	1	1
P10111;A0A0G2K1P0;A0A0G2K2E4;M0RCZ9	P10111;A0A0G2K1P0;A0A0G2K2E4	11;9;8;3	11;9;8;3	11;9;8;3	Peptidyl-prolyl cis-trans isomerase A;Peptidyl-prolyl cis-trans isomerase A, N-terminally processed	Ppia	;;	4	11	11	11	9	9	9	8	10	8	10	9	10	9	9	9	9	9	9	11	10	9	9	9	9	9	9	8	11	8	9	9	9	8	9	9	9	8	10	8	10	9
Q6P743;P10760	Q6P743;P10760	13;13	13;13	13;13	Adenosylhomocysteinase	Ahcy	;	2	13	13	13	13	12	10	7	0	4	11	13	12	13	13	10	11	11	12	12	12	11	6	0	3	7	5	3	3	0	0	6	5	0	13	12	10	7	0	4	11	13
P10818	P10818	3	3	3	Cytochrome c oxidase subunit 6A1, mitochondrial	Cox6a1		1	3	3	3	2	2	2	0	0	0	2	2	2	2	2	2	2	2	3	2	1	1	0	0	0	0	0	0	0	0	0	0	0	0	2	2	2	0	0	0	2	2
P10860;Q7TPI5	P10860	20;4	20;4	20;4	Glutamate dehydrogenase 1, mitochondrial	Glud1		2	20	20	20	20	18	18	10	1	10	20	20	18	19	19	18	20	19	18	19	20	18	5	4	8	9	7	7	6	1	6	11	8	0	20	18	18	10	1	10	20	20
P10888	P10888	9	9	9	Cytochrome c oxidase subunit 4 isoform 1, mitochondrial	Cox4i1		1	9	9	9	8	8	7	3	2	3	8	8	8	7	6	6	8	6	7	7	7	8	3	4	5	3	2	4	3	1	4	3	5	0	8	8	7	3	2	3	8	8
P10959;D3ZGK7	P10959;D3ZGK7	9;8	8;7	2;1	Carboxylesterase 1C;Carboxylic ester hydrolase	Ces1c	;	2	9	8	2	2	3	3	5	8	5	3	3	2	2	3	2	5	3	4	3	3	3	5	7	6	6	7	9	6	2	9	4	5	5	1	2	2	4	7	4	2	2
Q6TXF3;P11030	Q6TXF3;P11030	2;2	2;2	2;2	Acyl-CoA-binding protein;Triakontatetraneuropeptide;Octadecaneuropeptide	Dbi	;	2	2	2	2	2	2	2	1	2	1	2	2	2	2	2	2	2	2	2	2	2	2	1	2	2	1	2	2	2	1	1	1	1	1	2	2	2	1	2	1	2	2
P11232;R4GNK3	P11232;R4GNK3	7;6	7;6	7;6	Thioredoxin	Txn;Txn1	;	2	7	7	7	4	5	4	2	4	2	5	4	4	5	3	4	4	6	5	5	5	5	3	4	2	3	3	2	4	3	4	2	2	3	4	5	4	2	4	2	5	4
P11240	P11240	7	7	7	Cytochrome c oxidase subunit 5A, mitochondrial	Cox5a		1	7	7	7	5	5	5	0	4	1	5	5	5	5	5	5	5	5	5	5	5	5	3	4	4	0	1	1	3	3	3	2	2	3	5	5	5	0	4	1	5	5
P11348	P11348	9	9	8	Dihydropteridine reductase	Qdpr		1	9	9	8	8	8	8	2	0	0	8	7	8	8	8	8	8	7	8	8	8	6	1	0	1	2	0	1	1	0	0	1	1	0	8	8	8	2	0	0	8	7
P11475	P11475	1	1	1	Steroid hormone receptor ERR2	Esrrb		1	1	1	1	0	0	0	1	0	0	0	0	0	0	0	0	0	0	0	0	0	0	0	0	0	0	0	0	0	0	0	0	0	0	0	0	0	1	0	0	0	0
P11497;D3ZRA3;A0A0G2K5G8;A0A0G2K5L6;Q1HEC0;A0A0G2K1F2;O70151;D3ZBE2;E9PSQ0	P11497;D3ZRA3;A0A0G2K5G8;A0A0G2K5L6;Q1HEC0;A0A0G2K1F2;O70151;D3ZBE2;E9PSQ0	4;3;3;2;2;2;2;2;2	4;3;3;2;2;2;2;2;2	4;3;3;2;2;2;2;2;2	Acetyl-CoA carboxylase 1;Biotin carboxylase	Acaca;Acacb	;;;;;;;;	9	4	4	4	0	0	0	0	0	0	0	0	0	0	0	0	0	0	0	0	0	0	0	0	4	0	0	0	0	1	0	0	0	0	0	0	0	0	0	0	0	0
P11505;A0A0G2K9Q6;Q64568	P11505;A0A0G2K9Q6;Q64568	3;2;2	1;0;0	1;0;0	Plasma membrane calcium-transporting ATPase 1;Plasma membrane calcium-transporting ATPase 3	Atp2b1;Atp2b3	;;	3	3	1	1	1	0	0	2	0	3	0	1	1	1	0	1	0	1	1	1	1	1	2	0	1	3	1	2	0	1	1	3	3	1	0	0	0	0	0	1	0	0
P11507;Q71UZ2;Q63080;A0A0G2K9N9;B4F7E5;G3V9U7;D3ZHJ6;Q64578;P18596	P11507;Q71UZ2	7;6;2;2;2;2;2;2;2	7;6;2;2;2;2;2;2;2	7;6;2;2;2;2;2;2;2	Sarcoplasmic/endoplasmic reticulum calcium ATPase 2	Atp2a2	;	9	7	7	7	5	5	5	6	0	5	5	5	4	5	5	3	4	4	5	6	5	5	2	0	1	4	3	2	0	0	0	5	6	0	5	5	5	6	0	5	5	5
P11517	P11517	15	2	2	Hemoglobin subunit beta-2			1	15	2	2	10	10	12	9	11	9	11	12	10	12	11	13	11	11	10	11	10	10	13	10	10	12	13	11	13	9	14	10	12	10	2	2	2	1	2	1	2	2
P11530;D3ZEK8	P11530	8;2	8;2	8;2	Dystrophin	Dmd		2	8	8	8	0	0	0	6	0	7	0	1	0	0	1	0	0	0	0	0	2	0	1	0	0	2	0	1	0	0	0	4	3	0	0	0	0	6	0	7	0	1
P11762	P11762	11	11	11	Galectin-1	Lgals1		1	11	11	11	3	3	4	5	10	6	3	4	3	4	3	3	3	4	3	3	4	5	6	8	9	7	7	7	8	6	7	6	6	7	3	3	4	5	10	6	3	4
P11883;Q63039	P11883	7;1	7;1	6;1	Aldehyde dehydrogenase, dimeric NADP-preferring	Aldh3a1		2	7	7	6	0	0	0	2	1	1	0	0	1	0	0	0	0	0	0	0	0	0	6	5	1	4	4	4	5	1	0	1	0	0	0	0	0	2	1	1	0	0
P11884	P11884	20	20	1	Aldehyde dehydrogenase, mitochondrial	Aldh2		1	20	20	1	16	17	16	13	5	16	15	16	14	16	15	16	14	17	19	18	18	18	12	11	14	14	11	13	9	3	7	13	16	0	16	17	16	13	5	16	15	16
P11951;Q78EE8;Q9Z1G9;P11950	P11951;Q78EE8;Q9Z1G9;P11950	3;2;2;2	3;2;2;2	3;2;2;2	Cytochrome c oxidase subunit 6C-2;Cytochrome c oxidase subunit 6C-1	Cox6c2;COVIc;Cox6c;Cox6c1	;;;	4	3	3	3	3	3	3	0	2	1	3	3	3	3	3	3	3	3	3	3	3	3	2	3	3	1	1	2	1	0	2	2	2	2	3	3	3	0	2	1	3	3
P11980	P11980	20	2	1	Pyruvate kinase PKM	Pkm		1	20	2	1	6	8	7	14	7	12	9	7	9	8	10	7	7	8	8	10	9	9	12	9	14	12	12	12	10	8	10	15	11	5	1	1	1	2	1	2	1	0
P12007	P12007	12	12	12	Isovaleryl-CoA dehydrogenase, mitochondrial	Ivd		1	12	12	12	8	11	9	2	0	1	11	11	11	9	10	10	8	10	10	10	11	10	5	1	6	0	0	0	2	0	0	1	2	0	8	11	9	2	0	1	11	11
P12075	P12075	4	4	4	Cytochrome c oxidase subunit 5B, mitochondrial	Cox5b		1	4	4	4	1	2	1	0	1	0	1	2	1	1	1	2	1	1	2	1	2	2	0	2	1	0	0	1	2	0	1	0	0	0	1	2	1	0	1	0	1	2
P12346;Q7TMC7;A0A0G2QC06;Q7TP24;Q64599;CON__Q2HJF0	P12346;Q7TMC7;A0A0G2QC06;Q7TP24	38;36;36;35;3;2	38;36;36;35;3;2	35;34;34;33;0;1	Serotransferrin	Tf;Srprb	;;;	6	38	38	35	28	28	28	30	23	27	27	26	25	28	28	26	25	29	26	28	27	26	32	32	28	32	33	32	35	28	30	30	26	19	28	28	28	30	23	27	27	26
P12369;Q4KLG5;A0A0G2K5G0	P12369;Q4KLG5;A0A0G2K5G0	4;2;2	4;2;2	4;2;2	cAMP-dependent protein kinase type II-beta regulatory subunit	Prkar2b	;;	3	4	4	4	0	0	0	1	0	2	0	0	0	0	0	0	0	0	0	0	0	0	2	2	4	1	0	2	1	1	0	0	2	1	0	0	0	1	0	2	0	0
Q7TQ90;P12711	Q7TQ90;P12711	4;4	4;4	4;4	S-(hydroxymethyl)glutathione dehydrogenase;Alcohol dehydrogenase class-3	Adh4;Adh5	;	2	4	4	4	3	3	3	3	0	3	2	3	3	4	3	3	3	3	3	3	4	3	2	1	2	4	2	2	1	0	2	2	3	0	3	3	3	3	0	3	2	3
P12785	P12785	40	40	40	Fatty acid synthase;[Acyl-carrier-protein] S-acetyltransferase;[Acyl-carrier-protein] S-malonyltransferase;3-oxoacyl-[acyl-carrier-protein] synthase;3-oxoacyl-[acyl-carrier-protein] reductase;3-hydroxyacyl-[acyl-carrier-protein] dehydratase;Enoyl-[acyl-carrier-protein] reductase;Oleoyl-[acyl-carrier-protein] hydrolase	Fasn		1	40	40	40	2	3	2	2	0	5	2	2	1	2	3	4	3	4	2	2	1	2	26	7	38	1	0	1	25	12	6	4	14	0	2	3	2	2	0	5	2	2
P13084;D3ZXI2;D3ZP59	P13084;D3ZXI2;D3ZP59	2;1;1	2;1;1	2;1;1	Nucleophosmin	Npm1	;;	3	2	2	2	2	2	2	1	0	1	2	2	2	2	2	2	2	2	2	2	2	2	1	1	1	1	1	1	1	0	1	1	1	0	2	2	2	1	0	1	2	2
P13221	P13221	11	11	11	Aspartate aminotransferase, cytoplasmic	Got1		1	11	11	11	7	8	9	0	0	0	8	9	9	11	11	8	9	10	9	9	9	8	0	1	5	0	1	5	1	0	4	0	0	0	7	8	9	0	0	0	8	9
Q5U328;P13383;C1KE06;Q9QZX1	Q5U328;P13383;C1KE06;Q9QZX1	5;5;4;3	5;5;4;3	5;5;4;3	Nucleolin	Ncl;NRP	;;;	4	5	5	5	0	1	4	2	0	1	2	2	1	3	1	3	2	3	3	1	2	1	1	1	0	1	1	3	1	0	0	2	1	1	0	1	4	2	0	1	2	2
Q6PDV6;P13471;D4A290	Q6PDV6;P13471	3;3;1	3;3;1	3;3;1	40S ribosomal protein S14	Rps14	;	3	3	3	3	1	2	2	1	0	1	1	1	1	2	1	2	1	2	2	1	1	2	0	0	1	1	1	0	0	0	0	1	0	0	1	2	2	1	0	1	1	1
P13803	P13803	13	13	13	Electron transfer flavoprotein subunit alpha, mitochondrial	Etfa		1	13	13	13	10	10	10	0	3	6	10	10	11	10	11	11	11	11	10	12	11	12	7	6	9	2	2	6	5	2	4	4	8	2	10	10	10	0	3	6	10	10
P13832	P13832	7	4	1	Myosin regulatory light chain RLC-A	Rlc-a		1	7	4	1	3	3	4	5	4	4	3	3	4	3	3	2	2	3	3	3	3	3	5	4	4	5	5	4	6	2	4	5	5	3	1	1	2	3	3	3	1	2
P14046;D4AA52;A0A0G2K926	P14046;D4AA52;A0A0G2K926	38;36;36	38;36;36	12;11;11	Alpha-1-inhibitor 3	A1i3;Cpamd8	;;	3	38	38	12	29	24	29	7	8	10	16	13	14	27	25	24	24	25	26	13	14	16	31	25	25	20	17	16	27	20	21	23	23	18	29	24	29	7	8	10	16	13
P14141	P14141	12	12	12	Carbonic anhydrase 3	Ca3		1	12	12	12	0	0	0	9	8	6	0	0	0	0	0	0	0	1	0	0	0	0	11	7	10	10	8	12	8	3	7	7	10	3	0	0	0	9	8	6	0	0
P14173;D3ZMA5;Q62819	P14173;D3ZMA5;Q62819	6;5;4	6;5;4	6;5;4	Aromatic-L-amino-acid decarboxylase	Ddc	;;	3	6	6	6	4	6	6	0	0	0	4	6	5	5	5	5	6	5	6	6	6	5	0	0	0	0	0	0	0	0	0	0	0	0	4	6	6	0	0	0	4	6
P14408;Q5M964	P14408;Q5M964	15;14	15;14	15;14	Fumarate hydratase, mitochondrial	Fh	;	2	15	15	15	9	9	11	2	3	4	11	12	13	10	11	11	10	9	13	10	11	13	4	5	7	4	4	4	4	2	5	4	6	1	9	9	11	2	3	4	11	12
P14480	P14480	6	6	6	Fibrinogen beta chain;Fibrinopeptide B;Fibrinogen beta chain	Fgb		1	6	6	6	4	4	4	1	1	3	3	2	1	5	2	2	2	4	3	4	2	2	5	1	3	2	0	3	2	2	2	2	5	3	4	4	4	1	1	3	3	2
P14562;A0A0U1RRS9	P14562;A0A0U1RRS9	5;3	5;3	5;3	Lysosome-associated membrane glycoprotein 1	Lamp1	;	2	5	5	5	3	3	3	1	4	0	3	2	3	3	3	3	3	2	3	2	3	3	2	4	3	2	4	2	4	3	4	1	1	3	3	3	3	1	4	0	3	2
P14604	P14604	8	8	8	Enoyl-CoA hydratase, mitochondrial	Echs1		1	8	8	8	6	6	7	3	0	3	7	7	6	6	5	6	6	6	7	7	7	7	6	3	5	3	3	2	4	0	3	2	5	0	6	6	7	3	0	3	7	7
P14646	P14646	1	1	1	cAMP-specific 3,5-cyclic phosphodiesterase 4B	Pde4b		1	1	1	1	0	0	0	1	0	1	0	0	0	0	0	0	0	0	0	0	0	0	1	0	0	1	1	1	1	0	1	1	1	0	0	0	0	1	0	1	0	0
P14668;O70371;Q66HH8	P14668;O70371;Q66HH8	18;17;17	18;17;17	18;17;17	Annexin A5;Annexin	Anxa5	;;	3	18	18	18	9	9	11	12	15	13	11	9	9	11	10	8	9	10	10	10	10	9	13	12	12	13	13	14	14	11	15	11	12	8	9	9	11	12	15	13	11	9
P14669	P14669	3	3	3	Annexin A3	Anxa3		1	3	3	3	0	0	0	2	0	0	0	0	0	0	0	0	0	0	0	0	0	0	1	0	1	1	0	1	1	1	0	0	1	3	0	0	0	2	0	0	0	0
P14841	P14841	2	2	2	Cystatin-C	Cst3		1	2	2	2	1	1	1	0	2	0	1	1	2	2	1	1	1	1	1	1	1	2	2	2	1	1	2	2	2	1	2	0	1	2	1	1	1	0	2	0	1	1
P15429	P15429	5	1	1	Beta-enolase	Eno3		1	5	1	1	4	4	4	1	1	2	4	4	4	4	4	4	3	4	3	2	3	3	4	2	1	5	2	2	3	1	4	3	2	1	0	0	0	0	0	1	0	0
P15650	P15650	17	17	17	Long-chain specific acyl-CoA dehydrogenase, mitochondrial	Acadl		1	17	17	17	10	9	10	6	3	7	9	12	11	10	12	10	11	11	11	9	11	10	9	11	12	7	8	7	6	2	7	6	8	1	10	9	10	6	3	7	9	12
Q6IMX3;P15651	Q6IMX3;P15651	8;8	8;8	8;8	Short-chain specific acyl-CoA dehydrogenase, mitochondrial	Acads	;	2	8	8	8	6	6	6	1	0	1	6	7	6	7	6	6	7	6	7	6	7	5	3	4	5	1	2	1	2	0	2	2	3	0	6	6	6	1	0	1	6	7
P15684;G3V7W7;A0A0G2JVE6;Q9QX18	P15684;G3V7W7;A0A0G2JVE6	25;24;24;3	25;24;24;3	25;24;24;3	Aminopeptidase N	Anpep	;;	4	25	25	25	23	23	23	4	6	4	22	24	21	25	24	22	24	21	24	22	24	23	6	3	2	5	5	5	6	4	6	3	3	3	23	23	23	4	6	4	22	24
P15999;F1LP05;A0A0G2K099	P15999;F1LP05;A0A0G2K099	25;23;15	25;23;15	25;23;15	ATP synthase subunit alpha, mitochondrial;ATP synthase subunit alpha	Atp5a1	;;	3	25	25	25	22	23	24	13	4	12	23	22	21	24	22	23	22	23	23	22	22	23	16	9	13	16	15	14	14	7	10	15	15	4	22	23	24	13	4	12	23	22
P16303;Q68G49	P16303;Q68G49	9;5	1;1	1;1	Carboxylesterase 1D;Carboxylic ester hydrolase	Ces1d;LOC291863	;	2	9	1	1	0	0	1	2	4	1	1	1	0	0	1	0	0	1	1	1	2	1	8	8	8	2	5	8	6	1	1	0	3	0	0	0	0	0	1	0	0	0
R9PXS4;P16446	R9PXS4;P16446	2;2	2;2	2;2	Phosphatidylinositol transfer protein alpha isoform	Pitpna	;	2	2	2	2	0	1	1	1	1	1	0	1	1	1	1	2	1	2	0	1	1	1	1	1	1	1	1	1	1	0	1	1	1	0	0	1	1	1	1	1	0	1
P16617;M0R6Y8;A0A096MJL6	P16617;M0R6Y8	15;9;1	15;9;1	14;8;1	Phosphoglycerate kinase 1;Phosphoglycerate kinase	Pgk1;RGD1560402	;	3	15	15	14	14	14	14	7	5	7	14	13	14	14	13	13	14	14	13	14	14	12	6	6	7	6	6	5	5	3	5	7	6	1	14	14	14	7	5	7	14	13
P16636	P16636	6	6	6	Protein-lysine 6-oxidase	Lox		1	6	6	6	0	0	0	5	5	4	0	0	0	0	0	0	0	0	0	0	0	0	5	5	5	5	5	3	5	5	5	5	4	4	0	0	0	5	5	4	0	0
P16970	P16970	5	5	5	ATP-binding cassette sub-family D member 3	Abcd3		1	5	5	5	3	1	2	0	0	0	2	2	2	2	2	4	2	3	4	4	2	1	0	0	0	0	0	0	0	0	0	0	0	0	3	1	2	0	0	0	2	2
P16975	P16975	6	6	6	SPARC	Sparc		1	6	6	6	1	0	0	3	2	2	1	0	0	0	0	0	0	0	1	0	1	0	5	4	4	4	2	2	5	3	3	4	4	0	1	0	0	3	2	2	1	0
Q6P9V5;P17220	Q6P9V5;P17220	3;3	3;3	3;3	Proteasome subunit alpha type;Proteasome subunit alpha type-2	Psma2	;	2	3	3	3	1	1	0	3	2	1	1	1	1	0	1	1	1	1	0	1	1	1	1	0	1	3	2	1	1	0	0	3	1	0	1	1	0	3	2	1	1	1
P17431	P17431	1	1	1	Zinc finger protein 36, C3H1 type-like 1	Zfp36l1		1	1	1	1	0	0	0	0	0	0	0	0	0	0	1	0	0	0	0	0	0	0	0	0	0	0	0	0	0	0	0	0	0	0	0	0	0	0	0	0	0	0
Q642E2;P17702;Q6TUD7;D3ZJD3;D3ZEI0	Q642E2;P17702;Q6TUD7;D3ZJD3;D3ZEI0	2;2;1;1;1	2;2;1;1;1	2;2;1;1;1	60S ribosomal protein L28	LOC100362069;Rpl28;LOC100360619;RGD1565183;LOC690096	;;;;	5	2	2	2	1	1	1	1	0	1	1	1	1	1	1	1	1	1	1	1	1	1	1	0	0	1	0	0	0	0	0	0	0	0	1	1	1	1	0	1	1	1
P17764	P17764	14	14	14	Acetyl-CoA acetyltransferase, mitochondrial	Acat1		1	14	14	14	10	11	11	6	1	7	9	11	9	9	12	11	9	11	12	10	11	9	9	9	10	8	3	7	5	1	3	6	7	3	10	11	11	6	1	7	9	11
P17988	P17988	2	2	2	Sulfotransferase 1A1	Sult1a1		1	2	2	2	1	1	1	2	1	1	0	1	1	0	1	1	0	0	0	0	1	0	2	0	0	2	2	2	1	0	1	0	1	0	1	1	1	2	1	1	0	1
P18163;Q6IN15;F1LPB3;O88813	P18163	20;2;2;2	20;2;2;2	20;2;2;2	Long-chain-fatty-acid--CoA ligase 1	Acsl1		4	20	20	20	10	10	11	5	2	9	9	9	10	11	11	8	9	6	10	11	9	9	12	11	15	5	3	9	4	1	1	6	12	1	10	10	11	5	2	9	9	9
P18418;F1M5A1;D3ZYM6	P18418	12;1;1	12;1;1	12;1;1	Calreticulin	Calr		3	12	12	12	10	10	10	8	4	9	11	11	10	11	10	8	10	11	10	11	11	11	9	8	6	7	9	8	7	6	4	7	9	4	10	10	10	8	4	9	11	11
Q6PDW4;P18421	Q6PDW4;P18421	3;3	3;3	3;3	Proteasome subunit beta type;Proteasome subunit beta type-1	Psmb1	;	2	3	3	3	1	1	2	2	1	1	1	1	1	2	1	1	1	2	1	1	1	2	0	2	1	1	1	2	1	0	1	1	1	0	1	1	2	2	1	1	1	1
Q6IE67;P18422	Q6IE67;P18422	2;2	2;2	2;2	Proteasome subunit alpha type;Proteasome subunit alpha type-3	Psma3	;	2	2	2	2	0	0	0	1	1	1	0	0	0	0	0	0	0	0	0	0	0	0	1	1	0	1	1	0	1	0	1	1	1	0	0	0	0	1	1	1	0	0
Q66HM2;P18484;A0A0G2K943	Q66HM2;P18484;A0A0G2K943	13;13;12	13;13;12	6;6;6	AP-2 complex subunit alpha-2	Ap2a2	;;	3	13	13	6	9	9	9	5	0	4	9	9	8	8	9	8	9	8	9	8	8	8	2	0	0	4	0	1	0	0	0	5	3	1	9	9	9	5	0	4	9	9
P18614	P18614	1	1	1	Integrin alpha-1	Itga1		1	1	1	1	1	1	1	0	0	0	1	1	1	1	1	0	1	1	0	1	1	1	0	0	0	0	0	0	0	0	0	0	0	0	1	1	1	0	0	0	1	1
P18886;G3V7N5	P18886;G3V7N5	7;5	7;5	7;5	Carnitine O-palmitoyltransferase 2, mitochondrial	Cpt2	;	2	7	7	7	0	0	1	1	0	1	1	3	2	1	1	1	2	0	2	2	1	3	2	3	5	0	0	0	1	0	0	0	1	0	0	0	1	1	0	1	1	3
P19112;F1LRT1;Q9Z1N1	P19112;F1LRT1	17;15;1	17;15;1	17;15;1	Fructose-1,6-bisphosphatase 1	Fbp1	;	3	17	17	17	15	14	15	1	0	0	15	16	15	15	15	14	13	14	17	15	15	14	0	1	1	0	0	1	0	0	2	1	1	0	15	14	15	1	0	0	15	16
P19234	P19234	5	5	5	NADH dehydrogenase [ubiquinone] flavoprotein 2, mitochondrial	Ndufv2		1	5	5	5	4	4	4	2	2	3	4	4	4	4	4	4	4	4	3	4	4	4	4	3	5	3	3	3	5	0	4	4	4	0	4	4	4	2	2	3	4	4
P19468	P19468	23	23	23	Glutamate--cysteine ligase catalytic subunit	Gclc		1	23	23	23	22	22	23	2	0	3	22	23	23	21	23	21	23	23	23	23	23	23	2	0	0	2	0	5	1	0	2	2	0	0	22	22	23	2	0	3	22	23
P19511	P19511	11	11	11	ATP synthase F(0) complex subunit B1, mitochondrial	Atp5f1		1	11	11	11	8	7	9	4	0	4	7	8	7	8	8	8	8	9	8	8	8	8	4	1	1	6	3	4	5	0	4	4	4	0	8	7	9	4	0	4	7	8
P19804;Q9QWQ4;Q6LCQ4	P19804	9;2;2	9;2;2	4;0;0	Nucleoside diphosphate kinase B	Nme2		3	9	9	4	8	8	8	6	6	5	9	9	9	9	8	8	8	7	8	9	9	8	7	2	2	5	6	2	7	3	4	6	6	2	8	8	8	6	6	5	9	9
P19944;A0A0H2UHJ3	P19944	4;1	4;1	4;1	60S acidic ribosomal protein P1	Rplp1		2	4	4	4	3	3	2	4	2	3	2	2	2	3	2	2	2	2	1	2	3	3	3	3	2	2	3	3	4	1	4	2	3	2	3	3	2	4	2	3	2	2
P19945;D3ZJT4	P19945	9;2	9;2	9;2	60S acidic ribosomal protein P0	Rplp0		2	9	9	9	6	5	7	7	0	8	6	5	7	7	7	6	7	7	7	6	7	7	6	1	1	5	5	9	4	0	3	8	8	0	6	5	7	7	0	8	6	5
P20059	P20059	20	20	20	Hemopexin	Hpx		1	20	20	20	9	11	10	11	13	9	8	10	10	10	9	10	8	11	11	11	8	7	17	19	16	13	17	15	17	12	12	14	14	7	9	11	10	11	13	9	8	10
P20070	P20070	5	5	5	NADH-cytochrome b5 reductase 3;NADH-cytochrome b5 reductase 3 membrane-bound form;NADH-cytochrome b5 reductase 3 soluble form	Cyb5r3		1	5	5	5	4	5	4	4	0	2	4	5	5	4	4	4	5	5	4	3	5	3	3	1	1	4	3	3	3	0	1	4	2	0	4	5	4	4	0	2	4	5
Q04970;P20171;Q8CGQ3;A0JN17;P08644	Q04970;P20171;Q8CGQ3;A0JN17;P08644	2;2;1;1;1	2;2;1;1;1	2;2;1;1;1	GTPase NRas;GTPase HRas;GTPase HRas, N-terminally processed;GTPase KRas;GTPase KRas, N-terminally processed	Nras;Hras;Kras	;;;;	5	2	2	2	0	1	1	1	0	0	0	0	0	1	1	1	0	1	1	0	1	1	1	0	0	1	0	0	0	0	0	1	1	0	0	1	1	1	0	0	0	0
Q8CH85;Q80WY5;Q80WY4;P20595	Q8CH85;Q80WY5;Q80WY4;P20595	1;1;1;1	1;1;1;1	1;1;1;1	Guanylate cyclase soluble subunit beta-1	Gucy1b3	;;;	4	1	1	1	1	1	0	1	0	1	0	0	0	0	0	0	0	1	1	0	0	1	1	0	0	1	0	1	0	0	0	1	1	0	1	1	0	1	0	1	0	0
Q4QRB8;P20673	Q4QRB8;P20673	12;12	12;12	12;12	Argininosuccinate lyase	Asl	;	2	12	12	12	6	11	6	1	1	1	11	11	8	9	8	7	6	7	4	8	7	7	1	0	0	2	1	1	0	0	0	1	1	0	6	11	6	1	1	1	11	11
Q5M842;Q5BK05;Q5BJZ2;Q5M7V3;P20760	Q5M842;Q5BK05;Q5BJZ2;Q5M7V3;P20760	6;6;6;6;6	6;6;6;6;6	5;5;5;5;5	Ig gamma-2A chain C region	IgG-2a;LOC367586;Igg-2a	;;;;	5	6	6	5	4	1	5	4	3	1	4	3	2	3	4	4	1	1	5	3	3	2	6	5	6	6	4	6	5	4	4	2	1	1	4	1	5	4	3	1	4	3
P20761	P20761	4	4	4	Ig gamma-2B chain C region	Igh-1a		1	4	4	4	0	0	0	2	1	1	1	0	0	0	0	1	0	0	0	1	1	0	1	1	1	2	1	2	1	1	1	1	1	0	0	0	0	2	1	1	1	0
P20762	P20762	2	1	1	Ig gamma-2C chain C region			1	2	1	1	0	0	0	1	0	0	0	0	0	0	0	0	0	0	0	0	0	0	2	1	2	2	2	2	2	2	1	1	2	0	0	0	0	1	0	0	0	0
P20767	P20767	4	4	4	Ig lambda-2 chain C region			1	4	4	4	0	1	1	1	0	0	1	2	2	0	1	1	2	0	0	1	0	0	2	0	0	2	2	1	1	0	0	1	1	0	0	1	1	1	0	0	1	2
P20788	P20788	8	8	8	Cytochrome b-c1 complex subunit Rieske, mitochondrial;Cytochrome b-c1 complex subunit 11	Uqcrfs1		1	8	8	8	5	5	5	4	1	2	4	4	5	5	5	5	5	5	5	5	5	5	5	5	6	1	2	2	3	0	2	3	4	0	5	5	5	4	1	2	4	4
P20816	P20816	26	26	7	Cytochrome P450 4A2	Cyp4a2		1	26	26	7	21	23	23	0	0	0	24	22	22	23	23	23	24	23	24	23	24	24	0	0	0	0	0	0	0	0	0	0	0	0	21	23	23	0	0	0	24	22
P20817	P20817	22	5	1	Cytochrome P450 4A14	Cyp4a14		1	22	5	1	17	15	14	0	0	0	19	18	18	19	16	19	19	19	17	20	21	21	0	0	0	0	0	0	0	0	0	0	0	0	3	0	0	0	0	0	3	3
P21531;D4A9G1;A0A0U1RRY5	P21531;D4A9G1	4;2;1	4;2;1	4;2;1	60S ribosomal protein L3	Rpl3;Rpl3l	;	3	4	4	4	3	2	3	0	0	0	3	1	2	2	0	2	2	3	3	1	2	2	0	0	0	0	0	0	0	0	0	1	0	0	3	2	3	0	0	0	3	1
P21571	P21571	4	4	4	ATP synthase-coupling factor 6, mitochondrial	Atp5j		1	4	4	4	4	4	4	3	1	2	4	3	3	4	3	4	4	3	3	4	4	3	3	2	3	2	2	2	1	0	3	2	1	0	4	4	4	3	1	2	4	3
P21670;Q6P505	P21670;Q6P505	4;3	4;3	4;3	Proteasome subunit alpha type-4;Proteasome subunit alpha type	Psma4	;	2	4	4	4	1	1	1	2	0	1	0	1	0	0	0	0	0	1	2	2	1	0	1	1	1	1	1	2	2	1	1	1	3	0	1	1	1	2	0	1	0	1
[truncated: 819 more rows]
[truncated: 230 more columns]
